# Supplementary material for: Genome sequence-based identification of Enterobacter strains and description of Enterobacter pasteurii sp. nov
Source: Microbiol Spectr. 2023 Dec 15;12(1):e03150-23. doi: 10.1128/spectrum.03150-23 (PMC10783019; doi:10.1128/spectrum.03150-23)
Supplement: Supplemental tables — Tables S1 to S8. [file spectrum.03150-23-s0002.xlsx]

## Sheet: Table_lables
List of tables in the supplementary data
Table S1 Genome sequence features of strains used in this study.
Table S2 MALDI-TOF MS mean spectra profiles of strains indicating the shared and unique peaks.
Table S3a Utilization different carbon sources by strain A-8T and its closely related taxa on Biotype100 strips.
Table S3b Enzyme production by strain A-8T and its closely related taxa on APIzym strips.
Table 3c Biochemical features of strain A-8T and its closely related taxa on API50 strips.
Table S3d Antibiotic susceptibility of strain A-8T and its closely related taxa by disc diffusion assay.
Table S4 AMR gene detected in the genome of strains belonging to novel Enterobacter species.
Table S5 Virulence factor detected in the genomes of strains belonging to novel Enterobacter species
Table S6 Unique genes detected in the genome of strains belonging to novel Enterobacter species
Table S7 List of gene clusters specific to the newly proposed species
Table S8 List of gene clusters unique to each strains of newly proposed species.

## Sheet: T_S1
Table S1 Genome sequence features of strains used in this study
Strain	Total Length (bp)	GC mol%	Num Contigs	Longest Contig	Shortest Contig	Num Genes (prodigal)	L50	L75	L90	N50	N75	N90	Ribosomal_RNA_16S	Ribosomal_RNA_23S	Transfer_RNAs
A-8T (CIP103550T)	4815854	56.4	42	573318	492	4518	6	11	18	285718	170394	65940	1	1	66
P99 (CIP79.28)	5021075	55.4	73	364477	337	4812	9	17	30	209480	101893	42552	1	1	74
M1_L III-I (CIP66.36)	4644437	56	22	1252810	353	4410	3	5	9	532305	374835	139169	1	2	77
M4_L III-I (CIP66.37)	4641885	56	31	676819	559	4407	6	11	17	298525	179643	81966	1	1	72
RM4_L III-I (CIP66.39)	4644060	56	24	1220036	353	4403	4	8	12	374718	239143	139212	1	1	76
C45 (CIP111614)	4783258	55.2	1	4783258	4783258	4493	1	1	1	4783258	4783258	4783258	8	8	83

## Sheet: T_S2
Table S2 MALDI-TOF MS mean spectra profiles of strains indcating the shared and unique peaks
A-8T (CIP103550T)	P99 (CIP79.28)	M1_L III-I (CIP66.36)	M4_L III-I (CIP66.37)	RM4_L III-I (CIP66.39)	C45 (CIP111614)
-	3127.47	3127.7	3127.75	3127.46	-
3166.03	3166.71	3166.78	3166.65	3166.07	3165.95
-	-	-	-	-	3188.02
-	3199.96	-	-	-	-
-	-	3215.21	3215.53	3215.74	-
-	3317.22	-	-	-	3230.63
3274.3	-	-	-	-	-
-	-	-	3300.6	-	-
3315.24	-	3317.25	3317.02	3317.29	-
3334.03	3334.63	3335.34	3335.91	3335.72	-
3354.23	3354.04	3354.01	-	3354.14	-
-	3434.56	3434.65	3434.81	3435.53	3430.48
-	-	3449.68	-	-	-
-	-	-	-	-	3529.22
-	-	3545.64	3544.85	3545.24	-
3580.5	3580.68	-	-	-	3580.78
3622.38	3622.24	3622.61	3622.6	3622.27	3623.8
3646.16	3645.75	3645.81	3647.46	-	3643.92
-	3666.31	3664.73	3664.25	-	-
3709.99	-	3710.36	-	-	-
-	-	-	3733.65	-	-
3774.03	3774.63	-	-	-	-
-	-	-	-	-	3791.92
-	3846.17	-	-	-	3846.01
3852.64	-	-	-	-	-
3873.55	-	-	3869.47	3869.46	-
-	-	-	-	-	-
3906.13	3907.53	3906.73	3906.01	3905.76	3908.31
-	-	-	3982.33	3982.01	-
3997.97	-	-	-	-	-
-	-	4054.5	4054.64	4054.73	4052.24
-	-	4099.55	4099.58	4099.56	4100.99
-	-	4122.08	4122.08	4121.77	-
-	-	-	-	-	-
4165.97	4165.55	-	-	-	4165.66
-	-	-	-	-	-
4183.52	4184.85	4186.04	4186.31	4185.94	-
-	-	-	-	-	4206.67
-	-	-	-	-	4235.38
4250.8	4257.23	-	-	-	-
4363.98	4365.42	4365.42	4365.77	4365.68	4366.32
4386.18	-	4386.62	4386.89	4386.8	-
4427.5	-	-	-	-	-
4453.1	4386.42	4448.66	4448.55	4448.28	4448.58
-	4448.27	-	-	-	-
-	-	-	-	4466.3	-
-	-	-	-	-	4475.11
-	-	-	-	-	-
4500.4	4501.69	4505.04	4505.29	4504.97	-
-	-	-	-	-	4515.76
4526.98	-	-	-	-	-
-	4543.06	-	-	-	-
4570.28	4572.15	4571.35	4571.3	4571.09	-
-	-	-	-	-	4580.04
-	-	4591.38	-	4591.45	-
-	-	-	-	-	4644.28
-	-	4668.16	4668.02	4667.69	-
-	4731.23	-	-	-	-
-	4758.33	4759.46	4759.61	4758.85	4756.97
4765.59	-	-	-	-	-
-	4832.06	4832.92	-	-	-
4875.94	-	-	-	-	-
4928.78	-	-	-	-	-
5033.16	5034.22	5033.14	5033.4	5032.87	5032.58
5066.77	-	-	-	-	-
5109.22	-	-	-	-	5105.88
-	5122.07	-	-	-	-
5151.52	5151.2	-	-	-	5151.19
-	-	5165.01	5165.03	5165.25	-
-	-	5226.41	5228.67	-	-
-	5314.14	5311.58	5314.11	5312.45	-
-	-	-	-	-	-
-	-	-	-	-	-
-	-	-	-	-	-
-	-	-	-	-	-
5347.02	5347.16	5347.14	5346.86	5346.96	5343.79
5381.69	5382.22	5382.63	5382.72	5382.31	5381.38
-	-	-	-	5402.57	5402.27
5416.24	-	-	-	-	-
-	-	5432.45	-	-	-
5598.85	5599.17	5600.03	5599.88	5599.2	-
-	-	-	-	-	5604.23
-	-	-	-	-	5643.35
5663.94	5664.63	5666.57	5666.59	5666.37	5665.72
5729.98	-	-	-	-	-
5753.32	-	-	-	-	-
-	-	5835.99	5836.3	5835.61	-
-	5851.06	-	-	-	-
-	-	-	-	-	5871.25
-	-	-	-	-	5960.65
-	-	6153.2	6153.35	6153.16	-
-	-	6177.31	6178.06	-	-
6257.17	6255.81	6256.82	6257.02	6256.77	6256.35
6280.47	6279.56	-	-	-	6280.5
-	-	6283.79	6284.74	6283.14	-
6328.86	6329.31	6330.02	6330.2	6330.02	6329.16
6398.6	6400.15	6396.31	6397.71	6399.15	6399.11
6451.38	-	6446.47	6446.49	6446.28	-
-	6460.26	-	-	-	6459.19
6514.21	6513.1	6519.41	6519.04	6518.05	6510.08
-	-	6755.39	6755.29	6755.39	-
-	6827.75	-	-	-	-
-	-	-	-	6894.95	-
-	-	6900.24	6900.12	-	-
-	-	-	-	-	6986.18
-	-	7064.21	7064.32	7064.12	-
-	-	7091.74	7092.85	7092.01	-
-	7133.87	-	-	-	-
7160.44	7160.41	-	-	-	7160.02
7205.44	-	-	-	7207.04	-
7245.18	7243.51	7244.83	7245.02	7244.68	7244.14
-	-	7270.06	-	-	7274.63
-	7299.12	-	-	-	-
7326.53	-	7325.71	7325.74	7325.6	-
-	7662.84	-	-	-	7662.23
-	7690.42	-	-	-	7689.38
7704.49	-	-	-	-	-
-	-	-	-	-	7715.78
7746.52	7739.9	-	-	-	7744.2
7812.28	7813.53	7813.57	7813.82	7813.5	7812.52
-	-	7861.2	7861.5	7858.87	-
-	7871.68	-	-	-	7870.03
-	-	8112.03	8112.93	8110.96	8111.54
-	8140.38	-	-	-	-
-	-	-	-	-	8197.66
-	-	8213.31	8213.63	8213.31	-
-	-	-	-	-	-
-	-	8241.16	8241.25	8240.89	-
8298.39	-	8292.39	8292.65	8292.13	8298.5
-	-	-	-	-	-
8328.32	8330.36	-	-	-	8327.63
8364.33	8369.68	8370.54	8371	8370.85	8362.28
-	-	-	-	-	8405.78
-	-	-	-	-	8470.6
8501.96	-	-	-	-	8504.05
-	8516.15	-	-	-	-
-	-	-	-	-	8545.84
8851.42	8855.78	-	-	-	-
-	-	-	-	-	8602.75
8893.77	8894.23	8893.99	8894.1	8893.4	8890.08
-	-	-	-	8942.04	8940.31
-	8964.16	-	-	-	-
-	8995.23	-	-	-	8993.42
-	-	9008.16	9008.42	9008.21	-
9048.33	-	-	-	-	-
9108.64	-	9106.31	9105.6	9106.19	-
9137.99	9138.77	9139.04	9139.17	9138.92	-
-	-	-	-	-	9165.61
9206.44	-	-	-	9212.46	-
-	-	-	-	-	9328.99
-	9459.36	-	-	-	-
-	9509.49	9511.19	9511.24	9509.89	9507.04
9527.57	-	-	-	-	-
-	9569.87	-	-	9566.8	9666.53
9586.86	-	-	-	-	-
9746.92	-	-	-	-	-
9813.79	-	-	-	-	-
10063	10063.9	10063.7	10064.1	10063.8	10062.4
10267.9	10267	-	-	-	10298.5
10299.3	10300.5	10295.5	10295.3	10296.7	-
-	10356.5	10355.6	10355.6	10356.4	-
-	-	-	10735.2	10733.9	-
-	10747.6	-	-	-	-
-	-	10790.6	10790.7	10790.5	-
11193.7	11194.5	11195	11194.9	11194	11191.9
-	11323.7	11323.8	11323.8	11323.4	-

## Sheet: T_S3
Table S3a Utilization different carbon sources by strain A-8T and its closely realted taxa on Biotype100 strips
Species name	CIP accession	D-Glucose	D-Fructose	D-Galactose	D-Trehalose	D-Mannose	L-Sorbose	D-Melibiose	Sucrose	D-Raffinose	Maltotriose	Maltose	Lactose	Lactulose	1-O-Methyl-beta-galactopyranoside	1-O-Methyl-alpha-galactopyranoside	D-Cellobiose	Gentiobiose	1-O-Methyl-beta-D-glucopyranoside	Esculin	D-Ribose	L-Arabinose	D-Xylose	Palatinose	L-Rhamnose	L-Fucose	D-Melezitose	D-Arabitol	L-Arabitol	Xylitol	Dulcitol	D-Tagatose	Glycerol	myo-Inositol	D-Mannitol	Maltitol	D-Turanose	D-Sorbitol	Adonitol	HQ-B-glucuronide	D-Lyxose	i-Erythritol	1-O-Methyl-alpha-D-glucopyranoside	3-O-Methyl-D-glucopyranose	D-Saccharate	Mucate	L-Tartrate	D-Tartrate	meso-Tartrate
E. pasteurii	CIP 103550T	+	+	+	+	+	-	+	+	+	+	+	+	+	+	-	+	+	+	+	+	+	+	-	+	-	-	-	-	-	-	-	+	+	+	-	-	+	-	-	-	-	-	-	+	+	-	-	-
E. hormaechei hormaechei	CIP 103441T	+	+	+	+	+	-	-	+	-	+	+	+	-	+	-	+	+	+	+	+	+	+	+	+	+	-	-	-	-	+	-	+	-	+	+	+	-	-	-	+	+	+	+	+	+	-	-	-
E. hormaechei steigerwaltii/E. xiangfangensis	CIP 108489T	+	+	+	+	+	-	+	+	+	+	+	+	-	+	+	+	+	+	+	+	+	+	+	+	+	-	+	-	+	-	-	+	+	+	+	-	+	+	-	+	-	+	+	+	+	-	-	-
E. hormaechei oharae/E. xiangfangensis	CIP 108490T	+	+	+	+	+	-	+	+	+	+	+	+	-	+	+	+	+	+	+	+	+	+	+	+	+	-	-	-	-	-	-	+	-	-	+	+	+	-	-	+	-	+	-	+	+	-	-	-
E. cloacae cloacae	CIP 60.85T	+	+	+	+	+	-	+	+	+	+	+	+	+	+	+	+	+	+	+	+	+	-	+	+	-	-	-	-	-	-	-	+	+	+	+	-	+	-	-	-	-	+	-	+	+	-	-	-
E. (cloacae) dissolvens	CIP 105586T	+	+	+	+	+	-	+	+	+	+	+	+	-	+	+	+	-	+	+	+	+	+	+	+	-	-	-	-	-	-	-	+	+	+	+	-	+	-	-	+	-	+	-	+	+	-	-	-
E. asburiae	CIP 103358T	+	+	+	+	+	-	-	+	-	+	+	+	-	+	-	+	-	+	+	+	+	+	+	-	-	-	-	-	-	-	-	+	+	+	+	+	+	-	-	+	-	+	-	-	+	-	-	-
E. kobei	CIP 105566T	+	+	+	+	+	-	+	+	+	+	+	+	+	+	+	+	-	+	-	+	+	+	+	+	-	-	-	-	-	+	-	+	-	+	+	+	+	-	-	-	-	+	-	+	+	-	-	-
E. ludwigii	CIP 108491T	+	+	+	+	+	-	+	+	+	+	+	+	-	+	+	+	+	+	+	+	+	+	+	+	-	-	-	-	-	-	-	+	+	+	+	-	+	-	-	+	-	+	+	+	+	-	-	-
Table S3b Enzyme production by strain A-8T and its closely realted taxa on APIzym strips
Species name	CIP accession	Phosphatase alcaline	Estérase (C4)	Estérase Lipase (C8)	Lipase (C14)	Leucine arylamidase	Valine arylamidase	Cystine arylamidase	Trypsine	Alpha Chymotrypsine	Phosphatase acide	Naphtol-AS-BI-phosphohydrolase	Alpha galactosidase	Beta galactosidase	Beta glucuronidase	Alpha glucosidase	Beta glucosidase	N-acétyl-beta-glucosaminidase	Alpha mannosidase	Alpha fucosidase
E. pasteurii	CIP 103550T	+	+	+	-	+	-	-	-	-	+	+	+	+	-	+	+	+	-	-
E. hormaechei hormaechei	CIP 103441T	+	-	-	-	+	-	+	+	-	+	+	-	+	-	+	-	+	-	-
E. hormaechei steigerwaltii/E. xiangfangensis	CIP 108489T	+	+	+	-	+	+	-	+	-	+	+	+	+	-	+	-	+	-	-
E. hormaechei oharae/E. xiangfangensis	CIP 108490T	+	-	-	-	+	-	-	-	-	+	+	+	+	-	-	-	-	-	-
E. cloacae cloacae	CIP 60.85T	+	+	+	-	+	-	-	+	-	+	+	+	+	-	+	+	-	-	-
E. (cloacae) dissolvens	CIP 105586T	+	+	+	+	+	-	-	-	-	+	+	-	+	-	+	-	+	-	-
E. asburiae	CIP 103358T	+	+	+	-	+	-	-	-	-	+	+	-	+	-	+	+	+	-	-
E. kobei	CIP 105566T	+	+	+	-	+	-	-	-	-	+	+	+	+	-	-	+	-	-	-
E. ludwigii	CIP 108491T	+	-	-	-	+	-	-	-	-	+	+	+	+	-	+	+	-	-	-
Table 3c Biochemical features of strain A-8T and its closely realted taxa on API50 strips
		Glycerol	Erythritol	D-Arabinose	L-Arabinose	Ribose	D-Xylose	L-Xylose	Adonitol	Beta Methyl-xyloside	Galactose	D-Glucose	D-Fructose	D-Mannose	L-Sorbose	Rhamnose	Dulcitol	Innositol	Mannitol	Sorbitol	Alpha Methyl-D-mannoside	Alpha Methyl-D-glucoside	N Acetyl glucosamine	Amygdaline	Arbutine	Esculine	Salicine	Cellobiose	Maltose	Lactose	Mélibiose	Saccharose	Trehalose	Inuline	Melezitose	D-Raffinose	Amidon	Glycogène	Xylitol	Beta Gentiobiose	D-Turanose	D-Lyxose	D-Tagatose	D-Fucose	L-Fucose	D-Arabitol	L-Arabitol	Gluconate	(2) ceto-gluconate
E. pasteurii	CIP 103550T	+	-	-	+	+	+	-	-	-	+	+	+	+	-	+	-	+	+	+	-	-	+	-	+	+	+	+	+	+	+	+	+	-	-	+	-	-	-	+	-	-	-	-	-	-	-	-	+
E. (cloacae) dissolvens	CIP 105586T	+	-	-	+	+	+	-	-	-	+	+	+	+	-	+	-	+	+	+	-	+	+	-	+	+	+	+	+	-	+	+	+	-	-	+	-	-	-	+	-	-	-	-	-	-	-	-	+
E. kobei	CIP 105566T	+	-	-	+	+	+	-	-	-	+	+	+	+	-	+	+	-	+	+	-	+	+	-	+	-	+	+	+	+	+	+	+	-	-	+	-	-	-	+	+	-	-	-	-	-	-	-	+
E. ludwigii	CIP 108491T	+	-	-	+	+	+	-	-	-	+	+	+	+	-	+	-	+	+	+	-	+	+	-	+	+	+	+	+	+	+	+	+	-	-	+	-	-	-	+	-	-	-	-	-	-	-	-	-
Table S3d Antibiotic susceptibility of strain A-8T and its closely realted taxa by disc diffusion assay
Species name	CIP accession	AMOXICILLINE 20	Zone of inhibition (mm)	TICARCILLINE 75	Zone of inhibition (mm)	MEZLOCILLINE	Zone of inhibition (mm)	PIPERACILLINE 30	Zone of inhibition (mm)	CEFALOTINE	Zone of inhibition (mm)	CEFAMANDOLE	Zone of inhibition (mm)	CEFOXITINE	Zone of inhibition (mm)	CEFOTAXIME	Zone of inhibition (mm)	CEFTAZIDIME	Zone of inhibition (mm)	MECILLINAM	Zone of inhibition (mm)	IMIPENEME	Zone of inhibition (mm)	AZTREONAM	Zone of inhibition (mm)	STREPTOMYCINE 10	Zone of inhibition (mm)	GENTAMICINE 15	Zone of inhibition (mm)	KANAMYCINE 30	Zone of inhibition (mm)	NETILMICINE 10	Zone of inhibition (mm)	AMIKACINE	Zone of inhibition (mm)	CHLORAMPHENICOL	Zone of inhibition (mm)	SULFAMIDES	Zone of inhibition (mm)	TRIMETHOPRIME	Zone of inhibition (mm)	ERYTHROMYCINE	Zone of inhibition (mm)	PRISTINAMYCINE	Zone of inhibition (mm)	ACIDE PIPEMIDIQUE	Zone of inhibition (mm)	ACIDE NALIDIXIQUE	Zone of inhibition (mm)
E. pasteurii	CIP 103550T	S	28	S	34	S	40	S	32	S	18	S	32	S	29	S	34	S	29	S	33	S	37	S	39	S	24	S	29	S	31	S	32	S	29	S	32	S	30	S	29	R	9	R	6	S	34	S	29
E. hormaechei hormaechei	CIP 103441T	S	25	S	30	S	27	S	28	S	22	S	27	S	26	S	35	S	30	S	31	S	35	S	35	S	16	S	22	S	21	S	27	S	21	I	22	S	30	S	22	R	6	R	6	S	28	S	26
E. hormaechei steigerwaltii/E. xiangfangensis	CIP 108489T	R	6	I	20	S	21	S	23	R	6	S	22	R	6	S	24	S	23	I	20	S	22	S	26	S	17	S	20	S	21	S	24	S	20	R	18	S	17	S	19	R	6	R	6	S	21	S	20
E. hormaechei oharae/E. xiangfangensis	CIP 108490T	R	6	S	26	S	23	S	24	R	6	I	21	R	6	S	26	S	26	S	23	S	24	S	28	S	16	S	21	S	21	S	24	S	21	I	20	R	6	S	17	R	6	R	6	S	23	I	18
E. cloacae cloacae	CIP 60.85T	R	6	R	11	I	20	I	18	R	6	R	6	R	6	I	20	I	17	S	28	S	25	S	23	R	6	S	22	S	20	S	25	S	21	R	16	R	6	S	17	R	6	R	6	S	30	S	28
E. (cloacae) dissolvens	CIP 105586T	R	6	S	24	I	19	S	22	R	6	S	22	R	6	S	29	S	24	S	22	S	25	S	27	S	16	S	19	S	21	S	23	S	20	I	22	S	25	S	26	R	10	R	6	S	26	S	24
E. asburiae	CIP 103358T	R	6	S	26	S	21	S	28	R	6	S	26	R	6	S	31	S	28	S	27	S	24	S	35	S	16	S	21	S	22	S	26	S	21	R	17	S	32	S	26	R	6	R	6	S	27	S	25
E. kobei	CIP 105566T	R	6	R	6	S	24	S	23	S	18	S	26	S	35	S	42	S	35	S	25	S	35	S	35	S	22	S	23	S	24	S	29	S	24	S	30	S	35	S	28	R	6	R	9	S	30	S	35
E. ludwigii	CIP 108491T	R	6	S	26	S	25	S	28	R	9	S	26	R	6	S	31	S	28	S	25	S	28	S	34	S	16	S	21	S	20	S	24	S	20	I	20	S	32	S	25	R	6	R	6	S	26	S	22
[truncated: 51 more columns]

## Sheet: T_S4
Table S4 AMR gene detected in the genome of strains belonging the to novel Enterobacter species
Database	Gene	A-8T (CIP103550T)	A-8T (DSM 26481T)	A-8T (ATCC23355T)	9 (GCA_015685435.1)	RF113A1 (GCA_019867725.1)	D41-sc-1712200 (GCF_013376835.1)	P40RS(GCF_014930725.1)	Product	Resistance
CARD DB	marA	1	1	1	1	1	1	1	In the presence of antibiotic stress E. coli overexpresses the global activator protein MarA which besides inducing MDR efflux pump AcrAB also down- regulates synthesis of the porin OmpF.	carbapenem;cephalosporin;cephamycin;fluoroquinolone;glycylcycline;monobactam;penam;penem;phenicol;rifamycin;tetracycline;triclosan
CARD DB	oqxA	1	1	1	1	1	1	1	CpxA is a membrane-localized sensor kinase that is activated by envelope stress. It starts a kinase cascade that activates CpxR which promotes efflux complex expression.	aminocoumarin;aminoglycoside
CARD DB	CRP	1	1	1	1	1	1	1	CRP is a global regulator that represses MdtEF multidrug efflux pump expression.	fluoroquinolone;macrolide;penam
CARD DB	emrB	1	1	1	1	1	1	1	emrB is a translocase in the emrB -TolC efflux protein in E. coli. It recognizes substrates including carbonyl cyanide m-chlorophenylhydrazone (CCCP) nalidixic acid and thioloactomycin.	fluoroquinolone
CARD DB	acrD	1	1	1	1	1	1	1	AcrD is an aminoglycoside efflux pump expressed in E. coli. Its expression can be induced by indole and is regulated by baeRS and cpxAR.	aminoglycoside
CARD DB	mdtC	1	1	1	1	1	1	1	MdtC is a transporter that forms a heteromultimer complex with MdtB to form a multidrug transporter. MdtBC is part of the MdtABC-TolC efflux complex. In the absence of MdtB MdtC can form a homomultimer complex that results in a functioning efflux complex with a narrower drug specificity. mdtC corresponds to 3 loci in Pseudomonas aeruginosa PAO1 (gene name: muxC/muxB) and 3 loci in Pseudomonas aer…	aminocoumarin
CARD DB	FosA2	1	1	1	1	1	1	1	An enzyme that confers resistance to fosfomycin in Enterobacter cloacae by breaking the epoxide ring of the molecule. It depends on the cofactors Manganese (II) and Potassium and uses Glutathione (GSH) as the nucleophilic molecule.	fosfomycin
CARD DB	mdtB	1	1	1	1	1	1	1	MdtB is a transporter that forms a heteromultimer complex with MdtC to form a multidrug transporter. MdtBC is part of the MdtABC-TolC efflux complex.	aminocoumarin
CARD DB	mdtA	1	1	1	1	1	1	1	MdtA is the membrane fusion protein of the multidrug efflux complex mdtABC.	aminocoumarin
CARD DB	oqxB	1	1	1	1	1	1	1	RND efflux pump conferring resistance to fluoroquinolone	diaminopyrimidine;fluoroquinolone;glycylcycline;nitrofuran;tetracycline
CARD DB	msbA	1	1	1	1	1	1	1	MsbA is a multidrug resistance transporter homolog from E. coli and belongs to a superfamily of transporters that contain an adenosine triphosphate (ATP) binding cassette (ABC) which is also called a nucleotide-binding domain (NBD). MsbA is a member of the MDR-ABC transporter group by sequence homology. MsbA transports lipid A a major component of the bacterial outer cell membrane and is the only…	nitroimidazole
CARD DB	baeR	1	1	1	1	1	1	1	BaeR is a response regulator that promotes the expression of MdtABC and AcrD efflux complexes.	aminocoumarin;aminoglycoside
CARD DB	ACT-18	1	1	1	1	1	1	1	ACT-18 is a beta-lactamase. From the Lahey list of ACT beta-lactamases.	carbapenem;cephalosporin;cephamycin;penam
CARD DB	acrB	1	1	1	1	1	1	1	Protein subunit of AcrA-AcrB-TolC multidrug efflux complex. AcrB functions as a herterotrimer which forms the inner membrane component and is primarily responsible for substrate recognition and energy transduction by acting as a drug/proton antiporter.	cephalosporin;fluoroquinolone;glycylcycline;penam;phenicol;rifamycin;tetracycline;triclosan
CARD DB	bacA	1	1	1	1	1	1	1	The bacA gene product (BacA) recycles undecaprenyl pyrophosphate during cell wall biosynthesis which confers resistance to bacitracin.	peptide
CARD DB	KpnG*	1	1	1	1	1	1	1	KpnG consists of ~390 residues and resembles EmrA of E. coli. Disruption of the pump components KpnG-KpnH signficantly decrease resistance to azithromycin ceftazidime ciprofloxacin ertapenem erythromycin gentamicin imipenem ticarcillin norfloxacin polymyxin-B piperacillin spectinomycin tobramycin and streptomycin	aminoglycoside;carbapenem;cephalosporin;fluoroquinolone;macrolide;penam;penem;peptide
CARD DB	H-NS	1	1	1	1	1	1	1	H-NS is a histone-like protein involved in global gene regulation in Gram-negative bacteria. It is a repressor of the membrane fusion protein genes acrE mdtE and emrK as well as nearby genes of many RND-type multidrug exporters.	cephalosporin;cephamycin;fluoroquinolone;macrolide;penam;tetracycline
CARD DB	acrA#	1	1	1	1	1	1	1	AcrA is a subunit of the AcrAB-TolC multidrug efflux system that in E. cloacae.	cephalosporin;fluoroquinolone;glycylcycline;penam;phenicol;rifamycin;tetracycline;triclosan
CARD DB	emrR	1	1	1	1	1	1	1	EmrR is a negative regulator for the EmrAB-TolC multidrug efflux pump in E. coli. Mutations lead to EmrAB-TolC overexpression.	fluoroquinolone
CARD DB	cpxA	1	1	1	1	1	1	1	CpxA is a membrane-localized sensor kinase that is activated by envelope stress. It starts a kinase cascade that activates CpxR which promotes efflux complex expression.
CARD DB	ramA	1	1	1	1	1	1	1	RamA (resistance antibiotic multiple) is a positive regulator of AcrAB-TolC and leads to high level multidrug resistance in Klebsiella pneumoniae Salmonella enterica and Enterobacter aerugenes increasing the expression of both the mar operon as well as AcrAB. RamA also decreases OmpF expression.	carbapenem;cephalosporin;cephamycin;fluoroquinolone;glycylcycline;monobactam;penam;penem;phenicol;rifamycin;tetracycline;triclosan
CARD DB	KpnF$	0	0	0	1	0	0	0	KpnF subunit of KpnEF resembles EbrAB from E. coli. Mutation in KpnEF resulted in increased susceptibility to cefepime ceftriaxon colistin erythromycin rifampin tetracycline and streptomycin as well as enhanced sensitivity toward sodium dodecyl sulfate deoxycholate dyes benzalkonium chloride chlorhexidine and triclosan.	aminoglycoside;cephalosporin;macrolide;peptide;rifamycin;tetracycline
NCBI DB	fosA	1	1	1	1	1	1	1	fosfomycin resistance glutathione transferase FosA	FOSFOMYCIN
NCBI DB	blaACT-59	1	1	1	1	1	1	1	cephalosporin-hydrolyzing class C beta-lactamase ACT-59	CEPHALOSPORIN
NCBI DB	oqxA10	1	1	1	1	1	1	1	multidrug efflux RND transporter periplasmic adaptor subunit OqxA10	PHENICOL;QUINOLONE
NCBI DB	oqxB9	1	1	1	1	1	1	1	multidrug efflux RND transporter permease subunit OqxB9	PHENICOL;QUINOLONE
Resfinder DB	oqxA_1	1	1	1	1	1	1	1	oqxA	Nalidixic_acid;Ciprofloxacin
Resfinder DB	blaACT-14_1	1	1	1	1	1	1	1	blaACT-14
Resfinder DB	oqxB_1	1	1	1	1	1	1	1	oqxB	Nalidixic_acid;Ciprofloxacin
Resfinder DB	fosA_7	1	1	1	1	1	1	0	fosA	Fosfomycin
Resfinder DB	mdf(A)_1	0	0	0	1	1	1	0
Resfinder DB	catA1_1	0	0	0	1	0	0	0	catA1	Chloramphenicol
Resfinder DB	tet(34)_1	0	0	0	1	0	0	0	tet(34)
Resfinder DB	fosA_1	0	0	0	0	0	0	1	fosA	Fosfomycin
*Klebsiella_pneumoniae_KpnG; #Enterobacter_cloacae_acrA; $Klebsiella_pneumoniae_KpnF

## Sheet: T_S5
Table S5 Virulance factor detected in the genomes of strains belonging the to novel Enterobacter species
Gene	A-8T (CIP103550T)	A-8T (DSM 26481T)	A-8T (ATCC23355T)	9 (GCA_015685435.1)	RF113A1 (GCA_019867725.1)	D41-sc-1712200 (GCF_013376835.1)	P40RS(GCF_014930725.1)	Product
fliG	1	1	1	1	1	1	1	(fliG) flagellar motor switch protein G [Flagella (VF0394)] [Yersinia enterocolitica subsp. enterocolitica 8081]
csgF	1	1	1	1	1	1	1	(csgF) curli production assembly/transport protein CsgF [Agf (VF0103)] [Salmonella enterica subsp. enterica serovar Typhimurium str. LT2]
hsiB1/vipA	1	1	1	1	1	1	1	(hsiB1/vipA) type VI secretion system tubule-forming protein VipA [HSI-I (VF0334)] [Pseudomonas aeruginosa PAO1]
shuA	1	1	1	1	1	1	1	(shuA) outer membrane heme/hemoglobin receptor ShuA [Shu (VF0256)] [Shigella dysenteriae Sd197]
fepG	1	1	1	1	1	1	1	(fepG) iron-enterobactin ABC transporter permease [Enterobactin (VF0228)] [Escherichia coli CFT073]
ompA	1	1	1	1	1	1	1	(ompA) outer membrane protein A [OmpA (VF0236)] [Escherichia coli O18:K1:H7 str. RS218]
fliM	1	1	1	1	1	1	1	(fliM) flagellar motor switch protein FliM [Flagella (VF0394)] [Yersinia enterocolitica subsp. enterocolitica 8081]
fepB	1	1	1	1	1	1	1	(fepB) ferrienterobactin ABC transporter periplasmic binding protein [Enterobactin (VF0228)] [Escherichia coli CFT073]
hsiC1/vipB	1	1	1	1	1	1	1	(hsiC1/vipB) type VI secretion system tubule-forming protein VipB [HSI-I (VF0334)] [Pseudomonas aeruginosa PAO1]
flgG	1	1	1	1	1	1	1	(flgG) flagellar basal-body rod protein FlgG [Flagella (VF0394)] [Yersinia enterocolitica subsp. enterocolitica 8081]
fepC	1	1	1	1	1	1	1	(fepC) ferrienterobactin ABC transporter ATPase [Enterobactin (VF0228)] [Escherichia coli CFT073]
csgB	1	1	1	1	1	1	1	(csgB) minor curlin subunit precursor curli nucleator protein CsgB [Agf (VF0103)] [Salmonella enterica subsp. enterica serovar Typhimurium str. LT2]
entE	1	1	1	1	1	1	1	(entE) 23-dihydroxybenzoate-AMP ligase component of enterobactin synthase multienzyme complex [Enterobactin (VF0228)] [Escherichia coli CFT073]
fliI	1	1	1	1	1	1	1	(fliI) flagellum-specific ATP synthase FliI [Flagella (VF0394)] [Yersinia enterocolitica subsp. enterocolitica 8081]
fliA	1	1	1	1	1	1	1	(fliA) flagellar biosynthesis sigma factor [Flagella (VF0394)] [Yersinia enterocolitica subsp. enterocolitica 8081]
fepD	1	1	1	1	1	1	1	(fepD) ferrienterobactin ABC transporter permease [Enterobactin (VF0228)] [Escherichia coli CFT073]
cheY	1	1	1	1	1	1	1	(cheY) chemotaxis regulatory protein CheY [peritrichous flagella (AI145)] [Yersinia enterocolitica subsp. enterocolitica 8081]
csgD	1	1	1	1	1	1	1	(csgD) DNA-binding transcriptional regulator CsgD [curli fibers/thin aggregative fimbriae (AGF) (AI094)] [Salmonella enterica subsp. enterica serovar Typhimurium str. LT2]
csgG	1	1	1	1	1	1	1	(csgG) curli production assembly/transport protein CsgG [Agf (VF0103)] [Salmonella enterica subsp. enterica serovar Typhimurium str. LT2]
entB	1	1	1	1	1	1	1	(entB) isochorismatase [Enterobactin (VF0228)] [Escherichia coli CFT073]
entA	1	1	1	1	1	1	1	(entA) 23-dihydro-23-dihydroxybenzoate dehydrogenase [Enterobactin (VF0228)] [Escherichia coli CFT073]
fepA	1	1	1	1	1	1	1	(fepA) ferrienterobactin outer membrane transporter [Enterobactin (VF0228)] [Escherichia coli CFT073]
entS	1	1	1	1	1	1	1	(entS) enterobactin exporter iron-regulated [enterobactin (IA019)] [Escherichia coli CFT073]
flgH	1	1	1	1	1	1	1	(flgH) flagellar L-ring protein precursor FlgH [Flagella (VF0394)] [Yersinia enterocolitica subsp. enterocolitica 8081]
csgE	1	1	1	1	0	1	1	(csgE) curli production assembly/transport protein CsgE [Agf (VF0103)] [Salmonella enterica subsp. enterica serovar Typhimurium str. LT2]
cheW	1	1	1	0	0	1	1	(cheW) chemotaxis protein CheW [Flagella (VF0430)] [Burkholderia pseudomallei K96243]
yagZ/ecpA	0	0	0	0	1	0	0	(yagZ/ecpA) E. coli common pilus structural subunit EcpA [ECP (VF0404)] [Escherichia coli O157:H7 str. EDL933]
yagY/ecpB	0	0	0	0	1	0	0	(yagY/ecpB) E. coli common pilus chaperone EcpB [ECP (VF0404)] [Escherichia coli O157:H7 str. EDL933]
ykgK/ecpR	0	0	0	0	1	0	0	(ykgK/ecpR) regulator protein EcpR [ECP (VF0404)] [Escherichia coli O157:H7 str. EDL933]
yagW/ecpD	0	0	0	0	1	0	0	(yagW/ecpD) polymerized tip adhesin of ECP fibers [ECP (VF0404)] [Escherichia coli O157:H7 str. EDL933]
yagV/ecpE	0	0	0	0	1	0	0	(yagV/ecpE) E. coli common pilus chaperone EcpE [ECP (VF0404)] [Escherichia coli O157:H7 str. EDL933]
yagX/ecpC	0	0	0	0	1	0	0	(yagX/ecpC) E. coli common pilus usher EcpC [ECP (VF0404)] [Escherichia coli O157:H7 str. EDL933]

## Sheet: T_S6
Table S6 Unique genes detected in the genome of strains belonging the to novel Enterobacter species
Gene	Annotation	A-8T (CIP103550T)	A-8T (DSM 26481T)	A-8T (ATCC23355T)	9 (GCA_015685435.1)	RF113A1 (GCA_019867725.1)	D41-sc-1712200 (GCF_013376835.1)	P40RS(GCF_014930725.1)
group_10658	hypothetical protein	1	1	1	1	1	1	1
syrM1	HTH-type transcriptional regulator SyrM 1	1	1	1	1	1	1	1
group_10501	Flagellar hook-basal body complex protein FliE	1	1	1	1	1	1	1
group_10211	hypothetical protein	1	1	1	1	1	1	1
group_10207	Flagellar basal-body rod protein FlgC	1	1	1	1	1	1	1
group_10149	Chemotaxis protein LafU	1	1	1	1	1	1	1
group_10077	hypothetical protein	1	1	1	1	1	1	1
group_10057	hypothetical protein	1	1	1	1	1	1	1
group_10042	Flagellar secretion chaperone FliS	1	1	1	1	1	1	1
group_10032	hypothetical protein	1	1	1	1	1	1	1
group_10002	hypothetical protein	1	1	1	1	1	1	1
group_9977	hypothetical protein	1	1	1	1	1	1	1
lpfB	putative fimbrial chaperone LpfB	1	1	1	1	1	1	1
group_9693	hypothetical protein	1	1	1	1	1	1	1
group_9574	hypothetical protein	1	1	1	1	1	1	1
fliI_3~~~fliI_2~~~fliI_1	Flagellum-specific ATP synthase	1	1	1	1	1	1	1
flgH_3~~~flgH_2~~~flgH_1	Flagellar L-ring protein	1	1	1	1	1	1	1
group_9288	hypothetical protein	1	1	1	1	1	1	1
group_9199	hypothetical protein	1	1	1	1	1	1	1
group_8875	hypothetical protein	1	1	1	1	1	1	1
fliG_1	Flagellar motor switch protein FliG	1	1	1	1	1	1	1
group_8785	Regulatory protein AtoC	1	1	1	1	1	1	1
group_8576	Plasmid segregation protein ParM	1	1	1	1	1	1	1
group_8449	hypothetical protein	1	1	1	1	1	1	1
group_8339	hypothetical protein	1	1	1	1	1	1	1
group_8101	hypothetical protein	1	1	1	1	1	1	1
ysnE	putative N-acetyltransferase YsnE	1	1	1	1	1	1	1
nepA	Nicotine metabolites export pump subunit NepA	1	1	1	1	1	1	1
group_7763	hypothetical protein	1	1	1	1	1	1	1
group_7609	Flagellar biosynthetic protein FlhB	1	1	1	1	1	1	1
group_7136	hypothetical protein	1	1	1	1	1	1	1
group_7135	hypothetical protein	1	1	1	1	1	1	1
group_6962	Flagellar hook protein FlgE	1	1	1	1	1	1	1
group_6484	hypothetical protein	1	1	1	1	1	1	1
group_4967	Protein GltF	1	1	1	1	1	1	1
group_4819	hypothetical protein	1	1	1	1	1	1	1
lafS	RNA polymerase sigma factor for flagellar operon	1	1	1	1	1	1	1
group_4444	hypothetical protein	1	1	1	1	1	1	1
group_4352	hypothetical protein	1	1	1	1	1	1	1
flgF_1	Flagellar basal-body rod protein FlgF	1	1	1	1	1	1	1
fliP_1	Flagellar biosynthetic protein FliP	1	1	1	1	1	1	1
group_2802	hypothetical protein	1	1	1	1	1	1	1
fliF_1	Flagellar M-ring protein	1	1	1	1	1	1	1
kefF_2	Glutathione-regulated potassium-efflux system ancillary protein KefF	1	1	1	1	1	1	1
group_2373	Flagellar biosynthetic protein FliR	1	1	1	1	1	1	1
flgG_1	Flagellar basal-body rod protein FlgG	1	1	1	1	1	1	1
group_1997	hypothetical protein	1	1	1	1	1	1	1
group_1578	hypothetical protein	1	1	1	1	1	1	1
group_1577	hypothetical protein	1	1	1	1	1	1	1
flhA_1	Flagellar biosynthesis protein FlhA	1	1	1	1	1	1	1
group_902	hypothetical protein	1	1	1	1	1	1	1
group_891	hypothetical protein	1	1	1	1	1	1	1
lafT	Chemotaxis protein LafT	1	1	1	1	1	1	1
group_256	hypothetical protein	1	1	1	1	1	1	1
yeaR_3	putative protein YeaR	1	1	1	1	1	1	1
flgB_1	Flagellar basal body rod protein FlgB	1	1	1	1	1	1	1
group_10424	hypothetical protein	1	1	1	1	1	1	0
group_10287	hypothetical protein	1	1	1	1	1	1	0
spaO	Surface presentation of antigens protein SpaO	1	1	1	1	1	1	0
group_9888	hypothetical protein	1	1	1	1	1	1	0
group_9243	hypothetical protein	1	1	1	1	1	1	0
group_9046	hypothetical protein	1	1	1	1	1	1	0
group_9007	hypothetical protein	1	1	1	1	1	1	0
group_8990	hypothetical protein	1	1	1	1	1	0	1
group_8933	hypothetical protein	1	1	1	1	1	0	1
hag_1~~~hag_2	Flagellin	1	1	1	1	1	0	1
group_8691	hypothetical protein	1	1	1	1	1	0	1
flgL_1	hypothetical protein;Flagellar hook-associated protein 3	1	1	1	1	1	0	1
group_8483	hypothetical protein	1	1	1	1	1	1	0
yfcQ_1	putative fimbrial-like protein YfcQ	1	1	1	1	1	1	0
flgI_1	Flagellar P-ring protein	1	1	1	1	1	0	1
spaS	Surface presentation of antigens protein SpaS	1	1	1	1	1	1	0
yfcQ_2	putative fimbrial-like protein YfcQ	1	1	1	1	1	1	0
group_8125	hypothetical protein	1	1	1	0	1	1	1
mxiC	Protein MxiC	1	1	1	1	1	1	0
group_7972	Fimbria A protein	1	1	1	1	1	1	0
group_7941	hypothetical protein	1	1	1	1	1	1	0
group_7886	hypothetical protein	1	1	1	1	1	0	1
group_7875	hypothetical protein	1	1	1	1	1	1	0
papC_1~~~papC_5~~~papC_2~~~papC_6	Outer membrane usher protein PapC	1	1	1	1	1	1	0
lpfA_3~~~lpfA_2	putative major fimbrial subunit LpfA	1	1	1	1	1	1	0
prgH	hypothetical protein;Protein PrgH	1	1	1	1	1	1	0
group_7788	hypothetical protein	1	1	1	1	1	0	1
group_7773	hypothetical protein	1	1	1	1	1	1	0
group_7729	hypothetical protein	1	1	1	1	1	1	0
group_7703	hypothetical protein	1	1	1	0	1	1	1
pgaD	Biofilm PGA synthesis protein PgaD	1	1	1	1	0	1	1
group_7620	hypothetical protein	1	1	1	1	1	1	0
group_7614	hypothetical protein	1	1	1	1	1	1	0
group_7608	hypothetical protein	1	1	1	1	1	1	0
group_7602	hypothetical protein	1	1	1	1	1	1	0
sicA	Chaperone protein SicA	1	1	1	1	1	1	0
yfcP	putative fimbrial-like protein YfcP	1	1	1	1	1	1	0
group_7477	hypothetical protein	1	1	1	1	1	1	0
papH	PAP fimbrial minor pilin protein	1	1	1	1	1	1	0
group_7128	Branched-chain amino acid transport system 2 carrier protein	1	1	1	1	1	1	0
spaL	putative ATP synthase SpaL	1	1	1	1	1	1	0
group_5907	B-type flagellar hook-associated protein 2	1	1	1	1	1	0	1
pgaC_2	Poly-beta-16-N-acetyl-D-glucosamine synthase	1	1	1	1	0	1	1
group_5506	hypothetical protein	1	1	1	1	1	0	1
spaP	Surface presentation of antigens protein SpaP	1	1	1	1	1	1	0
group_4881	hypothetical protein	1	1	1	1	1	1	0
group_3289	hypothetical protein	1	1	1	1	1	1	0
papD_3	Chaperone protein PapD	1	1	1	1	1	1	0
spaR	Surface presentation of antigens protein SpaR	1	1	1	1	1	1	0
prgK	Lipoprotein PrgK	1	1	1	1	1	1	0
group_2517	hypothetical protein	1	1	1	1	1	1	0
sctC	Type 3 secretion system secretin	1	1	1	1	1	1	0
group_2110	Acyl carrier protein	1	1	1	1	1	1	0
spaQ	Surface presentation of antigens protein SpaQ	1	1	1	1	1	1	0
prgI	Protein PrgI	1	1	1	1	1	1	0
group_1630	hypothetical protein	1	1	1	1	1	1	0
group_1590	hypothetical protein	1	1	1	1	1	1	0
pgaB_2	Poly-beta-16-N-acetyl-D-glucosamine N-deacetylase	1	1	1	1	0	1	1
invA	Invasion protein InvA	1	1	1	1	1	1	0
pgaA_2	Poly-beta-16-N-acetyl-D-glucosamine export protein	1	1	1	1	0	1	1
group_639	hypothetical protein	1	1	1	1	1	1	0
group_538	hypothetical protein	1	1	1	1	1	1	0
group_75	hypothetical protein	1	1	1	0	1	1	1
group_10212	hypothetical protein	1	1	1	1	1	0	0
group_9723	hypothetical protein	1	1	1	1	0	1	0
group_9521	hypothetical protein	1	1	1	1	0	1	0
group_9170	hypothetical protein	1	1	1	1	0	1	0
group_8930	hypothetical protein	1	1	1	0	0	1	1
group_8042	hypothetical protein	1	1	1	1	0	1	0
group_8041	hypothetical protein;ISNCY family transposase ISBcen27	1	1	1	1	0	0	1
group_7999	hypothetical protein	1	1	1	1	1	0	0
htrE_2~~~yraJ_1	Outer membrane usher protein HtrE;Outer membrane usher protein YraJ	1	1	1	1	1	0	0
ompA_3~~~ompA_5	Outer membrane protein A	1	1	1	1	0	1	0
group_7744	hypothetical protein	1	1	1	1	0	1	0
group_7677	hypothetical protein	1	1	1	1	0	1	0
smf1	Major fimbrial subunit SMF-1	1	1	1	1	1	0	0
group_7132	putative fimbrial chaperone YadV	1	1	1	1	1	0	0
group_7131	hypothetical protein	1	1	1	1	1	0	0
group_7130	hypothetical protein	1	1	1	1	1	0	0
group_6847	hypothetical protein	1	1	1	1	0	1	0
group_2380	putative cyclic di-GMP phosphodiesterase PdeG	1	1	1	1	0	1	0
group_798	hypothetical protein	1	1	1	1	0	1	0
group_26	hypothetical protein	1	1	1	0	1	1	0
group_10367	hypothetical protein	1	1	1	1	0	0	0
wecH_2	O-acetyltransferase WecH	1	1	1	0	0	1	0
group_9105	hypothetical protein	1	1	1	1	0	0	0
group_9045	hypothetical protein	1	1	1	0	0	1	0
group_8760	hypothetical protein	1	1	1	0	0	1	0
group_8180	hypothetical protein	1	1	1	0	0	1	0
group_8060	hypothetical protein	1	1	1	0	0	1	0
group_8055	hypothetical protein	1	1	1	1	0	0	0
group_7974	hypothetical protein	1	1	1	0	0	1	0
group_7973	putative major fimbrial subunit LpfA	1	1	1	0	0	1	0
group_7956	hypothetical protein	1	1	1	0	0	1	0
group_7940	hypothetical protein	1	1	1	0	0	1	0
mshA	D-inositol-3-phosphate glycosyltransferase	1	1	1	0	0	1	0
group_7876	hypothetical protein	1	1	1	0	0	1	0
group_7838	Protein UmuC	1	1	1	0	0	1	0
group_7818	putative protein	1	1	1	1	0	0	0
group_7746	hypothetical protein	1	1	1	0	0	1	0
group_7727	hypothetical protein	1	1	1	0	0	1	0
glmM_2~~~glmM_3	Phosphoglucosamine mutase	1	1	1	0	0	1	0
group_7075	hypothetical protein	1	1	1	0	0	1	0
group_6916	hypothetical protein	1	1	1	0	0	1	0
gltF_5	Protein GltF	1	1	1	1	0	0	0
gltF_7	Protein GltF	1	1	1	1	0	0	0
group_5124	Mannose-1-phosphate guanylyltransferase RfbM	1	1	1	0	0	1	0
group_4988	hypothetical protein	1	1	1	1	0	0	0
sfmC_1	putative fimbrial chaperone SfmC	1	1	1	0	0	1	0
group_4266	hypothetical protein	1	1	1	0	0	1	0
group_4210	hypothetical protein	1	1	1	1	0	0	0
group_3338	hypothetical protein	1	1	1	0	0	0	1
group_3143	hypothetical protein	1	1	1	0	0	1	0
group_3078	hypothetical protein	1	1	1	1	0	0	0
fabG_6	3-oxoacyl-[acyl-carrier-protein] reductase FabG	1	1	1	1	0	0	0
group_818	hypothetical protein	1	1	1	0	0	1	0
umuC_1	Protein UmuC	1	1	1	0	0	1	0
fimD_2	Outer membrane usher protein FimD	1	1	1	0	0	1	0
group_252	hypothetical protein	1	1	1	0	0	1	0
group_10563	hypothetical protein	0	0	0	1	0	1	1
group_10464	hypothetical protein	1	1	1	0	0	0	0
group_10456	hypothetical protein	1	1	1	0	0	0	0
group_10454	hypothetical protein	1	1	1	0	0	0	0
group_10414	hypothetical protein	0	0	0	1	0	1	1
group_9717	hypothetical protein	0	0	0	1	0	1	1
group_9691	hypothetical protein	1	1	1	0	0	0	0
cdhR_4	HTH-type transcriptional regulator CdhR	1	1	1	0	0	0	0
group_9310	hypothetical protein	1	1	1	0	0	0	0
group_9264	Antirestriction protein KlcA	1	1	1	0	0	0	0
group_9262	hypothetical protein	1	1	1	0	0	0	0
group_9143	hypothetical protein	1	1	1	0	0	0	0
yafY	Lipoprotein YafY	1	1	1	0	0	0	0
group_9006	hypothetical protein	1	1	1	0	0	0	0
symE_1	Endoribonuclease SymE	1	1	1	0	0	0	0
group_8784	hypothetical protein	1	1	1	0	0	0	0
group_8741	hypothetical protein	1	1	1	0	0	0	0
group_8654	putative BsuMI modification methylase subunit YdiO	1	1	1	0	0	0	0
group_8563	hypothetical protein	1	1	1	0	0	0	0
group_8460	Adaptive-response sensory-kinase SasA	0	0	0	1	0	1	1
group_8316	hypothetical protein	1	1	1	0	0	0	0
group_8299	hypothetical protein	0	0	0	1	1	1	0
group_8241	hypothetical protein	1	1	1	0	0	0	0
group_8181	hypothetical protein	1	1	1	0	0	0	0
group_8142	hypothetical protein	1	1	1	0	0	0	0
group_8083	hypothetical protein	1	1	1	0	0	0	0
group_8082	2-nitroimidazole transporter	1	1	1	0	0	0	0
group_8077	hypothetical protein	1	1	1	0	0	0	0
aplIM	Modification methylase AplI	1	1	1	0	0	0	0
group_8014	hypothetical protein	1	1	1	0	0	0	0
group_7998	hypothetical protein	0	0	0	0	1	1	1
group_7985	hypothetical protein	1	1	1	0	0	0	0
group_7915	hypothetical protein	1	1	1	0	0	0	0
group_7857	hypothetical protein	1	1	1	0	0	0	0
group_7837	hypothetical protein	1	1	1	0	0	0	0
group_7803	hypothetical protein	0	0	0	1	1	0	1
group_7787	hypothetical protein	1	1	1	0	0	0	0
group_7782	hypothetical protein	0	0	0	1	0	1	1
group_7780	hypothetical protein	0	0	0	1	0	1	1
group_7764	hypothetical protein	1	1	1	0	0	0	0
group_7734	hypothetical protein	1	1	1	0	0	0	0
group_7648	hypothetical protein	1	1	1	0	0	0	0
recD2	ATP-dependent RecD-like DNA helicase	1	1	1	0	0	0	0
group_7628	hypothetical protein	1	1	1	0	0	0	0
group_7627	hypothetical protein	1	1	1	0	0	0	0
group_7589	DNA replication and repair protein RecF	1	1	1	0	0	0	0
group_7582	hypothetical protein	1	1	1	0	0	0	0
group_7146	hypothetical protein	1	1	1	0	0	0	0
group_7144	hypothetical protein	1	1	1	0	0	0	0
group_7143	hypothetical protein	1	1	1	0	0	0	0
group_7142	hypothetical protein	1	1	1	0	0	0	0
group_7141	hypothetical protein	1	1	1	0	0	0	0
group_7140	hypothetical protein	1	1	1	0	0	0	0
group_7139	Protein UmuC	1	1	1	0	0	0	0
group_7098	IS481 family transposase ISEc19	0	1	1	0	0	1	0
group_7095	hypothetical protein	1	1	1	0	0	0	0
group_7088	IS481 family transposase ISEc19	1	1	1	0	0	0	0
group_7065	hypothetical protein	1	1	1	0	0	0	0
group_7064	Tyrosine recombinase XerC	1	1	1	0	0	0	0
group_7063	hypothetical protein	1	1	1	0	0	0	0
group_7062	hypothetical protein	1	1	1	0	0	0	0
group_7060	hypothetical protein	1	1	1	0	0	0	0
group_7056	hypothetical protein	1	1	1	0	0	0	0
group_7055	hypothetical protein	1	1	1	0	0	0	0
group_7054	hypothetical protein	1	1	1	0	0	0	0
group_7053	hypothetical protein	1	1	1	0	0	0	0
group_7021	Riboflavin transporter RfnT	1	1	1	0	0	0	0
group_6799	hypothetical protein	0	0	0	1	0	1	1
group_6667	hypothetical protein	1	1	1	0	0	0	0
group_6577	hypothetical protein	1	1	1	0	0	0	0
group_6481	hypothetical protein	1	1	1	0	0	0	0
group_6391	hypothetical protein	1	1	1	0	0	0	0
group_6090	hypothetical protein	1	1	1	0	0	0	0
group_5968	hypothetical protein	1	1	1	0	0	0	0
group_5764	hypothetical protein	1	1	1	0	0	0	0
group_5494	hypothetical protein	1	1	1	0	0	0	0
group_5302	hypothetical protein	1	1	1	0	0	0	0
group_4946	hypothetical protein	1	1	1	0	0	0	0
group_4867	hypothetical protein	1	1	1	0	0	0	0
addA	ATP-dependent helicase/nuclease subunit A	1	1	1	0	0	0	0
group_4826	hypothetical protein	0	0	0	1	0	1	1
phoP_2	Alkaline phosphatase synthesis transcriptional regulatory protein PhoP	0	0	0	1	0	1	1
group_4560	hypothetical protein	1	1	1	0	0	0	0
group_4304	hypothetical protein	1	1	1	0	0	0	0
group_3962	hypothetical protein	1	1	1	0	0	0	0
group_3960	hypothetical protein	1	1	1	0	0	0	0
group_3823	hypothetical protein	1	1	1	0	0	0	0
group_3285	hypothetical protein	1	1	1	0	0	0	0
group_3225	hypothetical protein	1	1	1	0	0	0	0
nadE_1	Glutamine-dependent NAD(+) synthetase	0	0	0	1	1	0	1
group_2792	hypothetical protein	1	1	1	0	0	0	0
group_2787	hypothetical protein	1	1	1	0	0	0	0
group_2650	DNA damage-inducible protein I	1	1	1	0	0	0	0
group_2648	hypothetical protein	1	1	1	0	0	0	0
group_2514	hypothetical protein	1	1	1	0	0	0	0
group_2408	Outer membrane protein A	1	1	1	0	0	0	0
group_2325	hypothetical protein	1	1	1	0	0	0	0
group_2231	hypothetical protein	1	1	1	0	0	0	0
yjcS_2	Putative alkyl/aryl-sulfatase YjcS	1	1	1	0	0	0	0
pdeG_1	putative cyclic di-GMP phosphodiesterase PdeG	1	1	1	0	0	0	0
group_1538	hypothetical protein	1	1	1	0	0	0	0
group_1537	hypothetical protein	1	1	1	0	0	0	0
group_1354	hypothetical protein	1	1	1	0	0	0	0
group_1293	hypothetical protein	1	1	1	0	0	0	0
group_1161	hypothetical protein	1	1	1	0	0	0	0
group_1158	hypothetical protein	1	1	1	0	0	0	0
umuC_2	Protein UmuC	1	1	1	0	0	0	0
group_1019	hypothetical protein	1	1	1	0	0	0	0
group_1015	hypothetical protein	1	1	1	0	0	0	0
group_796	hypothetical protein	1	1	1	0	0	0	0
group_605	hypothetical protein	1	1	1	0	0	0	0
group_494	hypothetical protein	1	1	1	0	0	0	0
group_414	hypothetical protein	1	1	1	0	0	0	0
group_406	GTPase Era	1	1	1	0	0	0	0
acrB_1	Multidrug efflux pump subunit AcrB	0	0	0	1	0	1	1
group_131	hypothetical protein	1	1	1	0	0	0	0
group_83	hypothetical protein	1	1	1	0	0	0	0
dapA_1	4-hydroxy-tetrahydrodipicolinate synthase	0	0	0	1	0	1	1
group_67	hypothetical protein	1	1	1	0	0	0	0
group_11659	hypothetical protein	0	0	0	1	0	0	1
group_9839	hypothetical protein	0	0	0	1	0	0	1
group_9050	IS200/IS605 family transposase IS200F	0	0	0	1	0	0	1
group_8944	hypothetical protein	0	0	0	1	0	0	1
group_8922	hypothetical protein	0	0	0	1	0	0	1
group_8623	hypothetical protein	0	0	0	0	1	0	1
group_8076	hypothetical protein	0	1	1	0	0	0	0
group_7676	hypothetical protein	0	0	0	0	1	1	0
group_7087	IS481 family transposase ISEc19	0	1	1	0	0	0	0
group_7079	IS481 family transposase ISEc19	0	1	1	0	0	0	0
group_7078	IS481 family transposase ISEc19	0	1	1	0	0	0	0
group_7077	IS481 family transposase ISEc19	0	1	1	0	0	0	0
group_7076	IS481 family transposase ISEc19	0	1	1	0	0	0	0
group_5197	hypothetical protein	0	0	0	0	0	1	1
group_5137	hypothetical protein	0	0	0	1	0	0	1
group_4023	hypothetical protein	0	0	0	0	0	1	1
group_4008	hypothetical protein	0	0	0	0	1	0	1
group_3769	hypothetical protein	0	0	0	1	0	0	1
group_3704	hypothetical protein	0	0	0	0	1	1	0
group_3089	hypothetical protein	0	0	0	0	1	0	1
group_2872	hypothetical protein	0	0	0	1	0	0	1
group_2120	hypothetical protein	0	0	0	1	1	0	0
group_2119	hypothetical protein	0	0	0	0	1	1	0
group_2096	hypothetical protein	0	0	0	1	1	0	0
group_1930	hypothetical protein	0	0	0	1	1	0	0
group_1265	hypothetical protein	0	0	0	0	1	1	0
group_1146	hypothetical protein	0	0	0	1	0	0	1
group_674	hypothetical protein	0	0	0	1	0	0	1
group_410	hypothetical protein	0	0	0	1	1	0	0
group_25	hypothetical protein	0	0	0	1	0	0	1
group_11491	IS481 family transposase ISEc19	0	0	0	0	0	1	0
group_11490	IS481 family transposase ISEc19	0	0	0	0	0	1	0
group_11489	hypothetical protein	0	0	0	0	0	1	0
group_11488	hypothetical protein	0	0	0	0	0	1	0
group_11487	tRNA(fMet)-specific endonuclease VapC	0	0	0	0	0	1	0
group_11486	hypothetical protein	0	0	0	0	0	1	0
cheA_1	Chemotaxis protein CheA	0	0	0	0	0	1	0
group_11485	Cytoskeleton bundling-enhancing antitoxin CbeA	0	0	0	0	0	1	0
group_11484	Flagellar basal-body rod protein FlgC	0	0	0	0	0	1	0
group_11483	Flagellar hook-associated protein 3	0	0	0	0	0	1	0
group_11482	hypothetical protein	0	0	0	0	0	1	0
group_11481	hypothetical protein	0	0	0	0	0	1	0
group_11480	hypothetical protein	0	0	0	0	0	1	0
group_11479	Phase 2 flagellin	0	0	0	0	0	1	0
group_11478	hypothetical protein	0	0	0	0	0	1	0
group_11477	hypothetical protein	0	0	0	0	0	1	0
group_11476	hypothetical protein	0	0	0	0	0	1	0
group_11475	hypothetical protein	0	0	0	0	0	1	0
group_11474	Basal-body rod modification protein FlgD	0	0	0	0	0	1	0
group_11473	hypothetical protein	0	0	0	0	0	1	0
group_11472	Branched-chain amino acid transport system 2 carrier protein	0	0	0	0	0	1	0
group_11471	Serine transporter	0	0	0	0	0	1	0
brnQ_3	Branched-chain amino acid transport system 2 carrier protein	0	0	0	0	0	1	0
sdaC_1	Serine transporter	0	0	0	0	0	1	0
group_11470	hypothetical protein	0	0	0	0	0	1	0
group_11469	Flagellar basal-body rod protein FlgG	0	0	0	0	0	1	0
group_11468	Flagellum-specific ATP synthase	0	0	0	0	0	1	0
group_11467	Flagella synthesis protein FlgN	0	0	0	0	0	1	0
group_11466	IS3 family transposase ISEhe3	0	0	0	0	0	1	0
flhD_1	Flagellar transcriptional regulator FlhD	0	0	0	0	0	1	0
der_1	GTPase Der	0	0	0	0	0	1	0
group_11465	hypothetical protein	0	0	0	0	0	1	0
flhB_1	Flagellar biosynthetic protein FlhB	0	0	0	0	0	1	0
group_11464	hypothetical protein	0	0	0	0	0	1	0
group_11463	Flagellar basal body rod protein FlgB	0	0	0	0	0	1	0
cheY_1	Chemotaxis protein CheY	0	0	0	0	0	1	0
group_11462	Flagellar M-ring protein	0	0	0	0	0	1	0
group_11461	IS630 family transposase ISEc33	0	0	0	0	0	1	0
group_11460	hypothetical protein	0	0	0	0	0	1	0
group_11459	hypothetical protein	0	0	0	0	0	1	0
group_11458	Flagellar hook protein FlgE	0	0	0	0	0	1	0
cheB_1	Protein-glutamate methylesterase/protein-glutamine glutaminase	0	0	0	0	0	1	0
group_11457	Flagellar biosynthetic protein FliP	0	0	0	0	0	1	0
group_11456	hypothetical protein	0	0	0	0	0	1	0
group_11455	hypothetical protein	0	0	0	0	0	1	0
group_11454	hypothetical protein	0	0	0	0	0	1	0
cheR_1	Chemotaxis protein methyltransferase	0	0	0	0	0	1	0
fepE_1	Ferric enterobactin transport protein FepE	0	0	0	0	0	1	0
group_11453	Flagellar hook-associated protein 2	0	0	0	0	0	1	0
group_11452	hypothetical protein	0	0	0	0	0	1	0
group_11451	hypothetical protein	0	0	0	0	0	1	0
group_11450	Flagellar biosynthetic protein FliQ	0	0	0	0	0	1	0
group_11449	Flagellar motor switch protein FliM	0	0	0	0	0	1	0
group_11448	hypothetical protein	0	0	0	0	0	1	0
flhE_1	Flagellar protein FlhE	0	0	0	0	0	1	0
trg_3	Methyl-accepting chemotaxis protein III	0	0	0	0	0	1	0
group_11447	Flagellar P-ring protein	0	0	0	0	0	1	0
group_11446	RNA polymerase sigma factor FliA	0	0	0	0	0	1	0
group_11445	Flagellar hook-basal body complex protein FliE	0	0	0	0	0	1	0
group_11444	hypothetical protein	0	0	0	0	0	1	0
group_11443	Flagellar assembly protein FliH	0	0	0	0	0	1	0
cheW_1	Chemotaxis protein CheW	0	0	0	0	0	1	0
group_11442	hypothetical protein	0	0	0	0	0	1	0
group_11441	Flagellar FliJ protein	0	0	0	0	0	1	0
tar_3	Methyl-accepting chemotaxis protein II	0	0	0	0	0	1	0
group_11440	hypothetical protein	0	0	0	0	0	1	0
group_11439	hypothetical protein	0	0	0	0	0	1	0
group_11438	Flagellin	0	0	0	0	0	1	0
group_11437	Flagellar hook-associated protein 1	0	0	0	0	0	1	0
group_11436	hypothetical protein	0	0	0	0	0	1	0
group_11435	Flagellar basal-body rod protein FlgF	0	0	0	0	0	1	0
group_11434	Peptidoglycan hydrolase FlgJ	0	0	0	0	0	1	0
group_11433	Flagellar biosynthesis protein FlhA	0	0	0	0	0	1	0
group_11432	hypothetical protein	0	0	0	0	0	1	0
group_11431	hypothetical protein	0	0	0	0	0	1	0
group_11430	hypothetical protein	0	0	0	0	0	1	0
group_11429	hypothetical protein	0	0	0	0	0	1	0
flhC_1	Flagellar transcriptional regulator FlhC	0	0	0	0	0	1	0
group_11428	Flagella basal body P-ring formation protein FlgA	0	0	0	0	0	1	0
group_11427	Flagellar protein FliO	0	0	0	0	0	1	0
cheZ_1	Protein phosphatase CheZ	0	0	0	0	0	1	0
group_11426	Cytoskeleton-binding toxin CbtA	0	0	0	0	0	1	0
group_11425	Flagellar motor switch protein FliN	0	0	0	0	0	1	0
motA_1	Motility protein A	0	0	0	0	0	1	0
fliT_1	Flagellar protein FliT	0	0	0	0	0	1	0
group_11424	Flagellar motor switch protein FliG	0	0	0	0	0	1	0
motB_1	Motility protein B	0	0	0	0	0	1	0
group_11423	hypothetical protein	0	0	0	0	0	1	0
group_11422	hypothetical protein	0	0	0	0	0	1	0
group_11421	hypothetical protein	0	0	0	0	0	1	0
group_11420	Cyclic di-GMP phosphodiesterase PdeL	0	0	0	0	0	1	0
group_11419	hypothetical protein	0	0	0	0	0	1	0
group_11418	Flagellar secretion chaperone FliS	0	0	0	0	0	1	0
group_11417	hypothetical protein	0	0	0	0	0	1	0
group_11416	Flagellar L-ring protein	0	0	0	0	0	1	0
group_11415	hypothetical protein	0	0	0	0	0	1	0
group_11414	hypothetical protein	0	0	0	0	0	1	0
group_11413	Antirestriction protein KlcA	0	0	0	0	0	1	0
group_11412	hypothetical protein	0	0	0	0	0	1	0
group_11411	IS481 family transposase ISEc19	0	0	0	0	0	1	0
group_11145	Protein UmuC	0	0	0	0	0	1	0
group_10812	hypothetical protein	0	0	0	0	1	0	0
group_10811	hypothetical protein	0	0	0	0	1	0	0
group_10810	hypothetical protein	0	0	0	0	1	0	0
group_10809	Colicin-E3 immunity protein	0	0	0	0	1	0	0
group_10808	hypothetical protein	0	0	0	0	1	0	0
group_10807	hypothetical protein	0	0	0	0	1	0	0
group_10806	hypothetical protein	0	0	0	0	1	0	0
group_10805	hypothetical protein	0	0	0	0	1	0	0
group_10804	hypothetical protein	0	0	0	0	1	0	0
group_10803	hypothetical protein	0	0	0	0	1	0	0
group_10802	hypothetical protein	0	0	0	0	1	0	0
group_10801	hypothetical protein	0	0	0	0	1	0	0
group_10800	hypothetical protein	0	0	0	0	1	0	0
group_10799	hypothetical protein	0	0	0	0	1	0	0
group_10798	hypothetical protein	0	0	0	0	1	0	0
group_10797	hypothetical protein	0	0	0	0	1	0	0
group_10796	hypothetical protein	0	0	0	0	1	0	0
group_10795	hypothetical protein	0	0	0	0	1	0	0
group_10794	hypothetical protein	0	0	0	0	1	0	0
group_10793	hypothetical protein	0	0	0	0	1	0	0
group_10792	hypothetical protein	0	0	0	0	1	0	0
group_10791	hypothetical protein	0	0	0	0	1	0	0
group_10790	hypothetical protein	0	0	0	0	1	0	0
group_10789	hypothetical protein	0	0	0	0	1	0	0
group_10708	hypothetical protein	0	0	0	0	0	0	1
pgrR_8	HTH-type transcriptional regulator PgrR	0	0	0	1	0	0	0
pgrR_7	HTH-type transcriptional regulator PgrR	0	0	0	1	0	0	0
group_10609	hypothetical protein	0	0	0	0	1	0	0
group_10504	hypothetical protein	0	0	0	0	1	0	0
group_10503	IS481 family transposase ISEc19	0	0	0	0	1	0	0
group_10334	hypothetical protein	0	0	0	1	0	0	0
group_9981	hypothetical protein	0	0	0	1	0	0	0
tagD	Glycerol-3-phosphate cytidylyltransferase	0	0	0	0	1	0	0
group_9920	hypothetical protein	0	0	0	0	0	0	1
group_9840	hypothetical protein	0	0	0	0	1	0	0
umuC_6	Protein UmuC	0	0	0	0	0	1	0
group_9646	hypothetical protein	0	0	0	0	0	0	1
group_9635	Undecaprenyl-phosphate 4-deoxy-4-formamido-L-arabinose transferase	0	0	0	1	0	0	0
group_9623	hypothetical protein	0	0	0	0	0	0	1
group_9609	PAP fimbrial minor pilin protein	0	0	0	0	0	1	0
umuD_2	Protein UmuD	0	0	0	0	0	1	0
group_9595	hypothetical protein	0	0	0	0	0	1	0
group_9580	hypothetical protein	0	0	0	1	0	0	0
group_9567	hypothetical protein	0	0	0	0	1	0	0
group_9471	hypothetical protein	0	0	0	0	0	1	0
group_9427	hypothetical protein	0	0	0	0	0	1	0
group_9346	hypothetical protein	0	0	0	0	1	0	0
group_9271	hypothetical protein	0	0	0	1	0	0	0
group_9254	hypothetical protein	0	0	0	0	0	0	1
group_9253	hypothetical protein	0	0	0	0	0	1	0
group_9051	hypothetical protein	0	0	0	0	1	0	0
group_9041	hypothetical protein	0	0	0	0	0	0	1
group_9012	Prophage tail fiber assembly protein TfaE	0	0	0	1	0	0	0
group_8958	UDP-glucose 4-epimerase	0	0	0	0	1	0	0
group_8918	hypothetical protein	0	0	0	0	0	1	0
group_8888	hypothetical protein	0	0	0	0	1	0	0
group_8887	hypothetical protein	0	0	0	0	1	0	0
group_8886	hypothetical protein	0	0	0	1	0	0	0
group_8787	hypothetical protein	0	0	0	0	0	0	1
group_8764	hypothetical protein	0	0	0	1	0	0	0
group_8747	hypothetical protein	0	0	0	0	1	0	0
group_8745	hypothetical protein	0	0	0	1	0	0	0
group_8729	hypothetical protein	0	0	0	0	0	1	0
yfcQ_3	putative fimbrial-like protein YfcQ	0	0	0	0	0	1	0
group_8634	hypothetical protein	0	0	0	0	0	1	0
group_8596	hypothetical protein	0	0	0	0	0	0	1
group_8594	hypothetical protein	0	0	0	0	0	0	1
group_8578	hypothetical protein	0	0	0	1	0	0	0
group_8570	hypothetical protein	0	0	0	0	1	0	0
group_8557	hypothetical protein	0	0	0	0	0	1	0
group_8440	hypothetical protein	0	0	0	0	1	0	0
group_8409	hypothetical protein	0	0	0	0	1	0	0
mrpA	Major MR/P fimbria protein	0	0	0	0	0	1	0
group_8334	hypothetical protein	0	0	0	0	0	1	0
group_8306	hypothetical protein	0	0	0	0	0	0	1
group_8297	hypothetical protein	0	0	0	0	1	0	0
oatA	O-acetyltransferase OatA	0	0	0	1	0	0	0
group_8234	Fimbrial adapter PapK	0	0	0	0	0	1	0
group_8201	hypothetical protein	0	0	0	0	0	1	0
group_8170	hypothetical protein	0	0	0	0	0	0	1
group_8160	hypothetical protein	0	0	0	0	1	0	0
group_8149	hypothetical protein	0	0	0	0	1	0	0
group_8148	hypothetical protein	0	0	0	1	0	0	0
group_8079	hypothetical protein	0	0	0	0	0	1	0
group_8067	hypothetical protein	0	0	0	0	0	0	1
group_8054	hypothetical protein	0	0	0	0	0	1	0
ftsH_2	ATP-dependent zinc metalloprotease FtsH	0	0	0	0	1	0	0
group_8005	hypothetical protein	0	0	0	0	0	0	1
group_7905	hypothetical protein	0	0	0	0	0	0	1
group_7826	hypothetical protein	0	0	0	0	0	1	0
group_7756	hypothetical protein	0	0	0	0	0	1	0
group_7737	hypothetical protein	0	0	0	1	0	0	0
group_7726	hypothetical protein	0	0	0	0	0	0	1
group_7493	IS3 family transposase ISEc14	0	0	0	0	1	0	0
group_7265	hypothetical protein	0	0	0	1	0	0	0
group_7177	hypothetical protein	0	0	0	0	1	0	0
group_7137	hypothetical protein	0	0	0	0	0	0	1
group_7106	hypothetical protein	0	0	0	0	1	0	0
group_7105	hypothetical protein	0	0	0	0	1	0	0
group_7045	hypothetical protein	0	0	0	0	0	1	0
group_7019	hypothetical protein	0	0	0	1	0	0	0
group_6930	hypothetical protein	0	0	0	0	1	0	0
group_6898	hypothetical protein	0	0	0	0	1	0	0
group_6885	hypothetical protein	0	0	0	0	1	0	0
group_6856	Prophage integrase IntS	0	0	0	0	0	1	0
group_6818	hypothetical protein	0	0	0	0	1	0	0
group_6802	hypothetical protein	0	0	0	0	0	0	1
group_6800	hypothetical protein	0	0	0	0	1	0	0
group_6798	hypothetical protein	0	0	0	1	0	0	0
papH_3	PAP fimbrial minor pilin protein	0	0	0	0	0	1	0
group_6786	hypothetical protein	0	0	0	0	0	1	0
group_6765	IS91 family transposase ISVa3	0	0	0	0	0	1	0
group_6764	IS481 family transposase ISEc19	0	0	0	0	0	1	0
group_6763	IS481 family transposase ISEc19	0	0	0	0	0	1	0
group_6762	IS481 family transposase ISEc19	0	0	0	0	0	1	0
group_6761	IS481 family transposase ISEc19	0	0	0	0	0	1	0
group_6760	IS481 family transposase ISEc19	0	0	0	0	0	1	0
SERB	Phosphoserine phosphatase	0	0	0	0	0	1	0
group_6755	IS481 family transposase ISEc19	0	0	0	0	0	1	0
group_6748	IS481 family transposase ISEc19	0	0	0	0	0	1	0
group_6735	IS3 family transposase ISEhe3	0	0	0	0	0	1	0
group_6732	hypothetical protein	0	0	0	0	0	0	1
group_6708	hypothetical protein	0	0	0	0	0	0	1
group_6670	hypothetical protein	0	0	0	1	0	0	0
group_6632	hypothetical protein	0	0	0	0	0	1	0
group_6631	hypothetical protein	0	0	0	0	0	1	0
group_6582	hypothetical protein	0	0	0	0	1	0	0
group_6581	hypothetical protein	0	0	0	1	0	0	0
prsE_4	Type I secretion system membrane fusion protein PrsE	0	0	0	0	0	1	0
group_6564	hypothetical protein	0	0	0	1	0	0	0
group_6563	hypothetical protein	0	0	0	1	0	0	0
group_6555	hypothetical protein	0	0	0	0	0	1	0
group_6505	hypothetical protein	0	0	0	1	0	0	0
bvgA_3	Virulence factors putative positive transcription regulator BvgA	0	0	0	0	0	1	0
group_6487	hypothetical protein	0	0	0	1	0	0	0
group_6480	hypothetical protein	0	0	0	0	0	0	1
bvgA_2	Virulence factors putative positive transcription regulator BvgA	0	0	0	0	0	1	0
group_6197	hypothetical protein	0	0	0	1	0	0	0
group_6191	hypothetical protein	0	0	0	0	1	0	0
group_6163	hypothetical protein	0	0	0	0	0	1	0
group_6070	hypothetical protein	0	0	0	0	0	1	0
group_5974	hypothetical protein	0	0	0	0	0	1	0
group_5660	hypothetical protein	0	0	0	0	1	0	0
group_5641	hypothetical protein	0	0	0	1	0	0	0
group_5634	hypothetical protein	0	0	0	0	0	1	0
group_5616	hypothetical protein	0	0	0	0	0	1	0
group_5584	hypothetical protein	0	0	0	0	1	0	0
group_5564	hypothetical protein	0	0	0	0	0	1	0
vgrG1	Actin cross-linking toxin VgrG1	0	0	0	0	1	0	0
group_5295	hypothetical protein	0	0	0	0	0	0	1
group_5275	hypothetical protein	0	0	0	0	1	0	0
group_5274	hypothetical protein	0	0	0	0	1	0	0
group_5273	hypothetical protein	0	0	0	0	1	0	0
group_5272	hypothetical protein	0	0	0	0	1	0	0
group_5260	hypothetical protein	0	0	0	0	1	0	0
group_5259	hypothetical protein	0	0	0	0	1	0	0
group_5257	hypothetical protein	0	0	0	0	1	0	0
group_5256	hypothetical protein	0	0	0	0	1	0	0
group_5255	hypothetical protein	0	0	0	0	1	0	0
group_5254	hypothetical protein	0	0	0	0	1	0	0
group_5253	hypothetical protein	0	0	0	0	1	0	0
group_5249	hypothetical protein	0	0	0	0	1	0	0
group_5246	hypothetical protein	0	0	0	0	1	0	0
imm_1	Colicin-E3 immunity protein	0	0	0	0	1	0	0
group_5239	hypothetical protein	0	0	0	0	0	0	1
group_5073	hypothetical protein	0	0	0	0	1	0	0
group_4983	hypothetical protein	0	0	0	1	0	0	0
group_4950	hypothetical protein	0	0	0	0	0	1	0
nhaB	Na(+)/H(+) antiporter NhaB	0	0	0	0	0	1	0
group_4889	hypothetical protein	0	0	0	1	0	0	0
group_4623	hypothetical protein	0	0	0	1	0	0	0
group_4607	hypothetical protein	0	0	0	0	1	0	0
group_4552	hypothetical protein	0	1	0	0	0	0	0
xerC_1	Tyrosine recombinase XerC	0	1	0	0	0	0	0
group_4550	hypothetical protein	0	1	0	0	0	0	0
group_4549	hypothetical protein	0	1	0	0	0	0	0
group_4504	hypothetical protein	0	0	0	0	0	1	0
group_4432	hypothetical protein	0	0	0	0	0	1	0
group_4430	hypothetical protein	0	0	0	1	0	0	0
group_4378	hypothetical protein	0	0	0	0	1	0	0
group_4332	hypothetical protein	0	0	0	1	0	0	0
group_4297	hypothetical protein	0	0	0	0	0	1	0
group_4244	hypothetical protein	0	0	0	0	1	0	0
group_4243	hypothetical protein	0	0	0	0	1	0	0
group_4214	hypothetical protein	0	0	0	1	0	0	0
group_4211	hypothetical protein	0	0	0	0	0	1	0
group_4204	hypothetical protein	0	0	0	0	0	1	0
group_4167	hypothetical protein	0	0	0	0	0	1	0
group_4098	hypothetical protein	0	0	0	0	0	1	0
group_4097	hypothetical protein	0	0	0	0	0	0	1
tuaG	Putative teichuronic acid biosynthesis glycosyltransferase TuaG	0	0	0	0	1	0	0
group_3985	hypothetical protein	0	0	0	0	0	0	1
group_3934	hypothetical protein	0	0	0	0	1	0	0
group_3865	hypothetical protein	0	0	0	0	0	1	0
group_3827	hypothetical protein	0	0	0	0	1	0	0
group_3826	hypothetical protein	0	0	0	1	0	0	0
group_3818	hypothetical protein	0	0	0	0	0	1	0
group_3817	hypothetical protein	0	0	0	0	0	1	0
group_3783	hypothetical protein	0	0	0	0	1	0	0
group_3776	hypothetical protein	0	0	0	0	1	0	0
group_3742	Chaperone protein PapD	0	0	0	0	0	1	0
group_3693	Protein GnsA	0	0	0	0	0	1	0
group_3665	hypothetical protein	0	0	0	0	0	1	0
group_3613	hypothetical protein	0	0	0	1	0	0	0
group_3612	hypothetical protein	0	0	0	1	0	0	0
group_3602	hypothetical protein	0	0	0	0	0	1	0
group_3564	hypothetical protein	0	0	0	0	1	0	0
group_3562	hypothetical protein	0	0	0	0	0	1	0
group_3557	hypothetical protein	0	0	0	0	0	0	1
group_3515	hypothetical protein	0	0	0	1	0	0	0
group_3494	hypothetical protein	0	0	0	0	0	0	1
group_3449	hypothetical protein	0	0	0	1	0	0	0
mtcA2	Carbonic anhydrase 2	0	0	0	0	0	1	0
group_3421	hypothetical protein	0	0	0	0	0	0	1
group_3419	hypothetical protein	0	0	0	0	0	1	0
group_3404	hypothetical protein	0	0	0	0	0	0	1
group_3375	hypothetical protein	0	0	0	0	0	1	0
group_3329	hypothetical protein	0	0	0	0	1	0	0
group_3325	hypothetical protein	0	0	0	0	0	1	0
group_3283	hypothetical protein	0	0	0	0	1	0	0
group_3276	hypothetical protein	0	0	0	0	0	1	0
group_3235	hypothetical protein	0	0	0	0	1	0	0
group_3221	hypothetical protein	0	0	0	1	0	0	0
group_3217	hypothetical protein	0	0	0	0	1	0	0
group_3204	hypothetical protein	0	0	0	0	1	0	0
group_3198	hypothetical protein	0	0	0	0	1	0	0
group_3194	hypothetical protein	0	0	0	1	0	0	0
group_3154	hypothetical protein	0	0	0	1	0	0	0
group_3018	hypothetical protein	0	0	0	1	0	0	0
group_3004	hypothetical protein	0	0	0	0	0	1	0
parM_3	Plasmid segregation protein ParM	0	0	0	0	0	1	0
repE_1	Replication initiation protein	0	0	0	0	0	1	0
group_2927	hypothetical protein	0	0	0	0	0	0	1
group_2914	hypothetical protein	0	0	0	0	1	0	0
group_2873	hypothetical protein	0	0	0	1	0	0	0
group_2801	hypothetical protein	0	0	0	0	1	0	0
group_2800	hypothetical protein	0	0	0	1	0	0	0
group_2777	hypothetical protein	0	0	0	0	0	1	0
group_2746	ATP-dependent DNA helicase Rep	0	0	0	1	0	0	0
group_2701	hypothetical protein	0	0	0	0	0	1	0
group_2653	hypothetical protein	0	0	0	0	1	0	0
group_2587	hypothetical protein	0	0	0	0	0	0	1
group_2584	hypothetical protein	0	0	0	0	0	1	0
group_2411	hypothetical protein	0	0	0	0	1	0	0
group_2410	hypothetical protein	0	0	0	1	0	0	0
group_2400	hypothetical protein	0	0	0	0	1	0	0
group_2398	hypothetical protein	0	0	0	1	0	0	0
group_2332	hypothetical protein	0	0	0	0	0	0	1
group_2302	hypothetical protein	0	0	0	0	1	0	0
group_2301	hypothetical protein	0	0	0	1	0	0	0
umuC_5	Protein UmuC	0	0	0	0	0	1	0
xerC_4	Tyrosine recombinase XerC	0	0	0	0	0	1	0
group_2277	hypothetical protein	0	0	0	0	0	1	0
group_2235	hypothetical protein	0	0	0	1	0	0	0
group_2220	hypothetical protein	0	0	0	0	0	1	0
group_2184	hypothetical protein	0	0	0	0	1	0	0
group_2167	hypothetical protein	0	0	0	0	0	1	0
group_2100	hypothetical protein	0	0	0	0	0	1	0
group_2098	hypothetical protein	0	0	0	0	0	1	0
group_2049	hypothetical protein	0	0	0	0	0	0	1
group_2036	hypothetical protein	0	0	0	0	0	1	0
group_1981	hypothetical protein	0	0	0	0	0	0	1
group_1980	hypothetical protein	0	0	0	0	0	0	1
group_1979	hypothetical protein	0	0	0	0	0	0	1
group_1932	hypothetical protein	0	0	0	0	1	0	0
group_1916	hypothetical protein	0	0	0	1	0	0	0
group_1849	hypothetical protein	0	0	0	0	1	0	0
group_1677	hypothetical protein	0	0	0	0	1	0	0
group_1676	hypothetical protein	0	0	0	0	1	0	0
group_1596	hypothetical protein	0	0	0	1	0	0	0
group_1595	hypothetical protein	0	0	0	1	0	0	0
group_1580	hypothetical protein	0	0	0	0	0	1	0
group_1570	hypothetical protein	0	0	0	0	0	1	0
group_1547	hypothetical protein	0	0	0	1	0	0	0
group_1478	hypothetical protein	0	0	0	0	0	1	0
group_1462	hypothetical protein	0	0	0	0	0	0	1
group_1442	hypothetical protein	0	0	0	0	0	0	1
group_1336	hypothetical protein	0	0	0	0	1	0	0
group_1266	hypothetical protein	0	0	0	0	1	0	0
group_1263	hypothetical protein	0	0	0	1	0	0	0
apxIB_5	Toxin RTX-I translocation ATP-binding protein	0	0	0	0	0	1	0
group_1240	hypothetical protein	0	0	0	1	0	0	0
group_1207	hypothetical protein	0	0	0	1	0	0	0
group_1181	hypothetical protein	0	0	0	0	0	0	1
ppnP_1	Pyrimidine/purine nucleoside phosphorylase	0	0	0	0	1	0	0
group_1162	hypothetical protein	0	0	0	0	1	0	0
group_1089	hypothetical protein	0	0	0	1	0	0	0
group_1069	hypothetical protein	0	0	0	0	0	1	0
group_979	hypothetical protein	0	0	0	0	1	0	0
group_977	hypothetical protein	0	0	0	1	0	0	0
group_956	hypothetical protein	0	0	0	0	0	0	1
group_892	hypothetical protein	0	0	0	0	0	0	1
group_871	hypothetical protein	0	0	0	1	0	0	0
group_805	hypothetical protein	0	0	0	0	0	1	0
group_804	hypothetical protein	0	0	0	0	0	1	0
group_760	hypothetical protein	0	0	0	0	1	0	0
papC_5	Outer membrane usher protein PapC	0	0	0	0	0	1	0
group_642	Toxin YpjF	0	0	0	1	0	0	0
group_590	hypothetical protein	0	0	0	1	0	0	0
group_588	hypothetical protein	0	0	0	1	0	0	0
group_582	hypothetical protein	0	0	0	0	0	0	1
group_577	hypothetical protein	0	0	0	0	0	1	0
group_549	hypothetical protein	0	0	0	0	1	0	0
group_548	Antitoxin YfjZ	0	0	0	1	0	0	0
group_547	hypothetical protein	0	0	0	0	1	0	0
group_515	hypothetical protein	0	0	0	0	0	1	0
group_503	hypothetical protein	0	0	0	0	1	0	0
group_442	hypothetical protein	0	0	0	0	0	1	0
group_436	hypothetical protein	0	0	0	1	0	0	0
group_420	GTPase Era	0	0	0	1	0	0	0
group_395	hypothetical protein	0	0	0	0	0	1	0
group_302	hypothetical protein	0	0	0	0	1	0	0
group_259	hypothetical protein	0	0	0	1	0	0	0
group_258	hypothetical protein	0	0	0	0	1	0	0
group_220	hypothetical protein	0	0	0	0	0	1	0
group_214	hypothetical protein	0	0	0	0	1	0	0
group_202	hypothetical protein	0	0	0	0	0	0	1
group_190	hypothetical protein	0	0	0	0	0	1	0
bvgS	Virulence sensor protein BvgS	0	0	0	0	0	1	0
group_145	hypothetical protein	0	0	0	0	1	0	0
group_86	hypothetical protein	0	0	0	0	1	0	0
group_38	hypothetical protein	0	0	0	0	0	0	1
group_36	hypothetical protein	0	0	0	0	0	1	0

## Sheet: T_S7
Table S7 Lsit of gene clusters specific to the newly proposed species
unique_id	gene_cluster_id	bin_name	genome_name	gene_callers_id	num_genomes_gene_cluster_has_hits	num_genes_in_gene_cluster	max_num_paralogs	SCG	functional_homogeneity_index	geometric_homogeneity_index	combined_homogeneity_index	COG20_FUNCTION_ACC	COG20_FUNCTION	COG20_CATEGORY_ACC	COG20_CATEGORY	COG20_PATHWAY_ACC	COG20_PATHWAY	aa_sequence
233950	GC_00005310	Species_core	DSM26481T	4272	7	8	2	0	1	1	1							MSTKPDEVSEAGVTPLERRVVIVTLLFMFLIYAALLISPWL
233951	GC_00005310	Species_core	RF113A1	4343	7	8	2	0	1	1	1							MSTKPDEVSEAGVTPLERRVVIVTLLFMFLIYAALLISPWL
233952	GC_00005310	Species_core	RF113A1	4791	7	8	2	0	1	1	1							MSTKPDEVSEAGVTPLERRVVIVTLLFMFLIYAALLISPWL
233953	GC_00005310	Species_core	CIP103550T	2631	7	8	2	0	1	1	1							MSTKPDEVSEAGVTPLERRVVIVTLLFMFLIYAALLISPWL
233954	GC_00005310	Species_core	D41-sc-1712200	1369	7	8	2	0	1	1	1							MSTKPDEVSEAGVTPLERRVVIVTLLFMFLIYAALLISPWL
233955	GC_00005310	Species_core	P40RS	1170	7	8	2	0	1	1	1							MSTKPDEVSEAGVTPLERRVVIVTLLFMFLIYAALLISPWL
233956	GC_00005310	Species_core	ATCC23355T	1243	7	8	2	0	1	1	1							MSTKPDEVSEAGVTPLERRVVIVTLLFMFLIYAALLISPWL
233957	GC_00005310	Species_core	Strain_9	3735	7	8	2	0	1	1	1							MSTKPDEVSEAGVTPLERRVVIVTLLFMFLIYAALLISPWL
235182	GC_00005464	Species_core	DSM26481T	4265	7	8	2	0	0.991425	1	0.995694							MKFLTVIVAVTLLTACQLVRPFGDATTYKPFTVSSHPGLDGRYHCMRSALGAEGYEVEYIFPERDTPNFFDISEGNRLIAQVDMTHTTGASFLDITLISGSKQTNEELGRVIAPCVSR
235183	GC_00005464	Species_core	RF113A1	4336	7	8	2	0	0.991425	1	0.995694							MKFLTVIVAVTLLTACQLVRPFGDATTYKPFTVSSHPGLDGRYHCMRSALGAEGYEVEYIFPERDTPNFFDISEGNRLIAQVDMTHTTGANFLDITLISGSKQTNEELGRIIAPCVSR
235184	GC_00005464	Species_core	RF113A1	4784	7	8	2	0	0.991425	1	0.995694							MKFLTVIVAVTLLTACQLVRPFGDATTYKPFTVSSHPGLDGRYHCMRSALGAEGYEVEYIFPERDTPNFFDISEGNRLIAQVDMTHTTGANFLDITLISGSKQTNEELGRIIAPCVSR
235185	GC_00005464	Species_core	CIP103550T	2624	7	8	2	0	0.991425	1	0.995694							MKFLTVIVAVTLLTACQLVRPFGDATTYKPFTVSSHPGLDGRYHCMRSALGAEGYEVEYIFPERDTPNFFDISEGNRLIAQVDMTHTTGASFLDITLISGSKQTNEELGRVIAPCVSR
235186	GC_00005464	Species_core	D41-sc-1712200	1362	7	8	2	0	0.991425	1	0.995694							MKFLTVIVAVTLLTACQLVRPFGDATTYKPYTVSSHPGLDGRYHCMRSALGAEGYEVEYIFPERDTPNFFDISEGNRLIAQVDMTHTTGANFLDITLISGSKQTNEELGRVIAPCVSR
235187	GC_00005464	Species_core	P40RS	1177	7	8	2	0	0.991425	1	0.995694							MKFLTVIVAVTLLTACQLVRPFGDATTYKPFTVSSHPGLDGRYNCMRSALGAEGYEVEYIFPERDTPNFFDISEGNRLIAQVDMTHTTGANFLDITLISGSKQTNEELGRVIAPCVSR
235188	GC_00005464	Species_core	ATCC23355T	1250	7	8	2	0	0.991425	1	0.995694							MKFLTVIVAVTLLTACQLVRPFGDATTYKPFTVSSHPGLDGRYHCMRSALGAEGYEVEYIFPERDTPNFFDISEGNRLIAQVDMTHTTGASFLDITLISGSKQTNEELGRVIAPCVSR
235189	GC_00005464	Species_core	Strain_9	3728	7	8	2	0	0.991425	1	0.995694							MKFLTVIVAVTLLTACQLVRPFGDATTYKPFTVSSHPGLDGRYHCMRSALGAEGYEVEYIFPERDTPNFFDISEGNRLIAQVDMTHTTGANFLDITLISGSKQTNEELGRVIAPCVSR
235872	GC_00005555	Species_core	DSM26481T	3682	7	7	1	0	1	1	1							MTAFMIATAVAVVLGLMILSLVKIGISTSNNPD
235873	GC_00005555	Species_core	RF113A1	1521	7	7	1	0	1	1	1							MTAFMIATAVAVVLGLMILSLVKIGISTSNNPD
235874	GC_00005555	Species_core	CIP103550T	493	7	7	1	0	1	1	1							MTAFMIATAVAVVLGLMILSLVKIGISTSNNPD
235875	GC_00005555	Species_core	D41-sc-1712200	799	7	7	1	0	1	1	1							MTAFMIATAVAVVLGLMILSLVKIGISTSNNPD
235876	GC_00005555	Species_core	P40RS	287	7	7	1	0	1	1	1							MTAFMIATAVAVVLGLMILSLVKIGISTSNNPD
235877	GC_00005555	Species_core	ATCC23355T	1830	7	7	1	0	1	1	1							MTAFMIATAVAVVLGLMILSLVKIGISTSNNPD
235878	GC_00005555	Species_core	Strain_9	2005	7	7	1	0	1	1	1							MTAFMIATAVAVVLGLMILSLVKIGISTSNNPD
236439	GC_00005636	Species_core	DSM26481T	2293	7	7	1	0	0.995823	1	0.997907							MTTIHASTPSVQSQSTGSSGNVSGNDISAQIMRITKQITKLTQQLKELADSSASAEEKKKQQELIQTQIKMLQAQLAQLQRQQAEEAQKKQEQMLGKAEGVNHPSDDRQIDVYI
236440	GC_00005636	Species_core	RF113A1	159	7	7	1	0	0.995823	1	0.997907							MTTIHASTPSVQSQSTGSSGNVSGNDISAQIMRITKQITKLTQQLKELADSSASAEEKKKQQELIQTQIKMLQAQLAQLQRQQAEEAQKKQEQMLGKAEGVNHPSDDRQIDVYI
236441	GC_00005636	Species_core	CIP103550T	3082	7	7	1	0	0.995823	1	0.997907							MTTIHASTPSVQSQSTGSSGNVSGNDISAQIMRITKQITKLTQQLKELADSSASAEEKKKQQELIQTQIKMLQAQLAQLQRQQAEEAQKKQEQMLGKAEGVNHPSDDRQIDVYI
236442	GC_00005636	Species_core	D41-sc-1712200	3921	7	7	1	0	0.995823	1	0.997907							MTTIHASTPSVQSQSTGSSGNVSGNDISAQIMRITKQITKLTQQLKELADSSASAEEKKKQQELIQTQIKMLQAQLAQLQRQQAEEAQKKQEQMLGKAEGVNHPSDDRQIDVYI
236443	GC_00005636	Species_core	P40RS	2643	7	7	1	0	0.995823	1	0.997907							MTTIHASTPSVQSQNTGSSGNVSGNDISAQIMRITKQITKLTQQLKELADSSASAEEKKKQQELIQTQIKMLQAQLAQLQRQQAEEAQKKQEQMLGKAEGVNHPSDDRQIDVYI
236444	GC_00005636	Species_core	ATCC23355T	3207	7	7	1	0	0.995823	1	0.997907							MTTIHASTPSVQSQSTGSSGNVSGNDISAQIMRITKQITKLTQQLKELADSSASAEEKKKQQELIQTQIKMLQAQLAQLQRQQAEEAQKKQEQMLGKAEGVNHPSDDRQIDVYI
236445	GC_00005636	Species_core	Strain_9	447	7	7	1	0	0.995823	1	0.997907							MTTIHASTPSVQSQNTGSSGNVSGNDISAQIMRITKQITKLTQQLKELADSSASAEEKKKQQELIQTQIKMLQAQLAQLQRQQAEEAQKKQEQMLGKAEGVNHPSDDRQIDVYI
236558	GC_00005653	Species_core	DSM26481T	2522	7	7	1	0	0.971429	1	0.985507							MNGFGVCFVNIKKIRKHQNFAININLKKQY
236559	GC_00005653	Species_core	RF113A1	394	7	7	1	0	0.971429	1	0.985507							MNGFGVCFVNIKKIRKPQNFAININLKKQY
236560	GC_00005653	Species_core	CIP103550T	4460	7	7	1	0	0.971429	1	0.985507							MNGFGVCFVNIKKIRKHQNFAININLKKQY
236561	GC_00005653	Species_core	D41-sc-1712200	4161	7	7	1	0	0.971429	1	0.985507							MNGFGFCFVNIKKIRKPQNFAININLKKQY
236562	GC_00005653	Species_core	P40RS	3874	7	7	1	0	0.971429	1	0.985507							MNGFGVCFVNIKKIRKPQNFAININLKKQY
236563	GC_00005653	Species_core	ATCC23355T	2980	7	7	1	0	0.971429	1	0.985507							MNGFGVCFVNIKKIRKHQNFAININLKKQY
236564	GC_00005653	Species_core	Strain_9	7	7	7	1	0	0.971429	1	0.985507							MNGFGVCFVNIKKIRKHQNFAININLKKQY
236600	GC_00005659	Species_core	DSM26481T	936	7	7	1	0	0.965552	1	0.982474							MSSPLSTSTRQDFILLVTKILNEYIKFIENILFYSASFSCLNGQTCK
236601	GC_00005659	Species_core	RF113A1	2560	7	7	1	0	0.965552	1	0.982474							MSSPLSTSTRQDFILLMTKNLNEYIKFIENILFYSASFSCLNGQTCK
236602	GC_00005659	Species_core	CIP103550T	2153	7	7	1	0	0.965552	1	0.982474							MSSPLSTSTRQDFILLVTKILNEYIKFIENILFYSASFSCLNGQTCK
236603	GC_00005659	Species_core	D41-sc-1712200	2562	7	7	1	0	0.965552	1	0.982474							MSSPLSTSTRQDFILLMTKNLNEYIKFIENILFYSANFSCLKGQTCK
236604	GC_00005659	Species_core	P40RS	4039	7	7	1	0	0.965552	1	0.982474							MSSPLSTSTRQDFILLMTKNLNEYIKFIENILFYSASFSCLNGQTCK
236605	GC_00005659	Species_core	ATCC23355T	58	7	7	1	0	0.965552	1	0.982474							MSSPLSTSTRQDFILLVTKILNEYIKFIENILFYSASFSCLNGQTCK
236606	GC_00005659	Species_core	Strain_9	2656	7	7	1	0	0.965552	1	0.982474							MSSPLSTSTRQDFILLMTKNLNEYIKFIENILFYSASFSRLNGQTCK
236621	GC_00005662	Species_core	DSM26481T	2753	7	7	1	0	0.982517	1	0.991181	COG2964	Predicted transcriptional regulator YheO, contains PAS and DNA-binding HTH domains (YheO)	K	Transcription			MIMQSPTTQHAVFVEDKNNELLSNLVSVISSVMDAMEKAIPKNIEVVLHDLTHPDTSFIKIINGEITARKRGDSLLKAPDNNDGFAGMLLKDRDRLTPFILSGYNCVIKSGEVVKSGSSTFYNDNGEPIAAFAINVLV
236622	GC_00005662	Species_core	RF113A1	606	7	7	1	0	0.982517	1	0.991181	COG2964	Predicted transcriptional regulator YheO, contains PAS and DNA-binding HTH domains (YheO)	K	Transcription			MIMQSPTTQHAVFVEDKNNELLSNLVSVISSVMDAMEKAIPKNIEVVLHDLTHPDTSVIKIINGEITARKRGDSLLKAPDNNDGFAGMLLKDRDRLTPFILSGYNCVIKSGEVVKSGSSTFYNDNGEPIAAFAINVLV
236623	GC_00005662	Species_core	CIP103550T	1041	7	7	1	0	0.982517	1	0.991181	COG2964	Predicted transcriptional regulator YheO, contains PAS and DNA-binding HTH domains (YheO)	K	Transcription			MIMQSPTTQHAVFVEDKNNELLSNLVSVISSVMDAMEKAIPKNIEVVLHDLTHPDTSFIKIINGEITARKRGDSLLKAPDNNDGFAGMLLKDRDRLTPFILSGYNCVIKSGEVVKSGSSTFYNDNGEPIAAFAINVLV
236624	GC_00005662	Species_core	D41-sc-1712200	4386	7	7	1	0	0.982517	1	0.991181	COG2964	Predicted transcriptional regulator YheO, contains PAS and DNA-binding HTH domains (YheO)	K	Transcription			MIMQSPTTQHAVFVEDKNNELLSNLVSVISSVMDAMEKAIPKNIEVVLHDLTHPDTSVIKIINGEITARKRGDSLLKAPDNNDGFAGMLLKDRDRLNPFILSGYNCVINTGEVVKSGSSTFYNDKGEPIAAFAINVLV
236625	GC_00005662	Species_core	P40RS	3359	7	7	1	0	0.982517	1	0.991181	COG2964	Predicted transcriptional regulator YheO, contains PAS and DNA-binding HTH domains (YheO)	K	Transcription			MIMQSPTTQHAVFVEDKNNELLSNLVSVISSVMDAMEKAIPKNIEVVLHDLTHPDTSVIKIINGEITARKRGDSLLKAPDNNDGFAGMLLKDRDRLNPFILSGYNCVINTGEVVKSGSSTFYNDNGEPIAAFAINVLV
236626	GC_00005662	Species_core	ATCC23355T	2749	7	7	1	0	0.982517	1	0.991181	COG2964	Predicted transcriptional regulator YheO, contains PAS and DNA-binding HTH domains (YheO)	K	Transcription			MIMQSPTTQHAVFVEDKNNELLSNLVSVISSVMDAMEKAIPKNIEVVLHDLTHPDTSFIKIINGEITARKRGDSLLKAPDNNDGFAGMLLKDRDRLTPFILSGYNCVIKSGEVVKSGSSTFYNDNGEPIAAFAINVLV
236627	GC_00005662	Species_core	Strain_9	228	7	7	1	0	0.982517	1	0.991181	COG2964	Predicted transcriptional regulator YheO, contains PAS and DNA-binding HTH domains (YheO)	K	Transcription			MIMQSPTTQHAVFVEDKNNELLSNLVSVISSVMDAMEKAIPKNIEVVLHDLTHPDTSVIKIINGEITARKRGDSLLKAPDNNDGFAGMLLKDRDRLNPFILSGYNCVIKGGEVVKSGSSTFYNDNGEPIAAFAINALV
236747	GC_00005680	Species_core	DSM26481T	842	7	7	1	0	0.990682	0.999202	0.994924	COG3144	Flagellar hook-length control protein FliK (FliK) (PDB:2RRL)	N	Cell motility			MDILNLAQGLVNGSGLPMQAEPIAGPKAVAHTTQTPAAFNDALLNVIDSLMIGQGKATRDIAVSAVPLPQGSDDDEETANEPVPGDSLLRADAPQQLLEALLMTSQIPVHASAGFPGKAQPVDDVMLKNLQPQGVMQGAAKGVPMGISASLLHQYPVPSPVSPTDSAASPQPVIHSVAPALITAMVPAAQTNTFAPLPTSDITATPAAAPATTTTTLKMDPEPSRWGEQLQRALGERLQVQVKQQVQHATIRLDPPDMGKIDISMQVESGRVQVQINASHAEVYRALQQTSNDLRQSLTEQHFVQVNVQVSSQSGGQQQGRGQSFTGQHNAILAGAEIATHTTASQDLRSDDSVLLTV
236748	GC_00005680	Species_core	RF113A1	2654	7	7	1	0	0.990682	0.999202	0.994924	COG3144	Flagellar hook-length control protein FliK (FliK) (PDB:2RRL)	N	Cell motility			MDILNLAQGLVNGSGLPMQAEPIAGPKAVTHTTQTPAAFNDALLNVIDSLMIGQGKATRDIAVSAVPLPQGSDDDEETANEPVPGDSLLRADAPQQLLEALLMTSQIPVHASAGFPGKAQPVDDVMLKNLQPQGVMQGAAKGVPMGISASLLHQYPVPSPVSPTDSAASPQPVLHSVAPALITAMVPAAQTNTFAPLPASDITATPAAAPA-TTTTLKMDPEPSRWGEQLQRALGERLQVQVKQQVQHATIRLDPPDMGKIDISMQVESGRVQVQINASHAEVYRALQQTSNDLRQSLTEQHFVQVNVQVSSQSGGQQQGRGQSFTGQHNAILAGAEIATHTTESQDLRSDDSVLLTV
236749	GC_00005680	Species_core	CIP103550T	2247	7	7	1	0	0.990682	0.999202	0.994924	COG3144	Flagellar hook-length control protein FliK (FliK) (PDB:2RRL)	N	Cell motility			MDILNLAQGLVNGSGLPMQAEPIAGPKAVAHTTQTPAAFNDALLNVIDSLMIGQGKATRDIAVSAVPLPQGSDDDEETANEPVPGDSLLRADAPQQLLEALLMTSQIPVHASAGFPGKAQPVDDVMLKNLQPQGVMQGAAKGVPMGISASLLHQYPVPSPVSPTDSAASPQPVIHSVAPALITAMVPAAQTNTFAPLPTSDITATPAAAPATTTTTLKMDPEPSRWGEQLQRALGERLQVQVKQQVQHATIRLDPPDMGKIDISMQVESGRVQVQINASHAEVYRALQQTSNDLRQSLTEQHFVQVNVQVSSQSGGQQQGRGQSFTGQHNAILAGAEIATHTTASQDLRSDDSVLLTV
236750	GC_00005680	Species_core	D41-sc-1712200	2474	7	7	1	0	0.990682	0.999202	0.994924	COG3144	Flagellar hook-length control protein FliK (FliK) (PDB:2RRL)	N	Cell motility			MDILNLAQGLVNGSGLPMQAEPIAGPKAVTHTTQTPAAFNDALLNVIDSLMIGQGKATRDIAVSAVPLPQDSDDDEETANEPVPGDSLLRADAPQQLLEALLMTSQIPVHASAGFPGKAQPVDDVMLKNLQPQGVMQGAAKGVPMGISASLSHQYPVPSPVSPTDSAASPQPVLHSVAPALMTAMVPAAQTNTFAPLPASDITATPAAAPATTTTTLKMDPEPSRWGEQLQRALGERLQVQVKQQVQHATIRLDPPDMGKIDISMQVESGRVQVQINASHAEVYRALQQTSNDLRQSLTEQHFVQVNVQVSSQSGGQQQGRGQSFTGQHNAILAGAEIATHTTASQDLRSDDSVLLTV
236751	GC_00005680	Species_core	P40RS	2497	7	7	1	0	0.990682	0.999202	0.994924	COG3144	Flagellar hook-length control protein FliK (FliK) (PDB:2RRL)	N	Cell motility			MDILNLAQGLVNGSGLPMQAEPIAGPKAVTHTTQTPAAFNDALLNVIDSLMIGQGKATRDIAVSAVPLPQGSDDDEETANEPVPGDSLLRADAPQQLLEALLMTSQIPVHASAGFPGKAQPVDDVMLKNLQPQGVTQGAAKGVPMGISASLSHQYPVPSPVSPTDSAASPQPVLHSVAPALITAMVPAAQTNTFAPLPASDITATPAAAPATTTTTLKMDPEPSRWGEQLQRALGERLQVQVKQQVQHATIRLDPPDMGKIDISMQVESGRVQVQINASHAEVYRALQQTSNDLRQSLTEQHFVQVNVQVSSQSGGQQQGRGQSFTGQHNAILAGAEIATHTTASQNLRSDDSVLLTV
236752	GC_00005680	Species_core	ATCC23355T	151	7	7	1	0	0.990682	0.999202	0.994924	COG3144	Flagellar hook-length control protein FliK (FliK) (PDB:2RRL)	N	Cell motility			MDILNLAQGLVNGSGLPMQAEPIAGPKAVAHTTQTPAAFNDALLNVIDSLMIGQGKATRDIAVSAVPLPQGSDDDEETANEPVPGDSLLRADAPQQLLEALLMTSQIPVHASAGFPGKAQPVDDVMLKNLQPQGVMQGAAKGVPMGISASLLHQYPVPSPVSPTDSAASPQPVIHSVAPALITAMVPAAQTNTFAPLPTSDITATPAAAPATTTTTLKMDPEPSRWGEQLQRALGERLQVQVKQQVQHATIRLDPPDMGKIDISMQVESGRVQVQINASHAEVYRALQQTSNDLRQSLTEQHFVQVNVQVSSQSGGQQQGRGQSFTGQHNAILAGAEIATHTTASQDLRSDDSVLLTV
236753	GC_00005680	Species_core	Strain_9	3962	7	7	1	0	0.990682	0.999202	0.994924	COG3144	Flagellar hook-length control protein FliK (FliK) (PDB:2RRL)	N	Cell motility			MDILNLAQGLVNGSGLPMQAEPIAGPKAVTHTTQTPAAFNDALLNVIDSLMIGQGKATRDIAVSAVPLPQGSDDDEETANEPVPGDSLLRADAPQQLLEALLMTSQIPVHASAGFPGKAQPVDDVMLKNLQPQGVTQGAAKGVPMGISASLSHQYPVPSPVSPTDSAASPQPVLHSVAPALITAMVPAAQTNTFAPLPASDITATPAAAPATTTTTLKMDPEPSRWGEQLQRALGERLQVQVKQQVQHATIRLDPPDMGKIDISMQVESGRVQVQINASHAEVYRALQQTSNDLRQSLTEQHFVQVNVQVSSQSGGQQQGRGQSFTGQHNAILAGAEIATHTTASQDLRSDDSVLLTV
236782	GC_00005685	Species_core	DSM26481T	3317	7	7	1	0	0.991064	0.936877	0.963209							MFLDVSGYFKIMTKMQAVGRFGFQSDLLFSQDAFGTLVIHAVRR
236783	GC_00005685	Species_core	RF113A1	1096	7	7	1	0	0.991064	0.936877	0.963209							MFLDVSGYFKIMTKMQAVGRFGFQSDLLFSQDAYGTLVIHAVRR
236784	GC_00005685	Species_core	CIP103550T	131	7	7	1	0	0.991064	0.936877	0.963209							MFLDVSGYFKIMTKMQAVGRFGFQSDLLFSQDAFGTLVIHAVRR
236785	GC_00005685	Species_core	D41-sc-1712200	433	7	7	1	0	0.991064	0.936877	0.963209							MFLDVSGYFKIMTKMQAVGRFGFQSDLLFSQDAFGTLVIHAVWR
236786	GC_00005685	Species_core	P40RS	1733	7	7	1	0	0.991064	0.936877	0.963209							MFLDVSGYFKIMTKMQAVGRFGFQSDLLFSQDA-----------
236787	GC_00005685	Species_core	ATCC23355T	2189	7	7	1	0	0.991064	0.936877	0.963209							MFLDVSGYFKIMTKMQAVGRFGFQSDLLFSQDAFGTLVIHAVRR
236788	GC_00005685	Species_core	Strain_9	1212	7	7	1	0	0.991064	0.936877	0.963209							MFLDVSGYFKIMTKMQAVGRFGFQSDLLFSQDAYGTLVIHAVRR
236789	GC_00005686	Species_core	DSM26481T	3225	7	7	1	0	0.995794	0.973558	0.98455	COG1246	N-acetylglutamate synthase or related acetyltransferase, GNAT family (ArgA) (PDB:2R98)	E	Amino acid transport and metabolism	COG1246	Arginine biosynthesis	MFTIKTDDLSHPAVQALVAYHISGMLEQSPPESSHALDVQKLRDPAVIFWSAWDGERLAGIGALKVLNEDHGELKSMRTAPDYLRRGVANLFLLHILQVARAKGLKRLSLETGTQPGFTACHQLYSKHGFVDCEPFADYQPDPNSRFMTLDLC------
236790	GC_00005686	Species_core	RF113A1	1013	7	7	1	0	0.995794	0.973558	0.98455	COG1246	N-acetylglutamate synthase or related acetyltransferase, GNAT family (ArgA) (PDB:2R98)	E	Amino acid transport and metabolism	COG1246	Arginine biosynthesis	MFTIKTDDLSHPAVQALVAYHISGMLEQSPPESSHALDVQKLRDPAVIFWSAWDGEKLAGIGALKVLNEDHGELKSMRTAPDYLRRGVANLFLLHILQVARAKGLKRLSLETGTQPGFTACHQLYSKHGFVDCEPFADYQPDPNSRFMTLDLCRNSGKE
236791	GC_00005686	Species_core	CIP103550T	39	7	7	1	0	0.995794	0.973558	0.98455	COG1246	N-acetylglutamate synthase or related acetyltransferase, GNAT family (ArgA) (PDB:2R98)	E	Amino acid transport and metabolism	COG1246	Arginine biosynthesis	MFTIKTDDLSHPAVQALVAYHISGMLEQSPPESSHALDVQKLRDPAVIFWSAWDGERLAGIGALKVLNEDHGELKSMRTAPDYLRRGVANLFLLHILQVARAKGLKRLSLETGTQPGFTACHQLYSKHGFVDCEPFADYQPDPNSRFMTLDLC------
236792	GC_00005686	Species_core	D41-sc-1712200	351	7	7	1	0	0.995794	0.973558	0.98455	COG1246	N-acetylglutamate synthase or related acetyltransferase, GNAT family (ArgA) (PDB:2R98)	E	Amino acid transport and metabolism	COG1246	Arginine biosynthesis	MFTIKTDDLSHPAVQALVAYHISGMLEQSPPESSHALDVQKLRDPAVIFWSAWDGERLAGIGALKVLNEDHGELKSMRTAPDYLRRGVANLFLLHILQVARAKGLKRLSLETGTQPGFTACHQLYSKHGFVDCEPFADYQPDPNSRFMTLDLCPNSGKE
236793	GC_00005686	Species_core	P40RS	1642	7	7	1	0	0.995794	0.973558	0.98455	COG1246	N-acetylglutamate synthase or related acetyltransferase, GNAT family (ArgA) (PDB:2R98)	E	Amino acid transport and metabolism	COG1246	Arginine biosynthesis	MFTIKTDDLSHPAVQALVAYHISGMLEQSPPESSHALDVQKLRDPAVIFWSAWDGEQLAGIGALKVLNEDHGELKSMRTAPDYLRRGVANLFLLHILQVARAKGLKRLSLETGTQPGFTACHQLYSKHGFVDCEPFADYQPDPNSRFMTLDLCRKSGKE
236794	GC_00005686	Species_core	ATCC23355T	2279	7	7	1	0	0.995794	0.973558	0.98455	COG1246	N-acetylglutamate synthase or related acetyltransferase, GNAT family (ArgA) (PDB:2R98)	E	Amino acid transport and metabolism	COG1246	Arginine biosynthesis	MFTIKTDDLSHPAVQALVAYHISGMLEQSPPESSHALDVQKLRDPAVIFWSAWDGERLAGIGALKVLNEDHGELKSMRTAPDYLRRGVANLFLLHILQVARAKGLKRLSLETGTQPGFTACHQLYSKHGFVDCEPFADYQPDPNSRFMTLDLC------
236795	GC_00005686	Species_core	Strain_9	2929	7	7	1	0	0.995794	0.973558	0.98455	COG1246	N-acetylglutamate synthase or related acetyltransferase, GNAT family (ArgA) (PDB:2R98)	E	Amino acid transport and metabolism	COG1246	Arginine biosynthesis	MFTIKTDDLSHPAVQALVAYHISGMLEQSPPESSHALDVQKLRDPAVIFWSAWDGERLAGIGALKVLNEDHGELKSMRTAPDYLRRGVANLFLLHILQVARAKGLKRLSLETGTQPGFTACHQLYSKHGFVDCEPFADYQPDPNSRFMTLDLCRNSGKE
236908	GC_00005703	Species_core	DSM26481T	3568	7	7	1	0	0.978853	1	0.989313	COG3539	Pilin (type 1 fimbrial protein) (FimA) (PDB:2M5G)	N	Cell motility			MCYQNKHRLRWRFIPSFLWLCSVPVEADCNYQGEGFEPAQPFNIQQPAVYVQRDAPAGTVISSFITNGTGDIDYCTGTGTITYEMIKFSNPSAIPNYYNTNVPGVGISLRFTSAGWYFSKIRQYSVLSPTITVVAPLEVTLIKTGEITSGAIGSGLLAKAYGDDGIQSLTVNFTGNQVTQLACSITTPDLSFPLGDISAANFGSTVGTVPSGAQNTQNLGLDCDTNANINVMLQGAQNPDAGARSVLALTGQGNVDVAKGVGVQLLYNGAPLELNSRIVLKRSAGGQETFPVTARYYQTQPTVTTGKANASATLDLTYQ
236909	GC_00005703	Species_core	RF113A1	1411	7	7	1	0	0.978853	1	0.989313	COG3539	Pilin (type 1 fimbrial protein) (FimA) (PDB:2M5G)	N	Cell motility			MRYENKHRLRWRFIPSFLWLCSVPVEADCNYQGEGFEPAQPFNIQQPAVYVQRDAPVGTVISSFITNGTGDIDYCTGTGTITYEMIKFSNPSAIPNYYNTNVPGVGISLRFTSAGWYFSKIRQYSVSSPTITVVAPLEVTLIKTGEITSGAIGSGLLAKAYGDDGIQSLVVNFTGNQVTQLACSITTPDLSFPLGDISAANFGSAVGTVPSGAQNTQNLGLDCDTNANINVMLQGTQNPDAGARSVLALTGQGNVDVAKGVGVQLLYNGAPLELNSRIVLKRSAGGQESFPVTARYYQTQPTVTTGKANASATLDLTYQ
236910	GC_00005703	Species_core	CIP103550T	380	7	7	1	0	0.978853	1	0.989313	COG3539	Pilin (type 1 fimbrial protein) (FimA) (PDB:2M5G)	N	Cell motility			MCYQNKHRLRWRFIPSFLWLCSVPVEADCNYQGEGFEPAQPFNIQQPAVYVQRDAPAGTVISSFITNGTGDIDYCTGTGTITYEMIKFSNPSAIPNYYNTNVPGVGISLRFTSAGWYFSKIRQYSVLSPTITVVAPLEVTLIKTGEITSGAIGSGLLAKAYGDDGIQSLTVNFTGNQVTQLACSITTPDLSFPLGDISAANFGSTVGTVPSGAQNTQNLGLDCDTNANINVMLQGAQNPDAGARSVLALTGQGNVDVAKGVGVQLLYNGAPLELNSRIVLKRSAGGQETFPVTARYYQTQPTVTTGKANASATLDLTYQ
236911	GC_00005703	Species_core	D41-sc-1712200	681	7	7	1	0	0.978853	1	0.989313	COG3539	Pilin (type 1 fimbrial protein) (FimA) (PDB:2M5G)	N	Cell motility			MCYQNKHRLRWRFIPSFLWLCSVPVEADCNYQGEGFEPAQPFNIQQPAVYVQRDAPAGTVISSFITNGTGDIDYCTGTGTITYEMIKFSNPSTIPNYYNTNVPGVGIGLRFTSAGWYFSKIRQYSVSLPTVTVVAPLEVTLIKTGEITSGAIGSGLLAKAYGDDGIQSLVVNFTGNQVTQLACSITTPDLSFPLGDISAASFGSTVGTVPSGAQNTQTLGLDCDANANINVMLQGVQNPDAGARSVLALTGQGNVDVAKGVGVQLLYNGAPLELNSRIVLKRSAGGQETFPVTARYYQTQPTVTTGKANASATLDLMYQ
236912	GC_00005703	Species_core	P40RS	398	7	7	1	0	0.978853	1	0.989313	COG3539	Pilin (type 1 fimbrial protein) (FimA) (PDB:2M5G)	N	Cell motility			MCYQNKHRLRWRFIPSFLWLCSVPVEADCNYQGEGFEPAQPFNIQQPAVYVQRDAPAGTVISSFITNGTGDIDYCTGTGTITYEMIKFSNPSTIPNYYNTNVPGVGIGLRFTSAGWYFSKIRQYSVSSPTITVVAPLEVTLIKTGEITSGAIGSGLLAKAYGDDGIQSLVVNFTGNQVTQLACSITTPDLSFPLGDISAASFGSTVGTVPSGAQNTQTLGLDCDANANINVMLQGVQNPDAGARSVLALTGQGSLDVAKGVGVQLLYNGAPLELNSRIVLKRSAGGQETFPVTARYYQTQPTVTTGRANASATLDLTYQ
236913	GC_00005703	Species_core	ATCC23355T	1942	7	7	1	0	0.978853	1	0.989313	COG3539	Pilin (type 1 fimbrial protein) (FimA) (PDB:2M5G)	N	Cell motility			MCYQNKHRLRWRFIPSFLWLCSVPVEADCNYQGEGFEPAQPFNIQQPAVYVQRDAPAGTVISSFITNGTGDIDYCTGTGTITYEMIKFSNPSAIPNYYNTNVPGVGISLRFTSAGWYFSKIRQYSVLSPTITVVAPLEVTLIKTGEITSGAIGSGLLAKAYGDDGIQSLTVNFTGNQVTQLACSITTPDLSFPLGDISAANFGSTVGTVPSGAQNTQNLGLDCDTNANINVMLQGAQNPDAGARSVLALTGQGNVDVAKGVGVQLLYNGAPLELNSRIVLKRSAGGQETFPVTARYYQTQPTVTTGKANASATLDLTYQ
236914	GC_00005703	Species_core	Strain_9	2116	7	7	1	0	0.978853	1	0.989313	COG3539	Pilin (type 1 fimbrial protein) (FimA) (PDB:2M5G)	N	Cell motility			MCYQNKHRLRWRFIPSFLWLCSVPVEADCNYQGEGFEPAQPFNIQQPAVYVQRDAPAGTVISSFITNGTGDIDYCTGTGTITYEMIKFSNPSTIPNYYNTNVPGVGIGLRFTSAGWYFSKIRQYSVSSPTVTVVAPLEVTLIKTGDITSGAIGSGLLAKAYGDDGIQSLTVNFTGNQVTQLACSITTPDLSFPLGDISAASFGSTVGTVPSGAQNTQTLGLDCDSNANINVMLQGVQNPDAGARSVLALTGQGNVDVAKGVGVQLLYNGAPLELNSRIVLKRSAGGQETFPVTARYYQTQPTVTTGKANASATLDLTYQ
236915	GC_00005704	Species_core	DSM26481T	3683	7	7	1	0	0.982684	1	0.991266							MMKFFFQFSKRVDYGEQELCAELSLLQRGDYQEYLSQEAPFYPLPNEDVTSEPAR
236916	GC_00005704	Species_core	RF113A1	1522	7	7	1	0	0.982684	1	0.991266							MMKFFFQFSKRVDYGEQELCAELSLLQRGDYQEYLSQEAPFYLLPNEDVTSEPAR
236917	GC_00005704	Species_core	CIP103550T	494	7	7	1	0	0.982684	1	0.991266							MMKFFFQFSKRVDYGEQELCAELSLLQRGDYQEYLSQEAPFYPLPNEDVTSEPAR
236918	GC_00005704	Species_core	D41-sc-1712200	800	7	7	1	0	0.982684	1	0.991266							MMKFFFQFSKRVDYGEQELCAELSLLQRGDYQEYLSQEAPFYPLPNQEVTSEPAR
236919	GC_00005704	Species_core	P40RS	286	7	7	1	0	0.982684	1	0.991266							MMKFFFQFSKRVDYGEQELCAELSLLQRGDYQEYLSQEAPFYLLPNEDVTSEPAR
236920	GC_00005704	Species_core	ATCC23355T	1829	7	7	1	0	0.982684	1	0.991266							MMKFFFQFSKRVDYGEQELCAELSLLQRGDYQEYLSQEAPFYPLPNEDVTSEPAR
236921	GC_00005704	Species_core	Strain_9	2004	7	7	1	0	0.982684	1	0.991266							MMKFFFQFSKRVDYGEQELCAELSLLQRGDYQEYLSQEAPFYLLPNEDVTSEPAR
236957	GC_00005710	Species_core	DSM26481T	3088	7	7	1	0	0.986956	1	0.993435	COG0583	DNA-binding transcriptional regulator, LysR family (LysR) (PDB:2FYI)	K	Transcription			MAGIMMVNTLRNLDLNLLVTLNALLTEHNVTRAAERLHLSQPTVSVQLARLRKVFEDPLLIPGPRGMRPTLRADELREPLRHALAALEEVISPTGVFNPAQATHHWHVAAFDYGVLTILRPALKALRAAAPATRIEVVHMLPSQASRKADRGEIDLAFMTRDEAPHNLYSRTLFTERYVLVGRAGNPDLQKPLSLEKFCQLEHVIVSPEGGGFHGATDTVLAERGMTRRVSMSVPGFLLLCAVLESSDMVAMAPWRLVCENNALQTVEPPVEVPGFEMVMLWPERVHRDRAHMWFREKIASSV
236958	GC_00005710	Species_core	RF113A1	901	7	7	1	0	0.986956	1	0.993435	COG0583	DNA-binding transcriptional regulator, LysR family (LysR) (PDB:2FYI)	K	Transcription			MAGIMMVNTLRNLDLNLLVTLNALLTEHNVTRAAERLHLSQPTVSVQLARLRKVFEDPLLIPGPRGMRPTLRADELREPLRHALAALEEVISPTGVFNPAQATHHWHVAAFDYGVLTILRPALKALRAAAPATRIAVVHMLPSQASGKADRGEIDLAFMTRAEAPQNLYSRTLFTERYVLVGRAGNPHLQKPLSLEKFCQLEHVIVSPEGGGFHGATDTVLAERGMTRRVSMSVPGFLLLCAVLESSDMVAMAPWRLVCENNALQTVEPPVEVPGFEMVMLWPERVHRDRAHMWFREKIASSV
236959	GC_00005710	Species_core	CIP103550T	708	7	7	1	0	0.986956	1	0.993435	COG0583	DNA-binding transcriptional regulator, LysR family (LysR) (PDB:2FYI)	K	Transcription			MAGIMMVNTLRNLDLNLLVTLNALLTEHNVTRAAERLHLSQPTVSVQLARLRKVFEDPLLIPGPRGMRPTLRADELREPLRHALAALEEVISPTGVFNPAQATHHWHVAAFDYGVLTILRPALKALRAAAPATRIEVVHMLPSQASRKADRGEIDLAFMTRDEAPHNLYSRTLFTERYVLVGRAGNPDLQKPLSLEKFCQLEHVIVSPEGGGFHGATDTVLAERGMTRRVSMSVPGFLLLCAVLESSDMVAMAPWRLVCENNALQTVEPPVEVPGFEMVMLWPERVHRDRAHMWFREKIASSV
236960	GC_00005710	Species_core	D41-sc-1712200	224	7	7	1	0	0.986956	1	0.993435	COG0583	DNA-binding transcriptional regulator, LysR family (LysR) (PDB:2FYI)	K	Transcription			MAGIMMVNTLRNLDLNLLVTLNALLTEHNVTRAAERLHLSQPTVSVQLARLRKVFEDPLLIPGPRGMRPTLRADELREPLRHALAALEEVISPTGVFNPAQATHHWHVAAFDYGVLTILRPALKALRTAAPATRIAVVHMLPSQASMKADRGEIDLAFMTRVEAPQNLYSRTLFTERYVLVGRAGNPHLQKPLSLEKFCQLEHVIVSPEGGGFHGATDTVLAERGMTRRVSMSVPGFLLLCAVLESSDMVAMAPWRLVCENNALQTVEPPVEVPGFEMVMLWPERVHRDRAHMWFREKIASSV
236961	GC_00005710	Species_core	P40RS	3137	7	7	1	0	0.986956	1	0.993435	COG0583	DNA-binding transcriptional regulator, LysR family (LysR) (PDB:2FYI)	K	Transcription			MAGIMMVNTLRNLDLNLLVTLNALLTEHNVTRAAERLHLSQPTVSVQLARLRKVFEDPLLIPGPRGMRPTLRADELREPLRHALAALEEVISPTGVFNPAQATQHWHVAAFDYGVLTILRPALKALRAAAPATRIAVVHMLPSQASRKADRGEIDLAFMTRAEAPQNFYSRTLFTERYVLVGRAGNPHLQKPLSLEKFCQLEHVIVSPEGGGFHGATDTVLAERGMTRRVSMSVPGFLLLCAVLESSDMVAMAPWRLVCENNALQTVEPPVEVPGFEMVMLWPERVHRDRAHMWFREKIASSV
236962	GC_00005710	Species_core	ATCC23355T	2416	7	7	1	0	0.986956	1	0.993435	COG0583	DNA-binding transcriptional regulator, LysR family (LysR) (PDB:2FYI)	K	Transcription			MAGIMMVNTLRNLDLNLLVTLNALLTEHNVTRAAERLHLSQPTVSVQLARLRKVFEDPLLIPGPRGMRPTLRADELREPLRHALAALEEVISPTGVFNPAQATHHWHVAAFDYGVLTILRPALKALRAAAPATRIEVVHMLPSQASRKADRGEIDLAFMTRDEAPHNLYSRTLFTERYVLVGRAGNPDLQKPLSLEKFCQLEHVIVSPEGGGFHGATDTVLAERGMTRRVSMSVPGFLLLCAVLESSDMVAMAPWRLVCENNALQTVEPPVEVPGFEMVMLWPERVHRDRAHMWFREKIASSV
236963	GC_00005710	Species_core	Strain_9	1348	7	7	1	0	0.986956	1	0.993435	COG0583	DNA-binding transcriptional regulator, LysR family (LysR) (PDB:2FYI)	K	Transcription			MAGIMMVNTLRNLDLNLLVTLNALLTEHNVTRAAERLHLSQPTVSVQLARLRKVFEDPLLIPGPRGMRPTLRADELREPLRHALAALEEVISPTGVFNPAQATHHWHVAAFDYGVLTILRPALKALRDAAPATRIAVVHMLPSQASRKADRGEIDLAFMTRAEAPQNLYSRTLFTERYVLVGRAGNPHLQKPLSLEKFCQLEHVIVSPEGGGFHGATDTVLAERGMTRRVSMSVPGFLLLCAVLESSDMVAMAPWRLVCENNALQTVEPPVEVPGFEMVMLWPERVHRDRAHMWFREKIASSV
237006	GC_00005717	Species_core	DSM26481T	2496	7	7	1	0	0.867653	0.871254	0.86945	COG5295	Autotransporter adhesin (Hia) (PDB:2GR7)	U|W	Intracellular trafficking, secretion, and vesicular transport|Extracellular structures			MKSLYKSAIAIAVFGTLFSASTNVANAAEAMIQTTDG---SNVFLSVNGQDESIKKYDLDDM-----------ASVKDLNGLT----NRVVTIDDDL----------NSTKDGVLI--------INDDLQTSKQILSDKAQIAQDTANSA--SKEAFSAQTTANQAKADADLANTKADANAADLANETAARKQDISNVEFNVAGKVSQQIYDGDKQDQGLKDNTQDVRITKLESLPAPKD--------GKDGVKGDKGD------------TGAQGLAGINGRDGVNGHNGKDGVTTTVTQKQVDTATQAKVAKNSLAVNAATQELQATRQTLQAMNNATSQQFKSLREEVDNNKKQANAGISGAMAMAGLPQVQTNQRVMFSAGGATYNGESALAVGA…
237007	GC_00005717	Species_core	RF113A1	363	7	7	1	0	0.867653	0.871254	0.86945	COG5295	Autotransporter adhesin (Hia) (PDB:2GR7)	U|W	Intracellular trafficking, secretion, and vesicular transport|Extracellular structures			MKSLYKSAIAIAVFGTLFSASTNVANAAEAMIQTTDG---SNVFLSVNGQDESIKKYDLDDM-----------ASVKDLNGLT----NRVVTIDDDL----------NSTKDGVLI--------INDDLQTSKQILSDKAQIAQDTANSA--SKEAFSAQTTANQAKADADLANTKADANAADLANETAARKQDISNVEFDVAGKVSQQIYDADKQDQGLKDNTQDVRITKLESLPAPNGAKGDKGDTGATGAKGDKGD------------TGAQGPAGRNGRDGVNGHNGKDGVTTTVTQKQVDTATQAKVAKNSLAVNAATQELQATRQTLQAMNNATSQQFKSLREEVDNNKKQANAGISGAMAMAGLPQVQTNQRVMFSAGGATYNGESALAVGA…
237008	GC_00005717	Species_core	CIP103550T	3285	7	7	1	0	0.867653	0.871254	0.86945	COG5295	Autotransporter adhesin (Hia) (PDB:2GR7)	U|W	Intracellular trafficking, secretion, and vesicular transport|Extracellular structures			MKSLYKSAIAIAVFGTLFSASTNVANAAEAMIQTTDG---SNVFLSVNGQDESIKKYDLDDM-----------ASVKDLNGLT----NRVVTIDDDL----------NSTKDGVLI--------INDDLQTSKQILSDKAQIAQDTANSA--SKEAFSAQTTANQAKADADLANTKADANAADLANETAARKQDISNVEFNVAGKVSQQIYDGDKQDQGLKDNTQDVRITKLESLPAPKD--------GKDGVKGDKGD------------TGAQGLAGINGRDGVNGHNGKDGVTTTVTQKQVDTATQAKVAKNSLAVNAATQELQATRQTLQAMNNATSQQFKSLREEVDNNKKQANAGISGAMAMAGLPQVQTNQRVMFSAGGATYNGESALAVGA…
237009	GC_00005717	Species_core	D41-sc-1712200	4130	7	7	1	0	0.867653	0.871254	0.86945	COG5295	Autotransporter adhesin (Hia) (PDB:2GR7)	U|W	Intracellular trafficking, secretion, and vesicular transport|Extracellular structures			MKSLYKSAIAIAVFGTLFSASTNVVNAAEAMIQTTDG---SNVFLSVNGQDESIKKYDLDDM-----------ASVKDLNGLT----NRVVTIDDDL----------NSTKDGVLI--------INDDLQTSKQILSDKAQIAQDTANSA--SKEAFSAQTTANQAKADADLANTKADANAADLANETAARKQDISNVEFDVAGKVSQQIYDGDKQDQGLKDNTQDVRITKLESLPAPKD--------GKDGVKGDKGD------------TGAQGLAGINGRDGVNGHNGKDGVTTTVTQKQVDTATQAKVAKNSLAVNAATQELQATRQTLQAMNNATSQQFKSLREEVDNSKKQANAGISGAMAMAGLPQVQTNQRVMFSAGGATYNGESALAVGA…
237010	GC_00005717	Species_core	P40RS	1860	7	7	1	0	0.867653	0.871254	0.86945	COG5295	Autotransporter adhesin (Hia) (PDB:2GR7)	U|W	Intracellular trafficking, secretion, and vesicular transport|Extracellular structures			MKSLYKSAIAIAVFGALF---VNTVNAGDVYIQDVSGLGTQGVFIHLQGQDESVKSYDLDQIDANTAAINVNTNTINTVQGVTTDNADKISALRGDLTAEANERISNNAAQDKIINANTTAIDGVNADLQTSKQALSDKAQVAQDTANNALTAADSVGKKLTTVSNAIQGEITQEADTRLVADRQLNDRINTEKQARID-------SDKLISATNDNQDVVLDNHETRIQKLESQPVPKD-----GVDGKDGAKGDKGDTGATGAKGDKGETGAQGLAGINGRDGVNGHNGKDGVTTTVTQKQVDTATQAKVAKNSLAVNAATQELQATRQTLQAMNNATSQQFKSLLEEVDNNKKQANAGISGAMAMAGLPQVQTNQRMMFSAGGATYNGESALAVGA…
237011	GC_00005717	Species_core	ATCC23355T	3006	7	7	1	0	0.867653	0.871254	0.86945	COG5295	Autotransporter adhesin (Hia) (PDB:2GR7)	U|W	Intracellular trafficking, secretion, and vesicular transport|Extracellular structures			MKSLYKSAIAIAVFGTLFSASTNVANAAEAMIQTTDG---SNVFLSVNGQDESIKKYDLDDM-----------ASVKDLNGLT----NRVVTIDDDL----------NSTKDGVLI--------INDDLQTSKQILSDKAQIAQDTANSA--SKEAFSAQTTANQAKADADLANTKADANAADLANETAARKQDISNVEFNVAGKVSQQIYDGDKQDQGLKDNTQDVRITKLESLPAPKD--------GKDGVKGDKGD------------TGAQGLAGINGRDGVNGHNGKDGVTTTVTQKQVDTATQAKVAKNSLAVNAATQELQATRQTLQAMNNATSQQFKSLREEVDNNKKQANAGISGAMAMAGLPQVQTNQRVMFSAGGATYNGESALAVGA…
237012	GC_00005717	Species_core	Strain_9	3128	7	7	1	0	0.867653	0.871254	0.86945	COG5295	Autotransporter adhesin (Hia) (PDB:2GR7)	U|W	Intracellular trafficking, secretion, and vesicular transport|Extracellular structures			MKSLYKSAIAIAVFGALF---VNTVNAGDVYIQDVSGLGTQGVFIHLQGQDESVKSYDLDQIDANSAAINVNTNTINTVQGVTTNNADKISALRGDLTAEANERISNNAAQDKIINANTTAIDGVNADLQTSKQALSDKAQVAQDTANNALTAADSVGKKLTTVSNAIQGEITQEADTRLGADRQLNDRINTEKEARID-------SDKLISATNDNQDVVLDNHEIRIQKLESQPVPKD-----GVDGKDGAKGDKGD------------TGAQGLAGINGRDGVNGHNGKDGVTTTVTQKQVDTATQAKVAKNSLAVNAATQELQATRQTLQAMNNATSQQFKSLREEVDNNKKQANAGISGAMAMAGLPQVQTNQRVMFSAGGATYNGESAFAVGA…
237048	GC_00005723	Species_core	DSM26481T	3089	7	7	1	0	0.988963	1	0.994451	COG2249	Putative NADPH-quinone reductase (modulator of drug activity B) (MdaB) (PDB:1D4A)	R	General function prediction only			MNVLLVYAQPETTSLTRHLVHIATQVLTAQGHCVVHSDLHKMGWKAVFDSQDFPERINPERFSYIQESAHAFAHGRQTSDVEQEQRKVLASDAVIFLFPLWWFSMPAIMKGWIERVWAYGLAYGYQNKGNAYRYGEGGFKGKRALLAVSIGGPERDYSPRGINGDLEQLLFPITHGTLFYTGMEVLPTFAVYGSGQLNADAIRELETSWRSRLENLFNDAPIPFRSQNSGVYPDRHVLAEHIAPGMSGLAVHLEDD
237049	GC_00005723	Species_core	RF113A1	902	7	7	1	0	0.988963	1	0.994451	COG2249	Putative NADPH-quinone reductase (modulator of drug activity B) (MdaB) (PDB:1D4A)	R	General function prediction only			MNILLVYAQPEITSLTRHLVHIATQVLTAQGHCVVHSDLHKMGWKAVFDSQDFPERINPERFSYIQESAHAFAHGRQTSDVEQEQRKVLASDAVIFLFPLWWFSMPAIMKGWIERVWAYGLAYGYQNKGNAYRYGEGGFKGKRALLAVSIGGPERDYSPRGINGDLEQLLFPITHGTLFYTGMEVLPTFAVYGSGQLNVDAIRELETSWRSRLENLFNDAPIPFRSQNSGEYPDRHVLAEHIAPGMSGLAVHLEDD
237050	GC_00005723	Species_core	CIP103550T	707	7	7	1	0	0.988963	1	0.994451	COG2249	Putative NADPH-quinone reductase (modulator of drug activity B) (MdaB) (PDB:1D4A)	R	General function prediction only			MNVLLVYAQPETTSLTRHLVHIATQVLTAQGHCVVHSDLHKMGWKAVFDSQDFPERINPERFSYIQESAHAFAHGRQTSDVEQEQRKVLASDAVIFLFPLWWFSMPAIMKGWIERVWAYGLAYGYQNKGNAYRYGEGGFKGKRALLAVSIGGPERDYSPRGINGDLEQLLFPITHGTLFYTGMEVLPTFAVYGSGQLNADAIRELETSWRSRLENLFNDAPIPFRSQNSGVYPDRHVLAEHIAPGMSGLAVHLEDD
237051	GC_00005723	Species_core	D41-sc-1712200	225	7	7	1	0	0.988963	1	0.994451	COG2249	Putative NADPH-quinone reductase (modulator of drug activity B) (MdaB) (PDB:1D4A)	R	General function prediction only			MNVLLVYAHPETTSLTRHLVHIATQVLTAQGHCVVHSDLHKMGWKAVFDSQDFPERINPERFSYIQESAHAFAHGRQTSDVEQEQRKVLASDAVIFLFPLWWFSMPAIMKGWIERVWAYGLAYGYQNKGNAYRYGEGGFKGKRALLAVSIGGPERDYSPRGINGDLAQLLFPITHGTLFYTGMEVLPTFAVYGSGQLNANAIRELETSWRSRLENLFNDAPIPFRSQNSGEYPDRHVLAEHIAPGMSGLAVHLEDD
237052	GC_00005723	Species_core	P40RS	3138	7	7	1	0	0.988963	1	0.994451	COG2249	Putative NADPH-quinone reductase (modulator of drug activity B) (MdaB) (PDB:1D4A)	R	General function prediction only			MNVLLVYAQPETTSLTRHLVHIATQVLTAQGHCVVHSDLHKMGWKAVFDSQDFPERINPERFSYIQESAHAFAHGRQTSDVEHEQRKVLASDAVIFLFPLWWFSMPAIMKGWIERVWAYGLAYGYQNKGNAYRYGEGGFKGKRALLAVSIGGPERDYSPRGINGDLAQLLFPITHGTLFYTGMEVLPTFAVYGSGQLNVDAIRELETSWRSRLENLFNDAPIPFRSQNSGEYPDRHVLAEHIAPGMSGLVVHLEDD
237053	GC_00005723	Species_core	ATCC23355T	2415	7	7	1	0	0.988963	1	0.994451	COG2249	Putative NADPH-quinone reductase (modulator of drug activity B) (MdaB) (PDB:1D4A)	R	General function prediction only			MNVLLVYAQPETTSLTRHLVHIATQVLTAQGHCVVHSDLHKMGWKAVFDSQDFPERINPERFSYIQESAHAFAHGRQTSDVEQEQRKVLASDAVIFLFPLWWFSMPAIMKGWIERVWAYGLAYGYQNKGNAYRYGEGGFKGKRALLAVSIGGPERDYSPRGINGDLEQLLFPITHGTLFYTGMEVLPTFAVYGSGQLNADAIRELETSWRSRLENLFNDAPIPFRSQNSGVYPDRHVLAEHIAPGMSGLAVHLEDD
237054	GC_00005723	Species_core	Strain_9	1347	7	7	1	0	0.988963	1	0.994451	COG2249	Putative NADPH-quinone reductase (modulator of drug activity B) (MdaB) (PDB:1D4A)	R	General function prediction only			MNVLLVYAQPETTSLTRHLVHIATQVLTAQGHCVVHSDLHKMGWKAVFDSQDFPERINPERFSYIQESAHAFAHGRQTSDVEQEQRKVLASDAVIFLFPLWWFSMPAIMKGWIERVWAYGLAYGYQNKGNAYRYGEGGFKGKRALLAVSIGGPERDYSPRGINGDLAQLLFPITHGTLFYTGMEVLPTFAVYGSGQLNANAIRELETSWRSRLENLFNDAPIPFRSQNSGEYPDRHVLAEHIAPGMSGLAVHLEDD
236901	GC_00005702	Species_core	DSM26481T	4254	6	7	2	0	0.991393	1	0.995678	COG1114	Branched-chain amino acid permease (BrnQ)	E	Amino acid transport and metabolism			MTPVRGSSCNENEDNRMTTFRVRDIFILGFLNFALFVGAGNIIFPPLIGLQAGTSIWYAATGFLITGVGLPVLTAIAMAKAGGSLSAITSPTGRLCSLALTVTCYLCIGPIFAIPRTATVSYELALQHYHLSKSGLALWSVLFFSLVILVSLYPGRLLDTVGKFLSPLKIIALLVLTFTAILVPAGVPMPPQGLYATSPFSQGITNGYLTMDTLAALVFGLVIVRAIQSRGVTSPGLITRYALYSGLIAGVGLVVVYAGLFRLGLSSSGLTEGATNGAQVLSAYVHYSYGPAGDLFLGVLMTLACLVTAIGLTSACGAWFSDRTRFSYRTCIWFFSIASMLISNIGLTQLIALSVPILTAIYPVFIVLILTFFLRSSFRSATLVIVPAAFVTFLFGLAD…
236902	GC_00005702	Species_core	RF113A1	4325	6	7	2	0	0.991393	1	0.995678	COG1114	Branched-chain amino acid permease (BrnQ)	E	Amino acid transport and metabolism			MTPVRGSSCNENEDNRMKTFRVRDIFILGFLNFALFVGAGNIIFPPLIGLQAGTSIWYAATGFLITGVGLPVLTAIAMAKAGGSLSAITSPTGRLCSLALTVTCYLCIGPIFAIPRTATVSYELALQHYHLSKSGLALWSFLFFSLVILVSLYPGRLLDTVGKFLSPLKIIALLVLTFTAILVPAGAPMPPQGLYATSPFSQGITNGYLTMDTLAALVFGLVIVRAIQSRGVTSPGLITRYALYSGLIAGVGLVVVYAGLFRLGLSSSGLTEGATNGAQVLSAYVHYSYGPAGDLFLGVLMTLACLVTAIGLTSACGAWFSDRTRFSYRTCIWFFSIASMLISNIGLTQLIALSVPILTAIYPVFIVLILTFFLRSSFRSATLVIVPAAFVTFLFGLAD…
236903	GC_00005702	Species_core	RF113A1	4773	6	7	2	0	0.991393	1	0.995678	COG1114	Branched-chain amino acid permease (BrnQ)	E	Amino acid transport and metabolism			MTPVRGSSCNENEDNRMKTFRVRDIFILGFLNFALFVGAGNIIFPPLIGLQAGTSIWYAATGFLITGVGLPVLTAIAMAKAGGSLSAITSPTGRLCSLALTVTCYLCIGPIFAIPRTATVSYELALQHYHLSKSGLALWSFLFFSLVILVSLYPGRLLDTVGKFLSPLKIIALLVLTFTAILVPAGAPMPPQGLYATSPFSQGITNGYLTMDTLAALVFGLVIVRAIQSRGVTSPGLITRYALYSGLIAGVGLVVVYAGLFRLGLSSSGLTEGATNGAQVLSAYVHYSYGPAGDLFLGVLMTLACLVTAIGLTSACGAWFSDRTRFSYRTCIWFFSIASMLISNIGLTQLIALSVPILTAIYPVFIVLILTFFLRSSFRSATLVIVPAAFVTFLFGLAD…
236904	GC_00005702	Species_core	CIP103550T	2613	6	7	2	0	0.991393	1	0.995678	COG1114	Branched-chain amino acid permease (BrnQ)	E	Amino acid transport and metabolism			MTPVRGSSCNENEDNRMTTFRVRDIFILGFLNFALFVGAGNIIFPPLIGLQAGTSIWYAATGFLITGVGLPVLTAIAMAKAGGSLSAITSPTGRLCSLALTVTCYLCIGPIFAIPRTATVSYELALQHYHLSKSGLALWSVLFFSLVILVSLYPGRLLDTVGKFLSPLKIIALLVLTFTAILVPAGVPMPPQGLYATSPFSQGITNGYLTMDTLAALVFGLVIVRAIQSRGVTSPGLITRYALYSGLIAGVGLVVVYAGLFRLGLSSSGLTEGATNGAQVLSAYVHYSYGPAGDLFLGVLMTLACLVTAIGLTSACGAWFSDRTRFSYRTCIWFFSIASMLISNIGLTQLIALSVPILTAIYPVFIVLILTFFLRSSFRSATLVIVPAAFVTFLFGLAD…
236905	GC_00005702	Species_core	D41-sc-1712200	1359	6	7	2	0	0.991393	1	0.995678	COG1114	Branched-chain amino acid permease (BrnQ)	E	Amino acid transport and metabolism			MIPVRGSSCNENEDNRMTTFRVRDIFILGFLNFALFVGAGNIIFPPLIGLQAGTSIWYAATGFLITGVGLPVLTAIAMAKAGGSLSAITSPTGRLCSLALTVTCYLCIGPIFAIPRTTTVSYELALQHYHLSKSGLALWSVLFFSLVILVSLYPGRLLDTVGKFLSPLKIIALLVLTFTAILVPAGAPMPPQGLYATSPFSQGITNGYLTMDTLAALVFGLVIVRAIQSRGVTSPGLITRYALYSGLIAGVGLVVVYAGLFRLGLSSSGLTEGATNGAQVLSAYVHYSYGPAGDLFLGVLMTLACLVTAIGLTSACGAWFSDRTRFSYRTCIWFFSIASMLISNIGLTQLIALSVPILTAIYPVFIVLILTFFLRSSFRSATLVIVPAAFVTFLFGLAD…
236906	GC_00005702	Species_core	ATCC23355T	1261	6	7	2	0	0.991393	1	0.995678	COG1114	Branched-chain amino acid permease (BrnQ)	E	Amino acid transport and metabolism			MTPVRGSSCNENEDNRMTTFRVRDIFILGFLNFALFVGAGNIIFPPLIGLQAGTSIWYAATGFLITGVGLPVLTAIAMAKAGGSLSAITSPTGRLCSLALTVTCYLCIGPIFAIPRTATVSYELALQHYHLSKSGLALWSVLFFSLVILVSLYPGRLLDTVGKFLSPLKIIALLVLTFTAILVPAGVPMPPQGLYATSPFSQGITNGYLTMDTLAALVFGLVIVRAIQSRGVTSPGLITRYALYSGLIAGVGLVVVYAGLFRLGLSSSGLTEGATNGAQVLSAYVHYSYGPAGDLFLGVLMTLACLVTAIGLTSACGAWFSDRTRFSYRTCIWFFSIASMLISNIGLTQLIALSVPILTAIYPVFIVLILTFFLRSSFRSATLVIVPAAFVTFLFGLAD…
236907	GC_00005702	Species_core	Strain_9	3716	6	7	2	0	0.991393	1	0.995678	COG1114	Branched-chain amino acid permease (BrnQ)	E	Amino acid transport and metabolism			MTPVRGSSCNENEDNRMTTFRVRDIFILGFLNFALFVGAGNIIFPPLIGLQAGTSIWYAATGFLITGVGLPVLTAIAMAKAGGSLSAITSPTGRLCSLALTVTCYLCIGPIFAIPRTATVSYELALQHYHLSKSGLALWSVLFFSLVILVSLSPGRLLDTVGKFLSPLKIIALLVLTFTAILVPAGAPMPPQGLYATSPFSQGITNGYLTMDTLAALVFGLVIVRAIQSRGVTSPGLITRYALYSGLIAGVGLMVVYAGLFRLGLSSSGLTEGATNGAQVLSAYVHYSYGPAGDLFLGVLMTLACLVTAIGLTSACGAWFSDRTRFSYRTCIWFFSIASMLISNIGLTQLIALSVPILTAIYPVFIVLILTFFLRALFRSARLVIVPAAFVTFLFGLAD…
236264	GC_00005611	Species_core	DSM26481T	4253	6	7	2	0	0.998467	0.986614	0.992505							MLNSKLCLNVSLIILSLLLSGCVIGEHHSTEHHRSDHHPWHHESSRAHGWHDFHGHHGHHGRH
236265	GC_00005611	Species_core	RF113A1	4324	6	7	2	0	0.998467	0.986614	0.992505							MLNSKLCLNVSLIILSLLLSGCVIGEHHSTEHHRSDHHPWHHESSRAHGWHDFHGHHGHHGRH
236266	GC_00005611	Species_core	RF113A1	4772	6	7	2	0	0.998467	0.986614	0.992505							MLNSKLCLNVSLIILSLLLSGCVIGEHHSTEHHRSDHHPWHHESSRAHGWHDFHGHHGHHGRH
236267	GC_00005611	Species_core	CIP103550T	2612	6	7	2	0	0.998467	0.986614	0.992505							MLNSKLCLNVSLIILSLLLSGCVIGEHHSTEHHRSDHHPWHHESSRAHGWHDFHGHHGHHGRH
236268	GC_00005611	Species_core	D41-sc-1712200	1358	6	7	2	0	0.998467	0.986614	0.992505							MLNSKLCLNVSLIILSLLLSGCVIGEHHSTEHHRSDHHPWHHESSRAHGWHDFHGHHGHHGRH
236269	GC_00005611	Species_core	ATCC23355T	1262	6	7	2	0	0.998467	0.986614	0.992505							MLNSKLCLNVSLIILSLLLSGCVIGEHHSTEHHRSDHHPWHHESSRAHGWHDFHGHHGHHGRH
236270	GC_00005611	Species_core	Strain_9	3715	6	7	2	0	0.998467	0.986614	0.992505							MLNSKLCLNVSLIILSLLLSGCVIGEHHSTEHHRSDHHPWHHESSRAHGWHDFHGHHGRH---
233166	GC_00005222	Species_core	DSM26481T	2871	6	Strain_9	2	0	0.949087	0.606082	0.739758							MNSDMNEITEAMPVVPETKKSYTLKVLFGPMFGCELNLPADDYFIIINQSIAIDDAGSAAISSGEHAAAYTHNTLYIPCDRPSPNLILRLSAPAEDGEGPGSFRVEVQDENNSFPTIVNENEIFTREHIRFALKRTEDEWPESIRNFALPPP----------------------------------------------------------------------------------------------------------------------------MLMQNSTDRRPLL--------------------------------------------------------------SLMLKSTIR---------------------------------------…
233167	GC_00005222	Species_core	DSM26481T	2870	6	Strain_9	2	0	0.949087	0.606082	0.739758							#NAME?
233168	GC_00005222	Species_core	RF113A1	743	6	Strain_9	2	0	0.949087	0.606082	0.739758							MNSDMNEITEAMPVVPETKKSYTLKVLFGPMFGCELNLPADDYFIIINQSIAIDDAGSAAISSGEHAAAYTHNTLYIPCDRPSPNLILRLSAPAEDGEGPGSFRVEVQDENNSFPTIVNENEIFTREHIRFALKRTEDEWPESIRNFVLPPNVDAEFNGQETIAEFNAKKHHTLIVGAAILLILIITAAVIWYKKLENDRQVLNLNAALAGAPAAIDIYRGRENSTIYVLASKYQALEWVKEALFKLGENNNVVPVWLVQHQKATTEVLIKSGYPVVQIDYTKPQHPVIILWQDLSPIQQEKLTSLALQKIPFALDIQVFIKSKQQLLQDARQGLDRMHINYRQINSSSGYALVIRDALSDNALSALQRFINDFNRQWGTHIINFSINLNENWLENKSY…
233169	GC_00005222	Species_core	CIP103550T	924	6	Strain_9	2	0	0.949087	0.606082	0.739758							MNSDMNEITEAMPVVPETKKSYTLKVLFGPMFGCELNLPADDYFIIINQSIAIDDAGSAAISSGEHAAAYTHNTLYIPCDRPSPNLILRLSAPAEDGEGPGSFRVEVQDENNSFPTIVNENEIFTREHIRFALKRTEDEWPESIRNFALPPP----------------------------------------------------------------------------------------------------------------------------MLMQNSTDRRPLL--------------------------------------------------------------SLMLKSTIR---------------------------------------…
233170	GC_00005222	Species_core	CIP103550T	925	6	Strain_9	2	0	0.949087	0.606082	0.739758							#NAME?
233171	GC_00005222	Species_core	D41-sc-1712200	26	6	Strain_9	2	0	0.949087	0.606082	0.739758							MNSDMNEITEAMPVVPETKKSYTLKVLFGPMFGCELNLPADDYFIIINQSIAIDDAGSAAISSGEHAAAYTHNTLYIPCDRPSPNLILRLSAPAEDGEGPGSFRVEVQDENNSFPTIVNENEIFTREHIRFALKRTEDEWPESIRNFALPPNVDAEFNGQETIAEFNAKKHHTLIVGAAILLILIITAAVIWYKKLENDRQVLNLNAALAGAPAAIDIYRGRENSTIYVLASKYQALEWVKEALFKLGENNNVVPVWLVQHQKATTEVLIKSGYPVVQIDYTKPQHPVIILWQDLSPIQQEQLTSLALQKIPFALDIQVFIKSKQQLLQDARQGLDRMHINYRQINSSSGYALVIRDALSDNALSALQRFINDFNRQWGTHIINFSINLNENWLENKSY…
233172	GC_00005222	Species_core	ATCC23355T	2632	6	Strain_9	2	0	0.949087	0.606082	0.739758							MNSDMNEITEAMPVVPETKKSYTLKVLFGPMFGCELNLPADDYFIIINQSIAIDDAGSAAISSGEHAAAYTHNTLYIPCDRPSPNLILRLSAPAEDGEGPGSFRVEVQDENNSFPTIVNENEIFTREHIRFALKRTEDEWPESIRNFALPPP----------------------------------------------------------------------------------------------------------------------------MLMQNSTDRRPLL--------------------------------------------------------------SLMLKSTIR---------------------------------------…
233173	GC_00005222	Species_core	ATCC23355T	2633	6	Strain_9	2	0	0.949087	0.606082	0.739758							#NAME?
233174	GC_00005222	Species_core	Strain_9	3403	6	Strain_9	2	0	0.949087	0.606082	0.739758							MNSDMNEITEAMPVVPETKKSYTLKVLFGPMFGCELNLPADDYFIIINQSIAIDDAGSAAISSSEHAAAYTHNTLYIPCDRPSPNLILRLSAPAEDGEGPGSFRIEVQDENNSFPTIVNENEIFTREHIRFALKRTEDEWPESIRNFVLPPNVDAEFNGQETIAEFNAKKHHTLIVGAAILLILIITAAVIWYKKLENDRQVLNLNAALAGAPAAIDIYRGRENSTIYVLASKYQALEWVKEALFKLGENNNVVPVWLVQHQKATTEVLIKSGYPVVQIDYTKPQHPVIILWQDLSPIQQEKLTSLALQKIPFALDIQVFIKSKQQLLQDARQGLDRMHINYRQINSSSGYALVIRDALSDNALSALQRFINDFNRQWGTHIINFSINLNENWLENKSY…
238044	GC_00005871	Species_core	DSM26481T	2865	6	6	1	0	1	1	1							MRTITTDTLPEDIDNQVVVKSGERTRHQRMTVALERTLSRCSEIHAEYELQTIRLRESCEKQGFEAGFRLFFDQLVALIDDYQRLQRQHQMQFREQVGDALKGALHDTMIVNRIIHHLQEKCGHQKALRIIIPTAVKLPEGADASNYQFTDDNHITVQNDMDAIRFPSESLCRQWLHHADEKVAPTEAVMSHLAPDVLRDIASQLIGLSNQIPLTSTYSEHQQEEHDESD
238045	GC_00005871	Species_core	RF113A1	738	6	6	1	0	1	1	1							MRTITTDTLPEDIDNQVVVKSGERTRHQRMTVALERTLSRCSEIHAEYELQTIRLRESCEKQGFEAGFRLFFDQLVALIDDYQRLQRQHQMQFREQVGDALKGALHDTMIVNRIIHHLQEKCGHQKALRIIIPTAVKLPEGADASNYQFTDDNHITVQNDMDAIRFPSESLCRQWLHHADEKVAPTEAVMSHLAPDVLRDIASQLIGLSNQIPLTSTYSEHQQEEHDESD
238046	GC_00005871	Species_core	CIP103550T	930	6	6	1	0	1	1	1							MRTITTDTLPEDIDNQVVVKSGERTRHQRMTVALERTLSRCSEIHAEYELQTIRLRESCEKQGFEAGFRLFFDQLVALIDDYQRLQRQHQMQFREQVGDALKGALHDTMIVNRIIHHLQEKCGHQKALRIIIPTAVKLPEGADASNYQFTDDNHITVQNDMDAIRFPSESLCRQWLHHADEKVAPTEAVMSHLAPDVLRDIASQLIGLSNQIPLTSTYSEHQQEEHDESD
238047	GC_00005871	Species_core	D41-sc-1712200	21	6	6	1	0	1	1	1							MRTITTDTLPEDIDNQVVVKSGERTRHQRMTVALERTLSRCSEIHAEYELQTIRLRESCEKQGFEAGFRLFFDQLVALIDDYQRLQRQHQMQFREQVGDALKGALHDTMIVNRIIHHLQEKCGHQKALRIIIPTAVKLPEGADASNYQFTDDNHITVQNDMDAIRFPSESLCRQWLHHADEKVAPTEAVMSHLAPDVLRDIASQLIGLSNQIPLTSTYSEHQQEEHDESD
238048	GC_00005871	Species_core	ATCC23355T	2638	6	6	1	0	1	1	1							MRTITTDTLPEDIDNQVVVKSGERTRHQRMTVALERTLSRCSEIHAEYELQTIRLRESCEKQGFEAGFRLFFDQLVALIDDYQRLQRQHQMQFREQVGDALKGALHDTMIVNRIIHHLQEKCGHQKALRIIIPTAVKLPEGADASNYQFTDDNHITVQNDMDAIRFPSESLCRQWLHHADEKVAPTEAVMSHLAPDVLRDIASQLIGLSNQIPLTSTYSEHQQEEHDESD
238049	GC_00005871	Species_core	Strain_9	3398	6	6	1	0	1	1	1							MRTITTDTLPEDIDNQVVVKSGERTRHQRMTVALERTLSRCSEIHAEYELQTIRLRESCEKQGFEAGFRLFFDQLVALIDDYQRLQRQHQMQFREQVGDALKGALHDTMIVNRIIHHLQEKCGHQKALRIIIPTAVKLPEGADASNYQFTDDNHITVQNDMDAIRFPSESLCRQWLHHADEKVAPTEAVMSHLAPDVLRDIASQLIGLSNQIPLTSTYSEHQQEEHDESD
238062	GC_00005874	Species_core	DSM26481T	2876	6	6	1	0	1	1	1							MKYDIVELLSRLLNDAGISDILDSDLNNHSTISLTMKDDIPTIHIREENDEVWVWAKVMENAPTSLAYCSASLLPLMMNHQEDFFHIGQPCLYPVDGHLELRAQVKEKHMSSPDAFLPMLDHFLTILQDYRSVLV
238063	GC_00005874	Species_core	RF113A1	748	6	6	1	0	1	1	1							MKYDIVELLSRLLNDAGISDILDSDLNNHSTISLTMKDDIPTIHIREENDEVWVWAKVMENAPTSLAYCSASLLPLMMNHQEDFFHIGQPCLYPVDGHLELRAQVKEKHMSSPDAFLPMLDHFLTILQDYRSVLV
238064	GC_00005874	Species_core	CIP103550T	919	6	6	1	0	1	1	1							MKYDIVELLSRLLNDAGISDILDSDLNNHSTISLTMKDDIPTIHIREENDEVWVWAKVMENAPTSLAYCSASLLPLMMNHQEDFFHIGQPCLYPVDGHLELRAQVKEKHMSSPDAFLPMLDHFLTILQDYRSVLV
238065	GC_00005874	Species_core	D41-sc-1712200	31	6	6	1	0	1	1	1							MKYDIVELLSRLLNDAGISDILDSDLNNHSTISLTMKDDIPTIHIREENDEVWVWAKVMENAPTSLAYCSASLLPLMMNHQEDFFHIGQPCLYPVDGHLELRAQVKEKHMSSPDAFLPMLDHFLTILQDYRSVLV
238066	GC_00005874	Species_core	ATCC23355T	2627	6	6	1	0	1	1	1							MKYDIVELLSRLLNDAGISDILDSDLNNHSTISLTMKDDIPTIHIREENDEVWVWAKVMENAPTSLAYCSASLLPLMMNHQEDFFHIGQPCLYPVDGHLELRAQVKEKHMSSPDAFLPMLDHFLTILQDYRSVLV
238067	GC_00005874	Species_core	Strain_9	3408	6	6	1	0	1	1	1							MKYDIVELLSRLLNDAGISDILDSDLNNHSTISLTMKDDIPTIHIREENDEVWVWAKVMENAPTSLAYCSASLLPLMMNHQEDFFHIGQPCLYPVDGHLELRAQVKEKHMSSPDAFLPMLDHFLTILQDYRSVLV
238170	GC_00005892	Species_core	DSM26481T	2882	6	6	1	0	1	1	1	COG4794	Type III secretory pathway, EscS/YscS component (EscS) (PDB:6R6B)	U	Intracellular trafficking, secretion, and vesicular transport			MNNVLFIGNTALIVVLKLTAVPIAFATVVGIIVGLFQTIMQIQEQTLPFGLKMLAVFASIFMLIEWFSAEMMNFANQAFYMAFR
238171	GC_00005892	Species_core	RF113A1	754	6	6	1	0	1	1	1	COG4794	Type III secretory pathway, EscS/YscS component (EscS) (PDB:6R6B)	U	Intracellular trafficking, secretion, and vesicular transport			MNNVLFIGNTALIVVLKLTAVPIAFATVVGIIVGLFQTIMQIQEQTLPFGLKMLAVFASIFMLIEWFSAEMMNFANQAFYMAFR
238172	GC_00005892	Species_core	CIP103550T	913	6	6	1	0	1	1	1	COG4794	Type III secretory pathway, EscS/YscS component (EscS) (PDB:6R6B)	U	Intracellular trafficking, secretion, and vesicular transport			MNNVLFIGNTALIVVLKLTAVPIAFATVVGIIVGLFQTIMQIQEQTLPFGLKMLAVFASIFMLIEWFSAEMMNFANQAFYMAFR
238173	GC_00005892	Species_core	D41-sc-1712200	37	6	6	1	0	1	1	1	COG4794	Type III secretory pathway, EscS/YscS component (EscS) (PDB:6R6B)	U	Intracellular trafficking, secretion, and vesicular transport			MNNVLFIGNTALIVVLKLTAVPIAFATVVGIIVGLFQTIMQIQEQTLPFGLKMLAVFASIFMLIEWFSAEMMNFANQAFYMAFR
238174	GC_00005892	Species_core	ATCC23355T	2621	6	6	1	0	1	1	1	COG4794	Type III secretory pathway, EscS/YscS component (EscS) (PDB:6R6B)	U	Intracellular trafficking, secretion, and vesicular transport			MNNVLFIGNTALIVVLKLTAVPIAFATVVGIIVGLFQTIMQIQEQTLPFGLKMLAVFASIFMLIEWFSAEMMNFANQAFYMAFR
238175	GC_00005892	Species_core	Strain_9	3414	6	6	1	0	1	1	1	COG4794	Type III secretory pathway, EscS/YscS component (EscS) (PDB:6R6B)	U	Intracellular trafficking, secretion, and vesicular transport			MNNVLFIGNTALIVVLKLTAVPIAFATVVGIIVGLFQTIMQIQEQTLPFGLKMLAVFASIFMLIEWFSAEMMNFANQAFYMAFR
238338	GC_00005920	Species_core	DSM26481T	2881	6	6	1	0	1	1	1	COG4790	Type III secretory pathway, EscR/YscR component (EscR) (PDB:6R6B)	U	Intracellular trafficking, secretion, and vesicular transport			MLSNDISLIALLSFFTLLPFIIAGGTCFIKFSIVLIMVRNALGIQQVPSTLTLNGVALILSAFVMMPVCQRISDYIESNHIDFNNSGSVTQLMEQGLGSYRDYLVRYSDHDLIRFFNKVQQQRSGEPAPEVEDHELSTLSLMTLMPAYALSEIQSAFKIAFYLYVPFVVIDMVVSSILLALGMMMMSPVTISIPIKLILFVSMNGWALLTKGLIAQYADLMTS
238339	GC_00005920	Species_core	RF113A1	753	6	6	1	0	1	1	1	COG4790	Type III secretory pathway, EscR/YscR component (EscR) (PDB:6R6B)	U	Intracellular trafficking, secretion, and vesicular transport			MLSNDISLIALLSFFTLLPFIIAGGTCFIKFSIVLIMVRNALGIQQVPSTLTLNGVALILSAFVMMPVCQRISDYIESNHIDFNNSGSVTQLMEQGLGSYRDYLVRYSDHDLIRFFNKVQQQRSGEPAPEVEDHELSTLSLMTLMPAYALSEIQSAFKIAFYLYVPFVVIDMVVSSILLALGMMMMSPVTISIPIKLILFVSMNGWALLTKGLIAQYADLMTS
238340	GC_00005920	Species_core	CIP103550T	914	6	6	1	0	1	1	1	COG4790	Type III secretory pathway, EscR/YscR component (EscR) (PDB:6R6B)	U	Intracellular trafficking, secretion, and vesicular transport			MLSNDISLIALLSFFTLLPFIIAGGTCFIKFSIVLIMVRNALGIQQVPSTLTLNGVALILSAFVMMPVCQRISDYIESNHIDFNNSGSVTQLMEQGLGSYRDYLVRYSDHDLIRFFNKVQQQRSGEPAPEVEDHELSTLSLMTLMPAYALSEIQSAFKIAFYLYVPFVVIDMVVSSILLALGMMMMSPVTISIPIKLILFVSMNGWALLTKGLIAQYADLMTS
238341	GC_00005920	Species_core	D41-sc-1712200	36	6	6	1	0	1	1	1	COG4790	Type III secretory pathway, EscR/YscR component (EscR) (PDB:6R6B)	U	Intracellular trafficking, secretion, and vesicular transport			MLSNDISLIALLSFFTLLPFIIAGGTCFIKFSIVLIMVRNALGIQQVPSTLTLNGVALILSAFVMMPVCQRISDYIESNHIDFNNSGSVTQLMEQGLGSYRDYLVRYSDHDLIRFFNKVQQQRSGEPAPEVEDHELSTLSLMTLMPAYALSEIQSAFKIAFYLYVPFVVIDMVVSSILLALGMMMMSPVTISIPIKLILFVSMNGWALLTKGLIAQYADLMTS
238342	GC_00005920	Species_core	ATCC23355T	2622	6	6	1	0	1	1	1	COG4790	Type III secretory pathway, EscR/YscR component (EscR) (PDB:6R6B)	U	Intracellular trafficking, secretion, and vesicular transport			MLSNDISLIALLSFFTLLPFIIAGGTCFIKFSIVLIMVRNALGIQQVPSTLTLNGVALILSAFVMMPVCQRISDYIESNHIDFNNSGSVTQLMEQGLGSYRDYLVRYSDHDLIRFFNKVQQQRSGEPAPEVEDHELSTLSLMTLMPAYALSEIQSAFKIAFYLYVPFVVIDMVVSSILLALGMMMMSPVTISIPIKLILFVSMNGWALLTKGLIAQYADLMTS
238343	GC_00005920	Species_core	Strain_9	3413	6	6	1	0	1	1	1	COG4790	Type III secretory pathway, EscR/YscR component (EscR) (PDB:6R6B)	U	Intracellular trafficking, secretion, and vesicular transport			MLSNDISLIALLSFFTLLPFIIAGGTCFIKFSIVLIMVRNALGIQQVPSTLTLNGVALILSAFVMMPVCQRISDYIESNHIDFNNSGSVTQLMEQGLGSYRDYLVRYSDHDLIRFFNKVQQQRSGEPAPEVEDHELSTLSLMTLMPAYALSEIQSAFKIAFYLYVPFVVIDMVVSSILLALGMMMMSPVTISIPIKLILFVSMNGWALLTKGLIAQYADLMTS
239052	GC_00006039	Species_core	DSM26481T	2891	6	6	1	0	1	1	1	COG0236	Acyl carrier protein (AcpP) (PDB:1ACP)	I	Lipid transport and metabolism	COG0236	Fatty acid biosynthesis	MSNMVVDNHAESLVANLIYQVNGVLPKDISLHHSLVNDLLMDSIELIDLLMRLEEIGVAIHESEITSELTVGDIVTHVASIH
239053	GC_00006039	Species_core	RF113A1	763	6	6	1	0	1	1	1	COG0236	Acyl carrier protein (AcpP) (PDB:1ACP)	I	Lipid transport and metabolism	COG0236	Fatty acid biosynthesis	MSNMVVDNHAESLVANLIYQVNGVLPKDISLHHSLVNDLLMDSIELIDLLMRLEEIGVAIHESEITSELTVGDIVTHVASIH
239054	GC_00006039	Species_core	CIP103550T	904	6	6	1	0	1	1	1	COG0236	Acyl carrier protein (AcpP) (PDB:1ACP)	I	Lipid transport and metabolism	COG0236	Fatty acid biosynthesis	MSNMVVDNHAESLVANLIYQVNGVLPKDISLHHSLVNDLLMDSIELIDLLMRLEEIGVAIHESEITSELTVGDIVTHVASIH
239055	GC_00006039	Species_core	D41-sc-1712200	46	6	6	1	0	1	1	1	COG0236	Acyl carrier protein (AcpP) (PDB:1ACP)	I	Lipid transport and metabolism	COG0236	Fatty acid biosynthesis	MSNMVVDNHAESLVANLIYQVNGVLPKDISLHHSLVNDLLMDSIELIDLLMRLEEIGVAIHESEITSELTVGDIVTHVASIH
239056	GC_00006039	Species_core	ATCC23355T	2612	6	6	1	0	1	1	1	COG0236	Acyl carrier protein (AcpP) (PDB:1ACP)	I	Lipid transport and metabolism	COG0236	Fatty acid biosynthesis	MSNMVVDNHAESLVANLIYQVNGVLPKDISLHHSLVNDLLMDSIELIDLLMRLEEIGVAIHESEITSELTVGDIVTHVASIH
239057	GC_00006039	Species_core	Strain_9	1490	6	6	1	0	1	1	1	COG0236	Acyl carrier protein (AcpP) (PDB:1ACP)	I	Lipid transport and metabolism	COG0236	Fatty acid biosynthesis	MSNMVVDNHAESLVANLIYQVNGVLPKDISLHHSLVNDLLMDSIELIDLLMRLEEIGVAIHESEITSELTVGDIVTHVASIH
239406	GC_00006098	Species_core	DSM26481T	2868	6	6	1	0	1	1	1							MSQPIEALSALTRLSPHGINPEDNTSVTVHDQYFNNLVASTFNKISDTDMQFKNVINTLSQSPQFTSDPQKLLMLQSYIGEYSNYVSLVSTLARKGVSTIETLGKSQ
239407	GC_00006098	Species_core	RF113A1	741	6	6	1	0	1	1	1							MSQPIEALSALTRLSPHGINPEDNTSVTVHDQYFNNLVASTFNKISDTDMQFKNVINTLSQSPQFTSDPQKLLMLQSYIGEYSNYVSLVSTLARKGVSTIETLGKSQ
239408	GC_00006098	Species_core	CIP103550T	927	6	6	1	0	1	1	1							MSQPIEALSALTRLSPHGINPEDNTSVTVHDQYFNNLVASTFNKISDTDMQFKNVINTLSQSPQFTSDPQKLLMLQSYIGEYSNYVSLVSTLARKGVSTIETLGKSQ
239409	GC_00006098	Species_core	D41-sc-1712200	24	6	6	1	0	1	1	1							MSQPIEALSALTRLSPHGINPEDNTSVTVHDQYFNNLVASTFNKISDTDMQFKNVINTLSQSPQFTSDPQKLLMLQSYIGEYSNYVSLVSTLARKGVSTIETLGKSQ
239410	GC_00006098	Species_core	ATCC23355T	2635	6	6	1	0	1	1	1							MSQPIEALSALTRLSPHGINPEDNTSVTVHDQYFNNLVASTFNKISDTDMQFKNVINTLSQSPQFTSDPQKLLMLQSYIGEYSNYVSLVSTLARKGVSTIETLGKSQ
239411	GC_00006098	Species_core	Strain_9	3401	6	6	1	0	1	1	1							MSQPIEALSALTRLSPHGINPEDNTSVTVHDQYFNNLVASTFNKISDTDMQFKNVINTLSQSPQFTSDPQKLLMLQSYIGEYSNYVSLVSTLARKGVSTIETLGKSQ
239514	GC_00006116	Species_core	DSM26481T	2858	6	6	1	0	0.99798	1	0.998989	COG3539	Pilin (type 1 fimbrial protein) (FimA) (PDB:2M5G)	N	Cell motility			MKCLSRGASALMMVAAAGATAGPGSSNVDIAISGEVIATASCTFSSNEPIKVEFGDVYINEIVGTAYRQAIPYQVSCQGDPDGKTVQLQVSGTPAGGDTSRLQTDANGLTIKLQNGSATLPLNHWIDFDSSSPPSLYAVLEKESGARFQDGQAFNATATLKVAYN
239515	GC_00006116	Species_core	RF113A1	731	6	6	1	0	0.99798	1	0.998989	COG3539	Pilin (type 1 fimbrial protein) (FimA) (PDB:2M5G)	N	Cell motility			MKCLSRGASALMMVAAAGATAGPGSSNVDIAISGEVIATASCTFSSNEPIKVEFGDVYINEIVGTAYRQAIPYQVSCQGDPDGKTVQLQVSGTPAGGDTSRLQTDANGLTIKLQNGSATLPLNHWINFDSSSPPSLYAVLEKESGARFQDGQAFNATATLKVAYN
239516	GC_00006116	Species_core	CIP103550T	937	6	6	1	0	0.99798	1	0.998989	COG3539	Pilin (type 1 fimbrial protein) (FimA) (PDB:2M5G)	N	Cell motility			MKCLSRGASALMMVAAAGATAGPGSSNVDIAISGEVIATASCTFSSNEPIKVEFGDVYINEIVGTAYRQAIPYQVSCQGDPDGKTVQLQVSGTPAGGDTSRLQTDANGLTIKLQNGSATLPLNHWIDFDSSSPPSLYAVLEKESGARFQDGQAFNATATLKVAYN
239517	GC_00006116	Species_core	D41-sc-1712200	14	6	6	1	0	0.99798	1	0.998989	COG3539	Pilin (type 1 fimbrial protein) (FimA) (PDB:2M5G)	N	Cell motility			MKCLSRGASALMMVAAAGATAGPGSSNVDIAISGEVIATASCTFSSNEPIKVEFGDVYINEIVGTAYRQAIPYQVSCQGDPDGKTVQLQVSGTPAGGDTSRLQTDANGLTIKLQNGSATLPLNHWIDFDSSSPPSLYAVLEKESGARFQDGQAFNATATLKVAYN
239518	GC_00006116	Species_core	ATCC23355T	2645	6	6	1	0	0.99798	1	0.998989	COG3539	Pilin (type 1 fimbrial protein) (FimA) (PDB:2M5G)	N	Cell motility			MKCLSRGASALMMVAAAGATAGPGSSNVDIAISGEVIATASCTFSSNEPIKVEFGDVYINEIVGTAYRQAIPYQVSCQGDPDGKTVQLQVSGTPAGGDTSRLQTDANGLTIKLQNGSATLPLNHWIDFDSSSPPSLYAVLEKESGARFQDGQAFNATATLKVAYN
239519	GC_00006116	Species_core	Strain_9	3391	6	6	1	0	0.99798	1	0.998989	COG3539	Pilin (type 1 fimbrial protein) (FimA) (PDB:2M5G)	N	Cell motility			MKCLSRGASALMMVAAAGATAGPGSSNVDIAISGEVIATASCTFSSNEPIKVEFGDVYINEIVGTAYRQAIPYQVSCQGDPDGKTVQLQVSGTPAGGDTSRLQTDANGLTIKLQNGSATLPLNHWIDFDSSSPPSLYAVLEKESGARFQDGQAFNATATLKVAYN
239562	GC_00006124	Species_core	DSM26481T	2866	6	6	1	0	0.998198	1	0.999098							MRADDQHMMSILYAPAGYAHMSHLPQALAYGDIDCPTLRNLWLLRQGKLSHLPPAWRSDNKTLSQMLSCWHLIPETAHLIGGYLMRNHLLKRGALIMSDPRLLAFISLPMPHGIALDPGGRTSMATTSCGLAFILSQFPELPQALRQRLLLHFPAGMSIEPLPAGKTLNHINLLRMALTYANHYY
239563	GC_00006124	Species_core	RF113A1	739	6	6	1	0	0.998198	1	0.999098							MRADDQHMMSILYAPAGYAHMSHLPQALAYGDIDCPTLRNLWLLRQGKLSHLPPAWRSDNKTLSQMLSCWHLIPETAHLIGGYLMRNHLLKRGALIMSDPRLLAFISLPMPHGIALDPGGRTSMATTSCGLAFILSQFPELPQALRQRLLLHFPAGMSIEPLPAGKTLNHINLLRMALTYANHYY
239564	GC_00006124	Species_core	CIP103550T	929	6	6	1	0	0.998198	1	0.999098							MRADDQHMMSILYAPAGYAHMSHLPQALAYGDIDCPTLRNLWLLRQGKLSHLPPAWRSDNKTLSQMLSCWHLIPETAHLIGGYLMRNHLLKRGALIMSDPRLLAFISLPMPHGIALDPGGRTSMATTSCGLAFILSQFPELPQALRQRLLLHFPAGMSIEPLPAGKTLNHINLLRMALTYANHYY
239565	GC_00006124	Species_core	D41-sc-1712200	22	6	6	1	0	0.998198	1	0.999098							MRADDQHMMSILYAPAGYAHMSHLPQALAYGDIDCPTLRNLWLLRQGKLSHLPPAWRSDNKTLSQMLSCWHLIPETAHLIGGYLMRNHLLKRGALIMSDPRLLAFISLPMPHGIALDPGGRTSMATTSCGLAFILSQFPELPQALRQRLLLHFPAGMSIEPLQAGKTLNHINLLRMALTYANHYY
239566	GC_00006124	Species_core	ATCC23355T	2637	6	6	1	0	0.998198	1	0.999098							MRADDQHMMSILYAPAGYAHMSHLPQALAYGDIDCPTLRNLWLLRQGKLSHLPPAWRSDNKTLSQMLSCWHLIPETAHLIGGYLMRNHLLKRGALIMSDPRLLAFISLPMPHGIALDPGGRTSMATTSCGLAFILSQFPELPQALRQRLLLHFPAGMSIEPLPAGKTLNHINLLRMALTYANHYY
239567	GC_00006124	Species_core	Strain_9	3399	6	6	1	0	0.998198	1	0.999098							MRADDQHMMSILYAPAGYAHMSHLPQALAYGDIDCPTLRNLWLLRQGKLSHLPPAWRSDNKTLSQMLSCWHLIPETAHLIGGYLMRNHLLKRGALIMSDPRLLAFISLPMPHGIALDPGGRTSMATTSCGLAFILSQFPELPQALRQRLLLHFPAGMSIEPLPAGKTLNHINLLRMALTYANHYY
239568	GC_00006125	Species_core	DSM26481T	262	6	6	1	0	0.996825	1	0.99841							MVKWLNPRQFSLTGRGIIMGGIDAVYDLIRVKLKFFYVSPLMDDVATPSCKQPQCVDLKKIKSGQLKKHVLPLLQVHNHMLTEFLVETFRWVKLLVSTWVLPTLV
239569	GC_00006125	Species_core	CIP103550T	1835	6	6	1	0	0.996825	1	0.99841							MVKWLNPRQFSLTGRGIIMGGIDAVYDLIRVKLKFFYVSPLMDDVATPSCKQPQCVDLKKIKSGQLKKHVLPLLQVHNHMLTEFLVETFRWVKLLVSTWVLPTLV
239570	GC_00006125	Species_core	D41-sc-1712200	1815	6	6	1	0	0.996825	1	0.99841							MVKWLNPRQFSLTGRGIIMGGIDAVYDLIRVKLKIFYVSPLMDDVATPSCKQPQCVDLKKIKSGQLKKHVLPLLQVHNHMLTEFLVETFRWVKLLVSTWVLPTLV
239571	GC_00006125	Species_core	P40RS	1342	6	6	1	0	0.996825	1	0.99841							MVKWLNPRQFSLTGRGIIMGGIDAVYDLIRVKLKFFYVSPLMDDVATPSCKQPQCVDLKKIKSGQLKKHVLPLLQVHNHMLTEFLVETFRWVKLLVSTWVLPTLV
239572	GC_00006125	Species_core	ATCC23355T	726	6	6	1	0	0.996825	1	0.99841							MVKWLNPRQFSLTGRGIIMGGIDAVYDLIRVKLKFFYVSPLMDDVATPSCKQPQCVDLKKIKSGQLKKHVLPLLQVHNHMLTEFLVETFRWVKLLVSTWVLPTLV
239573	GC_00006125	Species_core	Strain_9	2632	6	6	1	0	0.996825	1	0.99841							MVKWLNPRQFSLTGRGIIMGGIDAVYDLIRVKLKFFYVSPLMDDVATPSCKQPQCVDLKKIKSGQLKKHVLPLLQVHNHMLTEFLVETFRWVKLLVSTWVLPTLV
239592	GC_00006129	Species_core	DSM26481T	2859	6	6	1	0	0.999358	1	0.999679	COG3539	Pilin (type 1 fimbrial protein) (FimA) (PDB:2M5G)	N	Cell motility			MIHTLLNRSRARLRGAIFTLVLSASGHAFAVATGDSSDIAFHGTLKIHPCHINNDRDLSIHFDNVGIHKVDGQRYRQTISYQLVCDDIDPTWRLTMIVKGSAASFDASALSTNAAGLGIQILQNGQPFEINKALDITYQNPPTLEAVPVKDPSVSELSEGAFSATATLLAEYL
239593	GC_00006129	Species_core	RF113A1	732	6	6	1	0	0.999358	1	0.999679	COG3539	Pilin (type 1 fimbrial protein) (FimA) (PDB:2M5G)	N	Cell motility			MIHTLLNRSRARMRGAIFTLVLSASGHAFAVATGDSSDIAFHGTLKIHPCHINNDRDLSIHFDNVGIHKVDGQRYRQTISYQLVCDDIDPTWRLTMIVKGSAASFDASALSTNAAGLGIQILQNGQPFEINKALDITYQNPPTLEAVPVKDPSVSELSEGAFSATATLLAEYL
239594	GC_00006129	Species_core	CIP103550T	936	6	6	1	0	0.999358	1	0.999679	COG3539	Pilin (type 1 fimbrial protein) (FimA) (PDB:2M5G)	N	Cell motility			MIHTLLNRSRARLRGAIFTLVLSASGHAFAVATGDSSDIAFHGTLKIHPCHINNDRDLSIHFDNVGIHKVDGQRYRQTISYQLVCDDIDPTWRLTMIVKGSAASFDASALSTNAAGLGIQILQNGQPFEINKALDITYQNPPTLEAVPVKDPSVSELSEGAFSATATLLAEYL
239595	GC_00006129	Species_core	D41-sc-1712200	15	6	6	1	0	0.999358	1	0.999679	COG3539	Pilin (type 1 fimbrial protein) (FimA) (PDB:2M5G)	N	Cell motility			MIHTLLNRSRARLRGAIFTLVLSASGHAFAVATGDSSDIAFHGTLKIHPCHINNDRDLSIHFDNVGIHKVDGQRYRQTISYQLVCDDIDPTWRLTMIVKGSAASFDASALSTNAAGLGIQILQNGQPFEINKALDITYQNPPTLEAVPVKDPSVSELSEGAFSATATLLAEYL
239596	GC_00006129	Species_core	ATCC23355T	2644	6	6	1	0	0.999358	1	0.999679	COG3539	Pilin (type 1 fimbrial protein) (FimA) (PDB:2M5G)	N	Cell motility			MIHTLLNRSRARLRGAIFTLVLSASGHAFAVATGDSSDIAFHGTLKIHPCHINNDRDLSIHFDNVGIHKVDGQRYRQTISYQLVCDDIDPTWRLTMIVKGSAASFDASALSTNAAGLGIQILQNGQPFEINKALDITYQNPPTLEAVPVKDPSVSELSEGAFSATATLLAEYL
239597	GC_00006129	Species_core	Strain_9	3392	6	6	1	0	0.999358	1	0.999679	COG3539	Pilin (type 1 fimbrial protein) (FimA) (PDB:2M5G)	N	Cell motility			MIHTLLNRSRARLRGAIFTLVLSASGHAFAVATGDSSDIAFHGTLKIHPCHINNDRDLSIHFDNVGIHKVDGQRYRQTISYQLVCDDIDPTWRLTMIVKGSAASFDASALSTNAAGLGIQILQNGQPFEINKALDITYQNPPTLEAVPVKDPSVSELSEGAFSATATLLAEYL
239652	GC_00006139	Species_core	DSM26481T	2872	6	6	1	0	0.998446	1	0.999222	COG2207	AraC-type DNA-binding domain and AraC-containing proteins (AraC) (PDB:1BL0)	K	Transcription			MMNNHKQRHLEQKSQQLLSDDILRGKTHKIDCKDIKCHSAILYARPVNQHSIMSLGIDQTEEESAVAFDTIRHAVMIATLSEIHLRFSGEWIVEVKSMSQATTLFSFLDYQTKCPEASGEGIEGQENVMLLTASHLVLRVEHENKSLMALLISSLLDPQDRRLESLFAFARNVESYWIAHFLLSQVMNEDKESETHKIYNASRIYGVSESYFRKLCHHAFTRGPKKQLRLWRAANSALQLIENDQSIATIAGDNGYASSSHFSSEIKSLFGITPREFKKLEGLLHE
239653	GC_00006139	Species_core	RF113A1	744	6	6	1	0	0.998446	1	0.999222	COG2207	AraC-type DNA-binding domain and AraC-containing proteins (AraC) (PDB:1BL0)	K	Transcription			MMNNHKQRHLEQKSQQLLSDDILRGKTHKIDCKDIKCHSAILYARPVNQHSIMSLGIDQTEEESAVAFDTIRHAVMIATLSEIHLRFSGEWIVEVKSMSQATTLFSFLDYQTKCPEASGEGIEGQENVMLLTASHLVLRVEHENKSLMALLISSLLDPQDRRLESLFAFVRNVESYWIAHFLLSQVMNEDKESETHKIYNASRIYGVSESYFRKLCHHAFTRGPKKQLRLWRAANSALQLIENDQSIATIAGDNGYASSSHFSSEIKSLFGITPREFKKLEGLLHE
239654	GC_00006139	Species_core	CIP103550T	923	6	6	1	0	0.998446	1	0.999222	COG2207	AraC-type DNA-binding domain and AraC-containing proteins (AraC) (PDB:1BL0)	K	Transcription			MMNNHKQRHLEQKSQQLLSDDILRGKTHKIDCKDIKCHSAILYARPVNQHSIMSLGIDQTEEESAVAFDTIRHAVMIATLSEIHLRFSGEWIVEVKSMSQATTLFSFLDYQTKCPEASGEGIEGQENVMLLTASHLVLRVEHENKSLMALLISSLLDPQDRRLESLFAFVRNVESYWIAHFLLSQVMNEDKESETHKIYNASRIYGVSESYFRKLCHHAFTRGPKKQLRLWRAANSALQLIENDQSIATIAGDNGYASSSHFSSEIKSLFGITPREFKKLEGLLHE
239655	GC_00006139	Species_core	D41-sc-1712200	27	6	6	1	0	0.998446	1	0.999222	COG2207	AraC-type DNA-binding domain and AraC-containing proteins (AraC) (PDB:1BL0)	K	Transcription			MMNNHKQRHLEQKSQQLLSDDILRGKTHKIDCKDIKCHSAILYARPVNQHSIMSLGIDQTEEESAVAFDTIRHAVMIATLSEIHLRFAGEWIVEVKSMSQATTLFSFLDYQTKCPEASGEGIEGQENVMLLTASHLVLRVEHENKSLMALLISSLLDPQDRRLESLFAFVRNVESYWIAHFLLSQVMNEDKESETHKIYNASRIYGVSESYFRKLCHHAFTRGPKKQLRLWRAANSALQLIENDQSIATIAGDNGYASSSHFSSEIKSLFGITPREFKKLEGLLHE
239656	GC_00006139	Species_core	ATCC23355T	2631	6	6	1	0	0.998446	1	0.999222	COG2207	AraC-type DNA-binding domain and AraC-containing proteins (AraC) (PDB:1BL0)	K	Transcription			MMNNHKQRHLEQKSQQLLSDDILRGKTHKIDCKDIKCHSAILYARPVNQHSIMSLGIDQTEEESAVAFDTIRHAVMIATLSEIHLRFSGEWIVEVKSMSQATTLFSFLDYQTKCPEASGEGIEGQENVMLLTASHLVLRVEHENKSLMALLISSLLDPQDRRLESLFAFVRNVESYWIAHFLLSQVMNEDKESETHKIYNASRIYGVSESYFRKLCHHAFTRGPKKQLRLWRAANSALQLIENDQSIATIAGDNGYASSSHFSSEIKSLFGITPREFKKLEGLLHE
239657	GC_00006139	Species_core	Strain_9	3404	6	6	1	0	0.998446	1	0.999222	COG2207	AraC-type DNA-binding domain and AraC-containing proteins (AraC) (PDB:1BL0)	K	Transcription			MMNNHKQRHLEQKSQQLLSDDILRGKTHKIDCKDIKCHSAILYARPVNQHSIMSLGIDQTEEESAVAFDTIRHAVMIATLSEIHLRFSGEWIVEVKSMSQATTLFSFLDYQTKCPEASGEGIEGQENVMLLTASHLVLRVEHENKSLMALLISSLLDPQDRRLESLFAFVRNVESYWIAHFLLSQVMNEDKESETHKIYNASRIYGVSESYFRKLCHHAFTRGPKKQLRLWRAANSALQLIENDQSIATIAGDNGYASSSHFSSEIKSLFGITPREFKKLEGLLHE
239676	GC_00006143	Species_core	DSM26481T	2875	6	6	1	0	0.998861	1	0.99943	COG4789	Type III secretory pathway, component EscV (EscV) (PDB:2X49)	U	Intracellular trafficking, secretion, and vesicular transport			MIEKFILQLRSRPELIILSIMVMVVVMLIIPLPTYLVDFLIGLNLTMALLIFIGSFYITRVLEFSTFPSILLITTIFRLAISISTSRLVLTDADAGEIIASFGEFVIADNLVVGFVIFFIVTIVQFIVITKGSERIAEVAARFSLDAMPGKQMSIDADLKAGVIDEKEVKRRRSDLEAESQLYGALDGAMKFIKGDAIAGIIIIFVNLIGGISVGVLQHGMDLSHAMSVFTLLTIGDALVAQIPALLISISGGLIVTRVNNSENSNLGARILQDMFSNKFILLVTAVLAIALGLLPGFPLPVFLLLAAILLGIYIKDKIDEKRGKKPAAPAEEEDEQPVLKSKPVMIDGEYIPETIPLIISAWKGYEEYFKEHNLCSLLKRNFFIEYGVRLPEVVMNYD…
239677	GC_00006143	Species_core	RF113A1	747	6	6	1	0	0.998861	1	0.99943	COG4789	Type III secretory pathway, component EscV (EscV) (PDB:2X49)	U	Intracellular trafficking, secretion, and vesicular transport			MIEKFILQLRSRPELIILSIMVMVVVMLIIPLPTYLVDFLIGLNLTMALLIFIGSFYITRVLEFSTFPSILLITTIFRLAISISTSRLVLTDADAGEIIASFGEFVIADNLVVGFVIFFIVTIVQFIVITKGSERIAEVAARFSLDAMPGKQMSIDADLKAGVIDEKEVKRRRSDLEAESQLYGALDGAMKFIKGDAIAGIIIIFVNLIGGISVGVLQHGMDLSHAMSVFTLLTIGDALVAQIPALLISISGGLIVTRVNNSENSNLGARILQDMFSNKFILLVTAVLAIALGLLPGFPLPVFLLLAAILLGIYIKDKIDEKRGKKPAAPAEEEDEQPVLKSKPVMIDGEYIPETIPLIISAWKGYEEYFKEHNLCSLLKRNFFIEYGVRLPEVVMNYD…
239678	GC_00006143	Species_core	CIP103550T	920	6	6	1	0	0.998861	1	0.99943	COG4789	Type III secretory pathway, component EscV (EscV) (PDB:2X49)	U	Intracellular trafficking, secretion, and vesicular transport			MIEKFILQLRSRPELIILSIMVMVVVMLIIPLPTYLVDFLIGLNLTMALLIFIGSFYITRVLEFSTFPSILLITTIFRLAISISTSRLVLTDADAGEIIASFGEFVIADNLVVGFVIFFIVTIVQFIVITKGSERIAEVAARFSLDAMPGKQMSIDADLKAGVIDEKEVKRRRSDLEAESQLYGALDGAMKFIKGDAIAGIIIIFVNLIGGISVGVLQHGMDLSHAMSVFTLLTIGDALVAQIPALLISISGGLIVTRVNNSENSNLGARILQDMFSNKFILLVTAVLAIALGLLPGFPLPVFLLLAAILLGIYIKDKIDEKRGKKPAAPAEEEDEQPVLKSKPVMIDGEYIPETIPLIISAWKGYEEYFKEHNLCSLLKRNFFIEYGVRLPEVVMNYD…
239679	GC_00006143	Species_core	D41-sc-1712200	30	6	6	1	0	0.998861	1	0.99943	COG4789	Type III secretory pathway, component EscV (EscV) (PDB:2X49)	U	Intracellular trafficking, secretion, and vesicular transport			MIEKFILQLRSRPELIILSIMVMVVVMLIIPLPTYLVDFLIGLNLTMALLIFIGSFYITRVLEFSTFPSILLITTIFRLAISISTSRLVLTDADAGEIIASFGEFVIADNLVVGFVIFFIVTIVQFIVITKGSERIAEVAARFSLDAMPGKQMSIDADLKAGVIDEKEVKRRRSDLEAESQLYGALDGAMKFIKGDAIAGIIIIFVNLIGGISVGVLQHGMDLSHAMSVFTLLTIGDALVAQIPALLISISGGLIVTRVNNSENSNLGARILQDMFSNKFILLVTAVLAIALGLLPGFPLPVFLLLAAILLGIYIKDKIDEKRGKKPAAPAEEEDEQPVLKSKPVMIDGEYIPETIPLIISAWKGYEEYFKEHNLCSLLKRNFFIEYGVRLPEVVMNYD…
239680	GC_00006143	Species_core	ATCC23355T	2628	6	6	1	0	0.998861	1	0.99943	COG4789	Type III secretory pathway, component EscV (EscV) (PDB:2X49)	U	Intracellular trafficking, secretion, and vesicular transport			MIEKFILQLRSRPELIILSIMVMVVVMLIIPLPTYLVDFLIGLNLTMALLIFIGSFYITRVLEFSTFPSILLITTIFRLAISISTSRLVLTDADAGEIIASFGEFVIADNLVVGFVIFFIVTIVQFIVITKGSERIAEVAARFSLDAMPGKQMSIDADLKAGVIDEKEVKRRRSDLEAESQLYGALDGAMKFIKGDAIAGIIIIFVNLIGGISVGVLQHGMDLSHAMSVFTLLTIGDALVAQIPALLISISGGLIVTRVNNSENSNLGARILQDMFSNKFILLVTAVLAIALGLLPGFPLPVFLLLAAILLGIYIKDKIDEKRGKKPAAPAEEEDEQPVLKSKPVMIDGEYIPETIPLIISAWKGYEEYFKEHNLCSLLKRNFFIEYGVRLPEVVMNYD…
239681	GC_00006143	Species_core	Strain_9	3407	6	6	1	0	0.998861	1	0.99943	COG4789	Type III secretory pathway, component EscV (EscV) (PDB:2X49)	U	Intracellular trafficking, secretion, and vesicular transport			MIEKFILQLRSRPELIILSIMVMVVVMLIIPLPTYLVDFLIGLNLTMALLIFIGSFYITRVLEFSTFPSILLITTIFRLAISISTSRLVLTDADAGEIIASFGEFVIADNLVVGFVIFFIVTIVQFIVITKGSERIAEVAARFSLDAMPGKQMSIDADLKAGVIDEKEVKRRRSDLEAESQLYGALDGAMKFIKGDAIAGIIIIFVNLIGGISVGVLQHGMDLSHAMSVFTLLTIGDALVAQIPALLISISGGLIVTRVNNSENSNLGARILHDMFSNKFILLVTAVLAIALGLLPGFPLPVFLLLAAILLGIYIKDKIDEKRGKKPAAPAEEEDEQPVLKSKPVMIDGEYIPETIPLIISAWKGYEEYFKEHNLCSLLKRNFFIEYGVRLPEVVMNYD…
239760	GC_00006157	Species_core	DSM26481T	2853	6	6	1	0	0.998078	1	0.999038	COG3539	Pilin (type 1 fimbrial protein) (FimA) (PDB:2M5G)	N	Cell motility			MKHSASFVTPVRLLWLTLPFVCAGVPAANITGQGHGKVSMQGAIIDTPCAIKVDSRDQAIDLITLPLDQIINAGVGPSKPFSIHLENCALEPMLPNHPDWSHFRVTFDGAITDGSLFALRGEARGVGLEIMDAAGNRMRPGIASSSGQLQPGAMRLDYSLRLVGNHQKLRAGAYQTTVRFKLDYF
239761	GC_00006157	Species_core	RF113A1	727	6	6	1	0	0.998078	1	0.999038	COG3539	Pilin (type 1 fimbrial protein) (FimA) (PDB:2M5G)	N	Cell motility			MKRSASFVTPVRLLWLTLPFVCAGVPAANVTGQGHGKVSMQGAIIDTPCAIKVDSRDQAIDLITLPLDQIINAGVGPSKPFSIHLENCALEPMLPNHPDWSHFRVTFDGAITDGSLFALRGEARGVGLEIMDAAGNRMRPGIASSSGQLQPGAMRLDYSLRLVGNHQKLRAGAYQTTVRFKLDYF
239762	GC_00006157	Species_core	CIP103550T	942	6	6	1	0	0.998078	1	0.999038	COG3539	Pilin (type 1 fimbrial protein) (FimA) (PDB:2M5G)	N	Cell motility			MKHSASFVTPVRLLWLTLPFVCAGVPAANITGQGHGKVSMQGAIIDTPCAIKVDSRDQAIDLITLPLDQIINAGVGPSKPFSIHLENCALEPMLPNHPDWSHFRVTFDGAITDGSLFALRGEARGVGLEIMDAAGNRMRPGIASSSGQLQPGAMRLDYSLRLVGNHQKLRAGAYQTTVRFKLDYF
239763	GC_00006157	Species_core	D41-sc-1712200	Strain_9	6	6	1	0	0.998078	1	0.999038	COG3539	Pilin (type 1 fimbrial protein) (FimA) (PDB:2M5G)	N	Cell motility			MKHSASFVTPVRLLWLTLPFVCAGVPAANITGQGHGKVSMQGAIIDTPCAIKVDSRDQAIDLITLPLDQIINAGVGPSKPFSIHLENCALEPMLPNHPDWSHFRVTFDGAITDGSLFALRGEARGVGLEIMDAAGNRMRPGIASSSGQLQPGAMRLDYSLRLVGNHQKLRAGAYQTTVRFKLDYF
239764	GC_00006157	Species_core	ATCC23355T	2650	6	6	1	0	0.998078	1	0.999038	COG3539	Pilin (type 1 fimbrial protein) (FimA) (PDB:2M5G)	N	Cell motility			MKHSASFVTPVRLLWLTLPFVCAGVPAANITGQGHGKVSMQGAIIDTPCAIKVDSRDQAIDLITLPLDQIINAGVGPSKPFSIHLENCALEPMLPNHPDWSHFRVTFDGAITDGSLFALRGEARGVGLEIMDAAGNRMRPGIASSSGQLQPGAMRLDYSLRLVGNHQKLRAGAYQTTVRFKLDYF
239765	GC_00006157	Species_core	Strain_9	3387	6	6	1	0	0.998078	1	0.999038	COG3539	Pilin (type 1 fimbrial protein) (FimA) (PDB:2M5G)	N	Cell motility			MKRSASFVTPVRLLWLTLPFVCAGVPAANVTGQGHGKVSMQGAIIDTPCAIKVDSRDQAIDLITLPLDQIINAGVGPSKPFSIHLENCALEPMLPNHPDWSHFRVTFDGAITDGSLFALRGEARGVGLEIMDAAGNRMRPGIASSSGQLQPGAMRLDYSLRLVGNHQKLRAGAYQTTVRFKLDYF
239796	GC_00006163	Species_core	DSM26481T	2951	6	6	1	0	0.9991	1	0.99955	COG3306	Glycosyltransferase involved in LPS biosynthesis, GR25 family	M	Cell wall/membrane/envelope biogenesis			MKTFVINLKTEIKKRNNIDAQCKANGFDYEIIEAVNGRELQDEATHLLAHNPSQARLTKGVIGCTLSHLYIYTRMVADSIPYALVLEDDITITESAKEVISTVENALQPRSREIYLLNTPEAITPLIKKKLTENVTFHRMARASQSPAYILSLETAKALLDFNYPIKYEVDRWVAFRDYCNIKIWCLPEGVIDSYDQDKKESTLEAERCKIEHERLRFLATLRKKEKGYQRKRLANLILKKISHQVI
239797	GC_00006163	Species_core	RF113A1	820	6	6	1	0	0.9991	1	0.99955	COG3306	Glycosyltransferase involved in LPS biosynthesis, GR25 family	M	Cell wall/membrane/envelope biogenesis			MKTFVINLKTEIKKRNNIDAQCKANGFDYEIIEAVNGRELQDEATHLLAHNPSQARLTKGVIGCTLSHLYIYTRMVADSIPYALVLEDDITITESAKEVISTVENALQPRSREIYLLNTPEAITPLIKKKLTENVTFHRMARASQSPAYILSLETAKALLDFNYPIKYEVDRWVAFRDYCNIKIWCLPEGVIDSYDQDKKESTLEAERCKIEHERLRFLATLRKKEKGYQRKRLANLILKKISHQVI
239798	GC_00006163	Species_core	CIP103550T	844	6	6	1	0	0.9991	1	0.99955	COG3306	Glycosyltransferase involved in LPS biosynthesis, GR25 family	M	Cell wall/membrane/envelope biogenesis			MKTFVINLKTEIKKRNNIDAQCKANGFDYEIIEAVNGRELQDEATHLLAHNPSQARLTKGVIGCTLSHLYIYTRMVADSIPYALVLEDDITITESAKEVISTVENALQPRSREIYLLNTPEAITPLIKKKLTENVTFHRMARASQSPAYILSLETAKALLDFNYPIKYEVDRWVAFRDYCNIKIWCLPEGVIDSYDQDKKESTLEAERCKIEHERLRFLATLRKKEKGYQRKRLANLILKKISHQVI
239799	GC_00006163	Species_core	D41-sc-1712200	104	6	6	1	0	0.9991	1	0.99955	COG3306	Glycosyltransferase involved in LPS biosynthesis, GR25 family	M	Cell wall/membrane/envelope biogenesis			MKTFVINLKTEIKKRNNIDAQCKANGFDYEIIEAVNGRELQDEATHLLAHNPSQARLTKGVIGCTLSHLYIYTRMVADSIPYALVLEDDITITESAKEVISTVENALQPRSREIYLLNTPEAITPLIKKKMTENVTFHRMARASQSPAYILSLETAKALLDFNYPIKYEVDRWVAFRDYCNIKIWCLPEGVIDSYDQDKKESTLEAERCKIEHERLRFLATLRKKEKGYQRKRLANLILKKISHQVI
239800	GC_00006163	Species_core	ATCC23355T	2553	6	6	1	0	0.9991	1	0.99955	COG3306	Glycosyltransferase involved in LPS biosynthesis, GR25 family	M	Cell wall/membrane/envelope biogenesis			MKTFVINLKTEIKKRNNIDAQCKANGFDYEIIEAVNGRELQDEATHLLAHNPSQARLTKGVIGCTLSHLYIYTRMVADSIPYALVLEDDITITESAKEVISTVENALQPRSREIYLLNTPEAITPLIKKKLTENVTFHRMARASQSPAYILSLETAKALLDFNYPIKYEVDRWVAFRDYCNIKIWCLPEGVIDSYDQDKKESTLEAERCKIEHERLRFLATLRKKEKGYQRKRLANLILKKISHQVI
239801	GC_00006163	Species_core	Strain_9	1433	6	6	1	0	0.9991	1	0.99955	COG3306	Glycosyltransferase involved in LPS biosynthesis, GR25 family	M	Cell wall/membrane/envelope biogenesis			MKTFVINLKTEIKKRNNIDAQCKANGFDYEIIEAVNGRELQDEATHLLAHNPSQARLTKGVIGCTLSHLYIYTRMVADSIPYALVLEDDITITETAKEVISTVENALQPRSREIYLLNTPEAITPLIKKKLTENVTFHRMARASQSPAYILSLETAKALLDFNYPIKYEVDRWVAFRDYCNIKIWCLPEGVIDSYDQDKKESTLEAERCKIEHERLRFLATLRKKEKGYQRKRLANLILKKISHQVI
239802	GC_00006164	Species_core	DSM26481T	2960	6	6	1	0	0.997424	1	0.99871							MVVIPYTWLEGISPTSNLSVRFVQVNSFTLPPLVQHTTNLTVRFVQLAEHDSPHIHASQSLKGGGGQSQ
239803	GC_00006164	Species_core	RF113A1	829	6	6	1	0	0.997424	1	0.99871							MVVIPYTWLEGISPTSNLSVRFVQVNSFTLPPLVQHTTNLTVRFVQLAEHDSPYIHASQSLKGGGGQSQ
239804	GC_00006164	Species_core	CIP103550T	835	6	6	1	0	0.997424	1	0.99871							MVVIPYTWLEGISPTSNLSVRFVQVNSFTLPPLVQHTTNLTVRFVQLAEHDSPHIHASQSLKGGGGQSQ
239805	GC_00006164	Species_core	P40RS	1789	6	6	1	0	0.997424	1	0.99871							MVVIPYTWLEGISPTSNLSVRFVQVNSFTLPPLVQHTTNLTVRFVQLAEHDSPYIHASQSLKGGGGQSQ
239806	GC_00006164	Species_core	ATCC23355T	2544	6	6	1	0	0.997424	1	0.99871							MVVIPYTWLEGISPTSNLSVRFVQVNSFTLPPLVQHTTNLTVRFVQLAEHDSPHIHASQSLKGGGGQSQ
239807	GC_00006164	Species_core	Strain_9	1424	6	6	1	0	0.997424	1	0.99871							MVVIPYTWLEGISPTSNLSVRFVQVNSFTLPPLVQHTTNLTVRFVQLAEHDSPHIHASQSLKGGGGQSQ
239862	GC_00006174	Species_core	DSM26481T	2883	6	6	1	0	0.997638	1	0.998818	COG4791	Type III secretory pathway, EscT/YscT component (EscT) (PDB:6R6B)	U	Intracellular trafficking, secretion, and vesicular transport			MLFVALYLNFQHSVLTFVMVYARLAIVFYMLPALGERVLSNLVIKNTIIALTIIGLWPSFTTVVTPEQGWFIILIKEIVVGLILAVTLCIPFWIVTGLGEILDNQRGATISDSIDPVNGVQSSILSGFLSFAFGAIFFVSGGMLKLMEVMVQSYEMLPRGSSLDGIRWEYTGVLLQVLMQNSIMLAAPIMLVMMTAEILLGVFARYCPQLNPFSLSLTVKSTIAFVVFLFYGFQALTEKPLQLFSIADFRQFIS
239863	GC_00006174	Species_core	RF113A1	755	6	6	1	0	0.997638	1	0.998818	COG4791	Type III secretory pathway, EscT/YscT component (EscT) (PDB:6R6B)	U	Intracellular trafficking, secretion, and vesicular transport			MLFVALYLNFQHSVLTFVMVYARLAIVFYMLPALGERVLSNLVIKNTIIALTIIGLWPSFTTVVTPEQGWFIILIKEFVVGLILAVTLCIPFWIVTGLGEILDNQRGATISDSIDPVNGVQSSILSGFLSFAFGAIFFVSGGMLKLMEVMVQSYEMLPRGSSLDGIRWEYTGVLLQVLMQNSIMLAAPIMLVMMTAEILLGVFARYCPQLNPFSLSLTVKSTIAFVVFLFYGFQALTEKPLQLFSIADFRQFIS
239864	GC_00006174	Species_core	CIP103550T	912	6	6	1	0	0.997638	1	0.998818	COG4791	Type III secretory pathway, EscT/YscT component (EscT) (PDB:6R6B)	U	Intracellular trafficking, secretion, and vesicular transport			MLFVALYLNFQHSVLTFVMVYARLAIVFYMLPALGERVLSNLVIKNTIIALTIIGLWPSFTTVVTPEQGWFIILIKEIVVGLILAVTLCIPFWIVTGLGEILDNQRGATISDSIDPVNGVQSSILSGFLSFAFGAIFFVSGGMLKLMEVMVQSYEMLPRGSSLDGIRWEYTGVLLQVLMQNSIMLAAPIMLVMMTAEILLGVFARYCPQLNPFSLSLTVKSTIAFVVFLFYGFQALTEKPLQLFSIADFRQFIS
239865	GC_00006174	Species_core	D41-sc-1712200	38	6	6	1	0	0.997638	1	0.998818	COG4791	Type III secretory pathway, EscT/YscT component (EscT) (PDB:6R6B)	U	Intracellular trafficking, secretion, and vesicular transport			MLFVALYLNFQHSVLTFVMVYARLAIVFYMLPALGERVLSNLVIKNTIIALTIIGLWPSFTTVVTPEQGWFIILIKEFVVGLILAVTLCIPFWIVTGLGEILDNQRGATISDSIDPVNGVQSSILSGFLSFAFGAIFFVSGGMLKLMEVMVQSYEMLPRGSSLDGIRWEYTGVLLQVLMQNSIMLAAPIMLVMMTAEILLGVFARYCPQLNPFSLSLTVKSTIAFVVFLFYGFQALTEKPLQLFSIADFRQFIS
239866	GC_00006174	Species_core	ATCC23355T	2620	6	6	1	0	0.997638	1	0.998818	COG4791	Type III secretory pathway, EscT/YscT component (EscT) (PDB:6R6B)	U	Intracellular trafficking, secretion, and vesicular transport			MLFVALYLNFQHSVLTFVMVYARLAIVFYMLPALGERVLSNLVIKNTIIALTIIGLWPSFTTVVTPEQGWFIILIKEIVVGLILAVTLCIPFWIVTGLGEILDNQRGATISDSIDPVNGVQSSILSGFLSFAFGAIFFVSGGMLKLMEVMVQSYEMLPRGSSLDGIRWEYTGVLLQVLMQNSIMLAAPIMLVMMTAEILLGVFARYCPQLNPFSLSLTVKSTIAFVVFLFYGFQALTEKPLQLFSIADFRQFIS
239867	GC_00006174	Species_core	Strain_9	3415	6	6	1	0	0.997638	1	0.998818	COG4791	Type III secretory pathway, EscT/YscT component (EscT) (PDB:6R6B)	U	Intracellular trafficking, secretion, and vesicular transport			MLFVALYLNFQHSVLTFVMVYARLAIVFYMLPALGERVLSNLVIKNTIIALTIIGLWPSFTTVVTPEQGWFIILIKEFVVGLILAVTLCIPFWIVTGLGEILDNQRGATISDSIDPVNGVQSSILSGFLSFAFGAIFFVSGGMLKLMEVMVQSYEMLPRGSSLDGIRWEYTGVLLQVLMQNSIMLAAPIMLVMMTAEILLGVFARYCPQLNPFSLSLTVKSTIAFVVFLFYGFQALTEKPLQLFSIADFRQFIS
239874	GC_00006176	Species_core	DSM26481T	2885	6	6	1	0	0.998913	1	0.999456	COG1729	Cell division protein CpoB, coordinates peptidoglycan biosynthesis and outer membrane constriction (CpoB) (PDB:2WZ7) (PUBMED:25951518)	D	Cell cycle control, cell division, chromosome partitioning			MVDKNMLEFLTEDEGYKTDEELDVYSDRLLDALQNGATMKDIHDVSSDTMQDVYKLAYDFYHQGKLNDAESLFRFLCIYDFYNPEYAMGLAAVYQLKKNYAKAIDFYALAYSLSKEDYRPMFYAGQCNLMQRQAAQARKCFEIVMERCRDPLLVEKAAAYVSAINKLKRDQPNEMEQKNEYEES
239875	GC_00006176	Species_core	RF113A1	757	6	6	1	0	0.998913	1	0.999456	COG1729	Cell division protein CpoB, coordinates peptidoglycan biosynthesis and outer membrane constriction (CpoB) (PDB:2WZ7) (PUBMED:25951518)	D	Cell cycle control, cell division, chromosome partitioning			MVDKNMLEFLTEDEGYKTDEELDVYSDRLLDALQNGATMKDIHDVSSDTMQDVYKLAYDFYHQGKLNDAESLFRFLCIYDFYNPEYAMGLAAVYQLKKNYAKAIDFYALAYSLSKEDYRPMFYAGQCNLMQRQAAQARKCFEIVMERCRDPLLVEKAAAYVSAMNKLKRDQPNEMEQKNEYEES
239876	GC_00006176	Species_core	CIP103550T	910	6	6	1	0	0.998913	1	0.999456	COG1729	Cell division protein CpoB, coordinates peptidoglycan biosynthesis and outer membrane constriction (CpoB) (PDB:2WZ7) (PUBMED:25951518)	D	Cell cycle control, cell division, chromosome partitioning			MVDKNMLEFLTEDEGYKTDEELDVYSDRLLDALQNGATMKDIHDVSSDTMQDVYKLAYDFYHQGKLNDAESLFRFLCIYDFYNPEYAMGLAAVYQLKKNYAKAIDFYALAYSLSKEDYRPMFYAGQCNLMQRQAAQARKCFEIVMERCRDPLLVEKAAAYVSAINKLKRDQPNEMEQKNEYEES
239877	GC_00006176	Species_core	D41-sc-1712200	40	6	6	1	0	0.998913	1	0.999456	COG1729	Cell division protein CpoB, coordinates peptidoglycan biosynthesis and outer membrane constriction (CpoB) (PDB:2WZ7) (PUBMED:25951518)	D	Cell cycle control, cell division, chromosome partitioning			MVDKNMLEFLTEDEGYKTDEELDVYSDRLLDALQNGATMKDIHDVSSDTMQDVYKLAYDFYHQGKLNDAESLFRFLCIYDFYNPEYAMGLAAVYQLKKNYAKAIDFYALAYSLSKEDYRPMFYAGQCNLMQRQAAQARKCFEIVMERCRDPLLVEKAAAYVSAMNKLKRDQPNEMEQKNEYEES
239878	GC_00006176	Species_core	ATCC23355T	2618	6	6	1	0	0.998913	1	0.999456	COG1729	Cell division protein CpoB, coordinates peptidoglycan biosynthesis and outer membrane constriction (CpoB) (PDB:2WZ7) (PUBMED:25951518)	D	Cell cycle control, cell division, chromosome partitioning			MVDKNMLEFLTEDEGYKTDEELDVYSDRLLDALQNGATMKDIHDVSSDTMQDVYKLAYDFYHQGKLNDAESLFRFLCIYDFYNPEYAMGLAAVYQLKKNYAKAIDFYALAYSLSKEDYRPMFYAGQCNLMQRQAAQARKCFEIVMERCRDPLLVEKAAAYVSAINKLKRDQPNEMEQKNEYEES
239879	GC_00006176	Species_core	Strain_9	3417	6	6	1	0	0.998913	1	0.999456	COG1729	Cell division protein CpoB, coordinates peptidoglycan biosynthesis and outer membrane constriction (CpoB) (PDB:2WZ7) (PUBMED:25951518)	D	Cell cycle control, cell division, chromosome partitioning			MVDKNMLEFLTEDEGYKTDEELDVYSDRLLDALQNGATMKDIHDVSSDTMQDVYKLAYDFYHQGKLNDAESLFRFLCIYDFYNPEYAMGLAAVYQLKKNYAKAIDFYALAYSLSKEDYRPMFYAGQCNLMQRQAAQARKCFEIVMERCRDPLLVEKAAAYVSAMNKLKRDQPNEMEQKNEYEES
239904	GC_00006181	Species_core	DSM26481T	2889	6	6	1	0	0.982801	0.993197	0.987972							#NAME?
239905	GC_00006181	Species_core	RF113A1	761	6	6	1	0	0.982801	0.993197	0.987972							#NAME?
239906	GC_00006181	Species_core	CIP103550T	906	6	6	1	0	0.982801	0.993197	0.987972							#NAME?
239907	GC_00006181	Species_core	D41-sc-1712200	44	6	6	1	0	0.982801	0.993197	0.987972							#NAME?
239908	GC_00006181	Species_core	ATCC23355T	2614	6	6	1	0	0.982801	0.993197	0.987972							#NAME?
239909	GC_00006181	Species_core	Strain_9	1492	6	6	1	0	0.982801	0.993197	0.987972							AMPVNNVYSNATISCLPGQGVCETASAYYARIGGLKFSAAISTETLAWSDNEDTMRNEVRVLSYCIGAKLPPAERESHNVVMFPQQRLPAQLFSAHTQPEQTWRESIAPPEVHHYKVQECGLKPKSSFQRFWQGLLQSILPCVKFQK
239916	GC_00006183	Species_core	DSM26481T	2884	6	6	1	0	0.994886	1	0.997436	COG1377	Flagellar biosynthesis protein FlhB (FlhB) (PDB:6S3L)	N	Cell motility			MAEKTEQPTSKKRKDSAKKGQTFKSKDVITTVILLVGIYFLAHAVSFGPFISFYTHLLQYPTRPGMGVFLLELARIFFTLALPFITVCTLVGFAATLLQTGVTLATEAIKLNFKALNPVEGIKKIFSMRTVKELVKSLCYLVVFAATCNSLIQQDLRQALTLYRADMPGMVAVWVALAVKAVMVFIAWSIFVLLADLLVEYFLHFKDMKMDKHEVKQEHKESDGNPQIKSARRRAHQDLLSGEEMAAVRNSEVVLANPTHIAMAVYFKPEVASLPFIALRCTNLKAKAAIAYAEKIGVPVVRNIPLTRRLYHTYSQYSFISLEDEVLMDVMDVLIWLRQVEAAGIVPLDADPAPPEPDSENSPRQ
239917	GC_00006183	Species_core	RF113A1	756	6	6	1	0	0.994886	1	0.997436	COG1377	Flagellar biosynthesis protein FlhB (FlhB) (PDB:6S3L)	N	Cell motility			MAEKTEQPTSKKRKDSAKKGQTFKSKDVITTVILLVGIYFLAHAVSFGPFISFYTHLLQYPTRPGMGVFLLELARIFFTLALPFITVCTLVGFAATLLQTGFTLATEAIKLNFKALNPVEGIKKIFSMRTVKELVKSLCYLVVFAATCNSLIQQDLRQALTLYRADMPGMVAVWVALAVKAVMVFIAWSIFVLLADLLVEYFLHFKDMKMDKHEVKQEHKESDGNPQIKSARRRAHQDLLSGEEMAAVRNSEVVLANPTHIAMAVYFNPEVASLPFIALRCTNLKAKAAIAYAEKIGVPVVRNIPLTRRLYHTYSQYSFISLEDEVLMDVMDVLIWLRQVEAAGIVPLDADPAPPEPDSENSPRQ
239918	GC_00006183	Species_core	CIP103550T	911	6	6	1	0	0.994886	1	0.997436	COG1377	Flagellar biosynthesis protein FlhB (FlhB) (PDB:6S3L)	N	Cell motility			MAEKTEQPTSKKRKDSAKKGQTFKSKDVITTVILLVGIYFLAHAVSFGPFISFYTHLLQYPTRPGMGVFLLELARIFFTLALPFITVCTLVGFAATLLQTGVTLATEAIKLNFKALNPVEGIKKIFSMRTVKELVKSLCYLVVFAATCNSLIQQDLRQALTLYRADMPGMVAVWVALAVKAVMVFIAWSIFVLLADLLVEYFLHFKDMKMDKHEVKQEHKESDGNPQIKSARRRAHQDLLSGEEMAAVRNSEVVLANPTHIAMAVYFKPEVASLPFIALRCTNLKAKAAIAYAEKIGVPVVRNIPLTRRLYHTYSQYSFISLEDEVLMDVMDVLIWLRQVEAAGIVPLDADPAPPEPDSENSPRQ
239919	GC_00006183	Species_core	D41-sc-1712200	39	6	6	1	0	0.994886	1	0.997436	COG1377	Flagellar biosynthesis protein FlhB (FlhB) (PDB:6S3L)	N	Cell motility			MAEKTEQPTSKKRKDSAKKGQTFKSKDVITTVILLVGIYFLAHAVSFGPFISFYTHLLQYPTRPGMGVFLLELARIFFTLALPFITVCTLVGFAATLLQTGFTLATEAIKLNFKALNPVEGIKKIFSMRTVKELVKSLCYLVVFAATCNSLIQQDLRQALTLYRADMPGMVAVWVALAVKAVMVFIAWSIFVLLADLLVEYFLHFKDMKMDKHEVKQEHKESDGNPQIKSARRRAHQDLLSGEEMAAVRNSEVVLANPTHIAMAVYFNPEVASLPFIALRCTNLKAKAAIAYAEKIGVPVVRNIPLTRRLYHTYSQYSFISLEDEVLMDVMDVLIWLRQVEAAGIVPLDADPALPEPDSENSPRQ
239920	GC_00006183	Species_core	ATCC23355T	2619	6	6	1	0	0.994886	1	0.997436	COG1377	Flagellar biosynthesis protein FlhB (FlhB) (PDB:6S3L)	N	Cell motility			MAEKTEQPTSKKRKDSAKKGQTFKSKDVITTVILLVGIYFLAHAVSFGPFISFYTHLLQYPTRPGMGVFLLELARIFFTLALPFITVCTLVGFAATLLQTGVTLATEAIKLNFKALNPVEGIKKIFSMRTVKELVKSLCYLVVFAATCNSLIQQDLRQALTLYRADMPGMVAVWVALAVKAVMVFIAWSIFVLLADLLVEYFLHFKDMKMDKHEVKQEHKESDGNPQIKSARRRAHQDLLSGEEMAAVRNSEVVLANPTHIAMAVYFKPEVASLPFIALRCTNLKAKAAIAYAEKIGVPVVRNIPLTRRLYHTYSQYSFISLEDEVLMDVMDVLIWLRQVEAAGIVPLDADPAPPEPDSENSPRQ
239921	GC_00006183	Species_core	Strain_9	3416	6	6	1	0	0.994886	1	0.997436	COG1377	Flagellar biosynthesis protein FlhB (FlhB) (PDB:6S3L)	N	Cell motility			MAEKTEQPTSKKRKDSAKKGQTFKSKDVITTVILLVGIYFLAHAVSFGPFISFYTHLLQYPTRPGMGVFLLELARIFFTLALPFITVCTLVGFAATLLQTGFTLATEAIKLNFKALNPVEGIKKIFSMRTVKELVKSLCYLVVFAATCNSLIQQDLRQALTLYRADMPGMVAVWVALAVKAVMVFIAWSIFVLLADLLVEYFLHFKDMKMDKHEVKQEHKESDGNPQIKSARRRAHQDLLSGEEMAAVRNSEVVLANPTHIAMAVYFNPEVASLPFITLRCTNLKAKAAIAYAEKIGVPVVRNIPLTRRLYHTYSQYSFISLEDEVLMDVMDVLIWLRQVEAAGIVPLDADPAPPEPDSENSPRQ
239958	GC_00006190	Species_core	DSM26481T	2887	6	6	1	0	0.975705	0.954333	0.964901							MTTSISNVSARPVQINFTESQKTENAKPETRSPQNVSEWASEKGMLSSVMDMQSARRDEAQAAAVAQRNGGNDVNSQSAMSTVTLSAAGEGDANKSERMASAMPSIMAAQTNITQPNNKAAESKSAVDTSGNTTTNAVGQTRSQPTVAGGTDITGADSVKPTFINVVGPMSQIVLSNKLTVALLESENTQNMSAAKASNRFIESTARSAQKGIEAAEERRDGAIVGGVTAAVAQGGMAVASTNALRKENASLKNNVAVAKNQEFGVTQQKNAIGSAGDNMVMKGQRMDGKVKETMSKTQGEEQLSASQKHLKHNEIQNNTQKVRVVTELGNQLANTTRNITEGAYNVNAAEMQGEADLARADGNQNSELANTHKEVAKK----RRILARRLARLLKMCS…
239959	GC_00006190	Species_core	RF113A1	759	6	6	1	0	0.975705	0.954333	0.964901							MTTSISNVSARPVQINFTESQKTENAKPETRSPQNVSEWASEKGMLSSVMDMQSARRDEAQAAAVAQRNGGNDVNSQSAMSTVTLSAAGEGDANKSERMASAMPSIMAAQTNITQPNNKAAESKSAVDTSGNTTTNAVGQTRSQPTVAGGTDITGADSVKPTFINVVGPMSQIVLSNKLTVALLESENTQNMSAAKASNRFIESTARSAQKGIEAAEERRDGAIVGGVTAAVAQGGMAVASTNALRKENASLKNNVAVAKNQEFGVTQQKNAIGSAGDNMVMKGQRMDGKVKETMSKTQGEEQLSASQKHLKHNEIQNNTQKVRVVTELGNQLANTTRNITEGAYNVNAAEMQGEADLARADGNQNSELANTHKEVAKKAADTRAALSQAAENVLNANN…
239960	GC_00006190	Species_core	CIP103550T	908	6	6	1	0	0.975705	0.954333	0.964901							MTTSISNVSARPVQINFTESQKTENAKPETRSPQNVSEWASEKGMLSSVMDMQSARRDEAQAAAVAQRNGGNDVNSQSAMSTVTLSAAGEGDANKSERMASAMPSIMAAQTNITQPNNKAAESKSAVDTSGNTTTNAVGQTRSQPTVAGGTDITGADSVKPTFINVVGPMSQIVLSNKLTVALLESENTQNMSAAKASNRFIESTARSAQKGIEAAEERRDGAIVGGVTAAVAQGGMAVASTNALRKENASLKNNVAVAKNQEFGVTQQKNAIGSAGDNMVMKGQRMDGKVKETMSKTQGEEQLSASQKHLKHNEIQNNTQKVRVVTELGNQLANTTRNITEGAYNVNAAEMQGEADLARADGNQNSELANTHKEVAKK----RRILARRLARLLKMCS…
239961	GC_00006190	Species_core	D41-sc-1712200	42	6	6	1	0	0.975705	0.954333	0.964901							MTTSISNVSARPVQINFTESQKTENAKPETRSPQNVSEWASEKGMLSSVMDMQSARRDEAQAAAVAQRNGGNDVNSQSAMSTVTLSAAGEGDANKSERMASAMPSIMAAQTNITQPNNKTAESKSAVDTSGNTTTNAVGQTRSQPTVAGGTDITGADSVKPTFINVVGPMSQIVLSNKLTVALLESENTQNMSAAKASNRFIESTARSAQKGIEAAEERRDGAIVGGVTAAVAQGGMAVASTNALRKENASLKNNVAVAKNQEFGVTQQKNAIGSAGDNMVMKGQRMDGKVKETMSKTQGEEQLSASQKHLKHNEIQNNTQKVRVVTELGNQLANTTRNITEGAYNVNAAEMQGEADLARADGNQNSELANTHKEVAKKAADTRAALSQAAENVLNANN…
239962	GC_00006190	Species_core	ATCC23355T	2616	6	6	1	0	0.975705	0.954333	0.964901							MTTSISNVSARPVQINFTESQKTENAKPETRSPQNVSEWASEKGMLSSVMDMQSARRDEAQAAAVAQRNGGNDVNSQSAMSTVTLSAAGEGDANKSERMASAMPSIMAAQTNITQPNNKAAESKSAVDTSGNTTTNAVGQTRSQPTVAGGTDITGADSVKPTFINVVGPMSQIVLSNKLTVALLESENTQNMSAAKASNRFIESTARSAQKGIEAAEERRDGAIVGGVTAAVAQGGMAVASTNALRKENASLKNNVAVAKNQEFGVTQQKNAIGSAGDNMVMKGQRMDGKVKETMSKTQGEEQLSASQKHLKHNEIQNNTQKVRVVTELGNQLANTTRNITEGAYNVNAAEMQGEADLARADGNQNSELANTHKEVAKKAADTRAALSQAAENVLNANN…
239963	GC_00006190	Species_core	Strain_9	3419	6	6	1	0	0.975705	0.954333	0.964901							MTTSISNVSARPVQINFTESQKTENAKPETRSPQNVSEWASEKGMLSSVMDMQSARRDEAQAAAVAQRNGGNDVNSQSAMSTVTLSAAGEGDANKSERMASAMPSIMAAQTNITQPNNKAAESKSAVDTSGNTTTNAVGQTRSQPTVAGGTDITGADSVKPTFINVVGPMSQIVLSNKLTVALLESENTQNMSAAKASNRFIESTARSAQKGIEAAEERRDGAIVGGVTAAVAQGGMAVASTNALRKENASLKNNVAVAKNQEFGVTQQKNAIGSAGDNMVMKGQRMDGKVKETMSKTQGEEQLSASQKHLKHNEIQNNTQKVRVVTELGNQLANTTRNITEGAYNVNAAEMQGEADLARADGNQNSELANTHKEVAKKAADTRAALSQAAENVLNANN…
239976	GC_00006193	Species_core	DSM26481T	2864	6	6	1	0	0.995161	1	0.997575							MSQINPVSAAALAAYSSASDEENATGSNFNTKVLDFFKQNQPEGSLNEVLAQLKNLAAPGEKISMQQLNSAILIADGTLRKDPEYKTYTDSTLDRMTTQMLGVNMFYNNMLYKSFTKTDDDTSL
239977	GC_00006193	Species_core	RF113A1	737	6	6	1	0	0.995161	1	0.997575							MSQINPVSAAALAAYSSASDEENATGSNFNTKVLDFFKQNQPEGSLNEVLAQLKNLADPGEKISMQQLNSAILIADGTLRKDPEYKTYTDSTLDRMTTQMLGVNMFYNNMLYKSFTKTDDDTSL
239978	GC_00006193	Species_core	CIP103550T	931	6	6	1	0	0.995161	1	0.997575							MSQINPVSAAALAAYSSASDEENATGSNFNTKVLDFFKQNQPEGSLNEVLAQLKNLAAPGEKISMQQLNSAILIADGTLRKDPEYKTYTDSTLDRMTTQMLGVNMFYNNMLYKSFTKTDDDTSL
239979	GC_00006193	Species_core	D41-sc-1712200	20	6	6	1	0	0.995161	1	0.997575							MSQINPVSAAALAAYSSASDEENATGSNFNTKVLDFFKQNQPEGSLNEVLAQLKNLADPGEKISMQQLNSAILIADGTLRKDPEYKTYTDSTLDRMTTQMLGVNMFYNNMLYKSFTKTDDDTSL
239980	GC_00006193	Species_core	ATCC23355T	2639	6	6	1	0	0.995161	1	0.997575							MSQINPVSAAALAAYSSASDEENATGSNFNTKVLDFFKQNQPEGSLNEVLAQLKNLAAPGEKISMQQLNSAILIADGTLRKDPEYKTYTDSTLDRMTTQMLGVNMFYNNMLYKSFTKTDDDTSL
239981	GC_00006193	Species_core	Strain_9	3397	6	6	1	0	0.995161	1	0.997575							MSQINPVSAAALAAYSSASDEENATGSNFNTKVLDFFKQNQPEGSLNEVLAQLKNLADPGEKISMQQLNSAILIADGTLRKDPEYKTYTDSTLDRMTTQMLGVNMFYNNMLYKSFTKTDDDTSL
240018	GC_00006200	Species_core	DSM26481T	2857	6	6	1	0	0.991089	1	0.995524	COG3539	Pilin (type 1 fimbrial protein) (FimA) (PDB:2M5G)	N	Cell motility			MNETTKRAAVLLIASALGPAMPAFADADSWGVEGEHGELHVYGEFVEGACRLDMVSQNQEIDLGRITTSLLQKTGSRGEAQAFILRLRDCVHVGGNMLDLRTGNRYWDSAQPMVSVTFTAPADPDTPELVKVNGVSGMGLRITDSAGRDISLGQRGVPHFIVPGNGAMLYRVQPERTAQDLLSGEWRATVGFELDYD
240019	GC_00006200	Species_core	RF113A1	730	6	6	1	0	0.991089	1	0.995524	COG3539	Pilin (type 1 fimbrial protein) (FimA) (PDB:2M5G)	N	Cell motility			MNETTKRAAVLLIASALGPAMPAFADADSWGVEGEHGELHVYGEFVEGACRLDMVSQNQEIDLGRITTSLLQKTGSRGEAQAFILRLRDCVHVGGNMLDLRTGNRYWDSAQPMVSVTFTAPADPDTPELVKVNGVSGMGLRITDSAGRDIRLGQRGVPHFIVPGNGAMLYRVQPERTAEDLSSGEWRATVGFELDYD
240020	GC_00006200	Species_core	CIP103550T	938	6	6	1	0	0.991089	1	0.995524	COG3539	Pilin (type 1 fimbrial protein) (FimA) (PDB:2M5G)	N	Cell motility			MNETTKRAAVLLIASALGPAMPAFADADSWGVEGEHGELHVYGEFVEGACRLDMVSQNQEIDLGRITTSLLQKTGSRGEAQAFILRLRDCVHVGGNMLDLRTGNRYWDSAQPMVSVTFTAPADPDTPELVKVNGVSGMGLRITDSAGRDISLGQRGVPHFIVPGNGAMLYRVQPERTAQDLLSGEWRATVGFELDYD
240021	GC_00006200	Species_core	D41-sc-1712200	13	6	6	1	0	0.991089	1	0.995524	COG3539	Pilin (type 1 fimbrial protein) (FimA) (PDB:2M5G)	N	Cell motility			MNETTKRAAVLLIASALGPAMPAFADADSWGVEGEHGELHVYGEFVEGACRLDMVSQNQEIDLGRITTSLLQKTGSRGEAQAFILRLRDCVHVGGNMLDLRTGNRYWDSAQPMVSVTFTAPADPDTPELVKVNGVSGMGLRITDSAGRDIRLGQRGVPHFIVPGNGAMLYRVQPERTAQDLSSGEWRATVGFELDYD
240022	GC_00006200	Species_core	ATCC23355T	2646	6	6	1	0	0.991089	1	0.995524	COG3539	Pilin (type 1 fimbrial protein) (FimA) (PDB:2M5G)	N	Cell motility			MNETTKRAAVLLIASALGPAMPAFADADSWGVEGEHGELHVYGEFVEGACRLDMVSQNQEIDLGRITTSLLQKTGSRGEAQAFILRLRDCVHVGGNMLDLRTGNRYWDSAQPMVSVTFTAPADPDTPELVKVNGVSGMGLRITDSAGRDISLGQRGVPHFIVPGNGAMLYRVQPERTAQDLLSGEWRATVGFELDYD
240023	GC_00006200	Species_core	Strain_9	3390	6	6	1	0	0.991089	1	0.995524	COG3539	Pilin (type 1 fimbrial protein) (FimA) (PDB:2M5G)	N	Cell motility			MNETTKRAAVLLIASALGPAMPAFADADSWGVEGEHGELHVYGEFVEGACRLDMVSQNQEIDLGRITTSLLQKTGSRGEAQAFILRLRDCVHVGGNMLDLRTGNRYWDSAQPLVSVTFTAPADPDTPELVKVNGVSGMGLRITDSAGRDIRLGQRGMPHFIVPGNGAMLYRVQPERTAQDLSSGEWRATVGFELDYD
240048	GC_00006205	Species_core	DSM26481T	2877	6	6	1	0	0.995205	1	0.997597	COG1157	Flagellar biosynthesis/type III secretory pathway ATPase FliI (FliI) (PDB:5B0O)	N|U	Cell motility|Intracellular trafficking, secretion, and vesicular transport			MVAQCLVHLAHPLRIQGNVIEAHLPGTRIGEVCEIQKSLLEPQVMGFAQVIGFNKEHTLLSLLNDNQGFSRSNVLLPTGKPFRIEVHENIAGAIIDATGTIRGRLDEIVQPPLTGGVSLDACGAPRDFTQRKPIADALATGVRAIDGLLTCGQGQRMGIFAAAGCGKTSLMSMIIEHSEADIYVIGLIGERGREVTEFVEELKRSSRRSQVILVYATSDRSCVERCNAAQIATTIAEFFSEQGKNVLLFVDSITRYARALRDVALSMGELPARRGYPASVFEALPKLLERPGRFLRGSITAFYTVLIENEEESDVIGDEVRSILDGHIYLSKKLAAKGHYPAIDVMQSVSRVFTQVTSEDHQILATRFREYLVRQKDMQLYLDLGEYRRGENTENDAAF…
240049	GC_00006205	Species_core	RF113A1	749	6	6	1	0	0.995205	1	0.997597	COG1157	Flagellar biosynthesis/type III secretory pathway ATPase FliI (FliI) (PDB:5B0O)	N|U	Cell motility|Intracellular trafficking, secretion, and vesicular transport			MVAQCLVHLAHPLRIQGNVIEAHLPGTRIGEVCEIQKSLLEPQVMGFAQVIGFNKEHTLLSLLNDNQGFSRSNVLLPTGKPFRIEVHENIAGAIIDATGTIRGRLDETVQPPLTGGVSLDACGAPRDFTQRKPIADALATGVRAIDGLLTCGQGQRMGIFAAAGCGKTSLMSMIIEHSEADIYVIGLIGERGREVTEFVEELKLSSRRSQVIVVYATSDRSCVERCNAAQIATTIAEFFSEQGKNVLLFVDSITRYARALRDVALSMGELPARRGYPASVFEALPKLLERPGRFLKGSITAFYTVLIENEEESDVIGDEVRSILDGHIYLSKKLAAKGHYPAIDVMQSISRVFTQVTSEDHQVLATRFREYLVRQKDMQLYLDLGEYRRGENTENDAAF…
240050	GC_00006205	Species_core	CIP103550T	918	6	6	1	0	0.995205	1	0.997597	COG1157	Flagellar biosynthesis/type III secretory pathway ATPase FliI (FliI) (PDB:5B0O)	N|U	Cell motility|Intracellular trafficking, secretion, and vesicular transport			MVAQCLVHLAHPLRIQGNVIEAHLPGTRIGEVCEIQKSLLEPQVMGFAQVIGFNKEHTLLSLLNDNQGFSRSNVLLPTGKPFRIEVHENIAGAIIDATGTIRGRLDEIVQPPLTGGVSLDACGAPRDFTQRKPIADALATGVRAIDGLLTCGQGQRMGIFAAAGCGKTSLMSMIIEHSEADIYVIGLIGERGREVTEFVEELKRSSRRSQVILVYATSDRSCVERCNAAQIATTIAEFFSEQGKNVLLFVDSITRYARALRDVALSMGELPARRGYPASVFEALPKLLERPGRFLRGSITAFYTVLIENEEESDVIGDEVRSILDGHIYLSKKLAAKGHYPAIDVMQSVSRVFTQVTSEDHQILATRFREYLVRQKDMQLYLDLGEYRRGENTENDAAF…
240051	GC_00006205	Species_core	D41-sc-1712200	32	6	6	1	0	0.995205	1	0.997597	COG1157	Flagellar biosynthesis/type III secretory pathway ATPase FliI (FliI) (PDB:5B0O)	N|U	Cell motility|Intracellular trafficking, secretion, and vesicular transport			MVAQCLVHLAHPLRIQGNVIEAHLPGTRIGEVCEIQKSLLEPQVMGFAQVIGFNKEHTLLSLLNDNQGFSRSNVLLPTGKPFRIDVHENIAGAIIDATGTIRGRLDEIVQPPLTGGVSLDACGAPRDFTQRKPIADALATGVRAIDGLLTCGQGQRMGIFAAAGCGKTSLMSMIIEHSEADIYVIGLIGERGREVTEFVEELKRSSRRSQVILVYATSDRSCVERCNAAQIATTIAEFFSEQGKNVLLFVDSITRYARALRDVALSMGELPARRGYPASVFEALPKLLERPGRFLRGSITAFYTVLIENEEESDVIGDEVRSILDGHIYLSKKLAAKGHYPAIDVMQSISRVFTQVTSEDHQVLATRFREYLVRQKDMQLYLDLGEYRRGENTENDAAF…
240052	GC_00006205	Species_core	ATCC23355T	2626	6	6	1	0	0.995205	1	0.997597	COG1157	Flagellar biosynthesis/type III secretory pathway ATPase FliI (FliI) (PDB:5B0O)	N|U	Cell motility|Intracellular trafficking, secretion, and vesicular transport			MVAQCLVHLAHPLRIQGNVIEAHLPGTRIGEVCEIQKSLLEPQVMGFAQVIGFNKEHTLLSLLNDNQGFSRSNVLLPTGKPFRIEVHENIAGAIIDATGTIRGRLDEIVQPPLTGGVSLDACGAPRDFTQRKPIADALATGVRAIDGLLTCGQGQRMGIFAAAGCGKTSLMSMIIEHSEADIYVIGLIGERGREVTEFVEELKRSSRRSQVILVYATSDRSCVERCNAAQIATTIAEFFSEQGKNVLLFVDSITRYARALRDVALSMGELPARRGYPASVFEALPKLLERPGRFLRGSITAFYTVLIENEEESDVIGDEVRSILDGHIYLSKKLAAKGHYPAIDVMQSVSRVFTQVTSEDHQILATRFREYLVRQKDMQLYLDLGEYRRGENTENDAAF…
240053	GC_00006205	Species_core	Strain_9	3409	6	6	1	0	0.995205	1	0.997597	COG1157	Flagellar biosynthesis/type III secretory pathway ATPase FliI (FliI) (PDB:5B0O)	N|U	Cell motility|Intracellular trafficking, secretion, and vesicular transport			MVAQCLVHLAHPLRIQGNVIEAHLPGTRIGEVCEIQKSLLEPQVMGFAQVIGFNKEHTLLSLLNDNQGFSRSNVLLPTGKPFRIEVHENIAGAIIDATGTIRGRLDEIVQPPLTGAVSLDACGAPRDFTQRKPIADALATGVRAIDGLLTCGQGQRMGIFAAAGCGKTSLMSMIIEHSEADIYVIGLIGERGREVTEFVEELKRSSRRSQVILVYATSDRSCVERCNAAQIATTIAEFFSEQGKNVLLFVDSITRYARALRDVALSMGELPARRGYPASVFEALPKLLERPGRFLRGSITAFYTVLIENEEESDVIGDEVRSILDGHIYLSKKLAAKGHYPAIDVMQSISRVFTQVTSEDHQVLATRFREYLVRQKDMQLYLDLGEYRRGENTENDAAF…
240096	GC_00006213	Species_core	DSM26481T	2873	6	6	1	0	0.997653	1	0.998825	COG1450	Type II secretory pathway component GspD/PulD (secretin) (PulD) (PDB:5TCQ)	U	Intracellular trafficking, secretion, and vesicular transport			MNKFVRKTLNSRVPYLLLTVISCVPAGANMLNTTSAPATSIHSTAENTYVASNNSVQQLFFVVGGALHKPFIVSVEAAKKRVSGNFDLNDPKSVLDTVAARTGLIWYDDGSSVCIYDTSEIQSSVVRLAYAPYDRLVAYLQSSGLYDPRFPLRSDGRSGSFYVSGPPVYVELVSAAAKYIDATYARPGTGETTIRVIKLKNTFVNDRNYTQRDVPITVPGVATVLNQLLNNTSSREGGRSAPAGANITVDNDTRSALEAASATQKGNFPPLPSFNAPPAARSGAVDRDIPSQQTINIVGYSDTNSLLIQGSERQVSFVEDLVNAIDIPKQQIQLSLWIIDISKDDINELGIRWQGAAKLGNTGVTFNTSSLTPENSLHFLADVSALAKKGSAQVVSRPE…
240097	GC_00006213	Species_core	RF113A1	745	6	6	1	0	0.997653	1	0.998825	COG1450	Type II secretory pathway component GspD/PulD (secretin) (PulD) (PDB:5TCQ)	U	Intracellular trafficking, secretion, and vesicular transport			MNKFVRKTLNSRVPYLLLTVISCVPAGANMLNTTSAPATSIQSTAENTYVASNNSVQQLFFVVGGALHKPFIVSVEAAKKRVSGNFDLNDPKSVLDTVAARTGLIWYDDGSSVYIYDTSEIQSSVVRLAYAPYDRLVAYLQSSGLYDPRFPLRSDGRSGSFYVSGPPVYVELVSAAAKYIDATYARPGTGETTIRVIKLKNTFVNDRNYTQRDVPITVPGVATVLNQLLNNTSSREGGRSAPAGANITVDNDTRSALEAASATQKGNFPPLPSFNAPPAARSGAVDRDIPSQQTINIVGYSDTNSLLIQGSERQVSFVEDLVNAIDIPKQQIQLSLWIIDISKDDINELGIRWQGAAKLGNTGVTFNTSSLTPENSLHFLADVSALAKKGSAQVVSRPE…
240098	GC_00006213	Species_core	CIP103550T	922	6	6	1	0	0.997653	1	0.998825	COG1450	Type II secretory pathway component GspD/PulD (secretin) (PulD) (PDB:5TCQ)	U	Intracellular trafficking, secretion, and vesicular transport			MNKFVRKTLNSRVPYLLLTVISCVPAGANMLNTTSAPATSIHSTAENTYVASNNSVQQLFFVVGGALHKPFIVSVEAAKKRVSGNFDLNDPKSVLDTVAARTGLIWYDDGSSVCIYDTSEIQSSVVRLAYAPYDRLVAYLQSSGLYDPRFPLRSDGRSGSFYVSGPPVYVELVSAAAKYIDATYARPGTGETTIRVIKLKNTFVNDRNYTQRDVPITVPGVATVLNQLLNNTSSREGGRSAPAGANITVDNDTRSALEAASATQKGNFPPLPSFNAPPAARSGAVDRDIPSQQTINIVGYSDTNSLLIQGSERQVSFVEDLVNAIDIPKQQIQLSLWIIDISKDDINELGIRWQGAAKLGNTGVTFNTSSLTPENSLHFLADVSALAKKGSAQVVSRPE…
240099	GC_00006213	Species_core	D41-sc-1712200	28	6	6	1	0	0.997653	1	0.998825	COG1450	Type II secretory pathway component GspD/PulD (secretin) (PulD) (PDB:5TCQ)	U	Intracellular trafficking, secretion, and vesicular transport			MNKFVRKTLNSRVPYLLLTVISCAPAGANMLNTTSAPATSIQSTAENTYVASNNSVQQLFFVVGGALHKPFIVSVEAAKKRVSGNFDLNDPKSVLDTVAARTGLIWYDDGSSVYIYDTSEIQSSVVRLAYAPYDRLVAYLQSSGLYDPRFPLRSDGRSGSFYVSGPPVYVELVSAAAKYIDATYARPGTGETTIRVIKLKNTFVNDRNYTQRDVPITVPGVATVLNQLLNNTSSREGGRSAPAGANITVDNDTRSALEAASATQKGNFPPLPSFNAPPAARSGAVDRDIPSQQTINIVGYSDTNSLLIQGSERQVSFVEDLVNAIDIPKQQIQLSLWIIDISKDDINELGIRWQGAAKLGNTGVTFNTSSLTPENSLHFLADVSALAKKGSAQVVSRPE…
240100	GC_00006213	Species_core	ATCC23355T	2630	6	6	1	0	0.997653	1	0.998825	COG1450	Type II secretory pathway component GspD/PulD (secretin) (PulD) (PDB:5TCQ)	U	Intracellular trafficking, secretion, and vesicular transport			MNKFVRKTLNSRVPYLLLTVISCVPAGANMLNTTSAPATSIHSTAENTYVASNNSVQQLFFVVGGALHKPFIVSVEAAKKRVSGNFDLNDPKSVLDTVAARTGLIWYDDGSSVCIYDTSEIQSSVVRLAYAPYDRLVAYLQSSGLYDPRFPLRSDGRSGSFYVSGPPVYVELVSAAAKYIDATYARPGTGETTIRVIKLKNTFVNDRNYTQRDVPITVPGVATVLNQLLNNTSSREGGRSAPAGANITVDNDTRSALEAASATQKGNFPPLPSFNAPPAARSGAVDRDIPSQQTINIVGYSDTNSLLIQGSERQVSFVEDLVNAIDIPKQQIQLSLWIIDISKDDINELGIRWQGAAKLGNTGVTFNTSSLTPENSLHFLADVSALAKKGSAQVVSRPE…
240101	GC_00006213	Species_core	Strain_9	3405	6	6	1	0	0.997653	1	0.998825	COG1450	Type II secretory pathway component GspD/PulD (secretin) (PulD) (PDB:5TCQ)	U	Intracellular trafficking, secretion, and vesicular transport			MNKFVRKTLNSRVPYLLLTVISCAPAGANMLNTTSAPATSIQSTAENTYVASNNSVQQLFFVVGGALHKPFIVSVEAAKKRVSGNFDLNDPKSVLDTVAARTGLIWYDDGSSVYIYDTSEIQSSVVRLAYAPYDRLVAYLQSSGLYDPRFPLRSDGRSGSFYVSGPPVYVELVSAAAKYIDATYARPGTGETTIRVIKLKNTFVNDRNYTQRDVPITVPGVATVLNQLLNNTSSREGGRSAPAGANITVDNDTRSALEAASATQKGNFPPLPSFNAPPAARSGAVDRDIPSQQTINIVGYSDTNSLLIQGSERQVSFVEDLVNAIDIPKQQIQLSLWIIDISKDDINELGIRWQGAAKLGNTGVTFNTSSLTPENSLHFLADVSALAKKGSAQVVSRPE…
240102	GC_00006214	Species_core	DSM26481T	2892	6	6	1	0	0.994424	1	0.997204							MATMSINSGFEPRKIDHSILHSVTTAVSDGLRTIKRGFLSCLECVANSLETMGRSVQSGLRHVASAISSLVPNKSKTAGNPKLNNIQPAAAEELRLAMTERMDKNPDYMVGMFRESLELDKIRTINAALKQPGKMADAIRSGDISGTNAAVCVKRWLGETVGENKLTAVEIESLNKFKDDPQAVQTLVSSRFGADAQRYDVFCSLLSVPQRYKEICYAEGVDNKSPYNLTVLTNAGLPLQIFSHEAYMRDPAKCNDALFVLMEHCSR
240103	GC_00006214	Species_core	RF113A1	764	6	6	1	0	0.994424	1	0.997204							MATMSINSGFEPRKIDHSILHSVTTAVSDGLRTIKRGFLSCLECVANSLETMGRSVQSGLRHVASAISSLVPNKSKTAGNPKLNNIQPAAAEELRLAMTERMDKNPDYMVGMFRESLEQDKIRTINAALKQPGKMADAIRSGDISGTNAAVCVKRWLGETVGEHKLTAVEIESINKFKDDPQAVQTLVSSRFGADAQRYDVFCSLLSVPQRYKEICYAEGVDNKSPYNLTVLTNAGLPLQIFSPEAYMRDPAKCNDALFVLMEHCSR
240104	GC_00006214	Species_core	CIP103550T	903	6	6	1	0	0.994424	1	0.997204							MATMSINSGFEPRKIDHSILHSVTTAVSDGLRTIKRGFLSCLECVANSLETMGRSVQSGLRHVASAISSLVPNKSKTAGNPKLNNIQPAAAEELRLAMTERMDKNPDYMVGMFRESLELDKIRTINAALKQPGKMADAIRSGDISGTNAAVCVKRWLGETVGENKLTAVEIESLNKFKDDPQAVQTLVSSRFGADAQRYDVFCSLLSVPQRYKEICYAEGVDNKSPYNLTVLTNAGLPLQIFSHEAYMRDPAKCNDALFVLMEHCSR
240105	GC_00006214	Species_core	D41-sc-1712200	47	6	6	1	0	0.994424	1	0.997204							MATMSINSGFEPRKIEHSILHSVTTAVSDGLRTIKRGFLSCLECVANSLETMGRSVQSGLRHVASAISSLVPNKSKTAGNPKLNNIQPAAAEELRLAMTERMDKNPDYMVGMFRESLELDKIRTINAALKQPGKMADAIRSGDISGTNAAVCVKRWLGETVGENKLTAVEIESLNKFKDDPQAVQTLVSSRFGADAQRYDVFCSLLSVPQRYKEICYAEGVDNKSPYNLTVLTNAGLPLQIFSPEAYMRDPAKCNDALFVLMEHCSR
240106	GC_00006214	Species_core	ATCC23355T	2611	6	6	1	0	0.994424	1	0.997204							MATMSINSGFEPRKIDHSILHSVTTAVSDGLRTIKRGFLSCLECVANSLETMGRSVQSGLRHVASAISSLVPNKSKTAGNPKLNNIQPAAAEELRLAMTERMDKNPDYMVGMFRESLELDKIRTINAALKQPGKMADAIRSGDISGTNAAVCVKRWLGETVGENKLTAVEIESLNKFKDDPQAVQTLVSSRFGADAQRYDVFCSLLSVPQRYKEICYAEGVDNKSPYNLTVLTNAGLPLQIFSHEAYMRDPAKCNDALFVLMEHCSR
240107	GC_00006214	Species_core	Strain_9	1489	6	6	1	0	0.994424	1	0.997204							MATMSINSGFEPRKIDHSILHSVTTAVSDGLRTIKRGFLSCLECVANSLETMGRSVQSGLRHVASAISSLVPNKSKTAGNPKLNNIQPAAAEELRLAMTERMDKNPDYMVGMFRESLELDKIRTINAALKQPGKMADAIRSGDISGTNAAVCVKRWLGETVGENKLTAVEIESLNKFKDDPQAVQTLVSSRFGADAQRYDVFCSLLSVPQRYKEICYAEGVDNKSPYNLTVLTNAGLPLQIFSPEAYMRDPAKCNDALFVLMEHCSR
240120	GC_00006217	Species_core	DSM26481T	2874	6	6	1	0	0.998925	1	0.999462							MINIRSVPGIDFKRIDTPMPQSHSGTLMADGGEEVQPLNLQQELSNAAEEMADILSAFGRFSKMGRKNDSTDNDFVSAMLEDQADEKLDTLIRQVAKLRDINTLINFARQLFPNDSDLMLALREMLLSRQLSELQKKKIKEAIADLEKFGDSKKMQSGINVGRLARRFSQESEGRPLSAKDLRNSYLNFLELDMPAGFIYKDWVDVYGYENRTRLLAFTLAALVADMKANEPGVHSSEFGPLSAKLSDARVLNTLDKLLNENFAKFAFREQMRNQHILAGEADIVALYITGLVDTDEFKSVLKRFSKEFMSMLLLKQRATVMQALRNVFNLTPEFLFADLMYREIVMDHLSMILRKMAEKEKNTGIWNEHYK
240121	GC_00006217	Species_core	RF113A1	746	6	6	1	0	0.998925	1	0.999462							MINIRSVPGIDFKRIDTPMPQSHSGTLMADGGEEVQPLNLQQELSNAAEEMADILSAFGRFSKMGRKNDSTDNDFVSAMLEDQADEKLDTLIRQVAKLRDVNTLINFARQLFPNDSDLMLALREMLLSRQLSELQKKKIKEAIADLEKFGDSKKMQSGINVGRLARRFSQESEGRPLSAKDLRNSYLNFLELDMPAGFIYKDWVDVYGYENRTRLLAFTLAALVADMKANEPGVHSSEFGPLSAKLSDARVLNTLDKLLNENFAKFAFREQMRNQHILAGEADIVALYITGLVDTDEFKSVLKRFSKEFMSMLLLKQRATVMQALRNIFNLTPEFLFADLMYREIVMDHLSMILRKMAEKEKNTGIWNEHYK
240122	GC_00006217	Species_core	CIP103550T	921	6	6	1	0	0.998925	1	0.999462							MINIRSVPGIDFKRIDTPMPQSHSGTLMADGGEEVQPLNLQQELSNAAEEMADILSAFGRFSKMGRKNDSTDNDFVSAMLEDQADEKLDTLIRQVAKLRDINTLINFARQLFPNDSDLMLALREMLLSRQLSELQKKKIKEAIADLEKFGDSKKMQSGINVGRLARRFSQESEGRPLSAKDLRNSYLNFLELDMPAGFIYKDWVDVYGYENRTRLLAFTLAALVADMKANEPGVHSSEFGPLSAKLSDARVLNTLDKLLNENFAKFAFREQMRNQHILAGEADIVALYITGLVDTDEFKSVLKRFSKEFMSMLLLKQRATVMQALRNVFNLTPEFLFADLMYREIVMDHLSMILRKMAEKEKNTGIWNEHYK
240123	GC_00006217	Species_core	D41-sc-1712200	29	6	6	1	0	0.998925	1	0.999462							MINIRSVPGIDFKRIDTPMPQSHSGTLMADGGEEVQPLNLQQELSNAAEEMADILSAFGRFSKMGRKNDSTDNDFVSAMLEDQADEKLDTLIRQVAKLRDVNTLINFARQLFPNDSDLMLALREMLLSRQLSELQKKKIKEAIADLEKFGDSKKMQSGINVGRLARRFSQESEGRPLSAKDLRNSYLNFLELDMPAGFIYKDWVDVYGYENRTRLLAFTLAALVADMKANEPGVHSSEFGPLSAKLSDARVLNTLDKLLNENFAKFAFREQMRNQHILAGEADIVALYITGLVDTDEFKSVLKRFSKEFMSMLLLKQRATVMQALRNIFNLTPEFLFADLMYREIVMDHLSMILRKMAEKEKNTGIWNEHYK
240124	GC_00006217	Species_core	ATCC23355T	2629	6	6	1	0	0.998925	1	0.999462							MINIRSVPGIDFKRIDTPMPQSHSGTLMADGGEEVQPLNLQQELSNAAEEMADILSAFGRFSKMGRKNDSTDNDFVSAMLEDQADEKLDTLIRQVAKLRDINTLINFARQLFPNDSDLMLALREMLLSRQLSELQKKKIKEAIADLEKFGDSKKMQSGINVGRLARRFSQESEGRPLSAKDLRNSYLNFLELDMPAGFIYKDWVDVYGYENRTRLLAFTLAALVADMKANEPGVHSSEFGPLSAKLSDARVLNTLDKLLNENFAKFAFREQMRNQHILAGEADIVALYITGLVDTDEFKSVLKRFSKEFMSMLLLKQRATVMQALRNVFNLTPEFLFADLMYREIVMDHLSMILRKMAEKEKNTGIWNEHYK
240125	GC_00006217	Species_core	Strain_9	3406	6	6	1	0	0.998925	1	0.999462							MINIRSVPGIDFKRIDTPMPQSHSGTLMADGGEEVQPLNLQQELSNAAEEMADILSAFGRFSKMGRKNDSTDNDFVSAMLEDQADEKLDTLIRQVAKLRDVNTLINFARQLFPNDSDLMLALREMLLSRQLSELQKKKIKEAIADLEKFGDSKKMQSGINVGRLARRFSQESEGRPLSAKDLRNSYLNFLELDMPAGFIYKDWVDVYGYENRTRLLAFTLAALVADMKANEPGVHSSEFGPLSAKLSDARVLNTLDKLLNENFAKFAFREQMRNQHILAGEADIVALYITGLVDTDEFKSVLKRFSKEFMSMLLLKQRATVMQALRNIFNLTPEFLFADLMYREIVMDHLSMILRKMAEKEKNTGIWNEHYK
240156	GC_00006223	Species_core	DSM26481T	2867	6	6	1	0	0.995381	1	0.997685	COG4669	Type III secretory pathway, lipoprotein EscJ (EscJ) (PDB:1YJ7)	U	Intracellular trafficking, secretion, and vesicular transport			MSTTFFRTLAVVFFAFMLSACNDEKLLFNLTQEQANQVLAVLQQHNISASKEGTLKAGYTVAVNKSESTAALSIINQYQLPWSADVQIAQAFPEGALVSSPNAEQARVLSLQEQRLEQSLRMIAQVVNARVHVSYPAFNNDSSRTPTGHVGVIITYKGEIDDNLFISQIKSLIKNSFDDVRYENISVVLFPAPLIQYVTPTKVPDALPATWILILVALALCGAVTSGYMLYRVSRRPPVEKEHSAEPLAPENAEP
240157	GC_00006223	Species_core	RF113A1	740	6	6	1	0	0.995381	1	0.997685	COG4669	Type III secretory pathway, lipoprotein EscJ (EscJ) (PDB:1YJ7)	U	Intracellular trafficking, secretion, and vesicular transport			MSTTFFRTLAVVFFAFMLSACNDEKLLFNLTQEQANQVLAVLQQHNISASKEGTLKAGYTVAVSKSESTAALSIINQYQLPWSADVQIAQAFPEGALVSSPNAEQARVLSLQEQRLEQSLRMIAQVVNARVHVSYPAFNNDSSRTPTGHVGVIITYKGEIDDNLFISQIKSLIKNSFDDVRYENISVVLFPAPLIQYVTPTKVPDALPATWILILVALALCGAVTSGYMLYRVSRRPPVEKEHSAEPLAPENAEP
240158	GC_00006223	Species_core	CIP103550T	928	6	6	1	0	0.995381	1	0.997685	COG4669	Type III secretory pathway, lipoprotein EscJ (EscJ) (PDB:1YJ7)	U	Intracellular trafficking, secretion, and vesicular transport			MSTTFFRTLAVVFFAFMLSACNDEKLLFNLTQEQANQVLAVLQQHNISASKEGTLKAGYTVAVNKSESTAALSIINQYQLPWSADVQIAQAFPEGALVSSPNAEQARVLSLQEQRLEQSLRMIAQVVNARVHVSYPAFNNDSSRTPTGHVGVIITYKGEIDDNLFISQIKSLIKNSFDDVRYENISVVLFPAPLIQYVTPTKVPDALPATWILILVALALCGAVTSGYMLYRVSRRPPVEKEHSAEPLAPENAEP
240159	GC_00006223	Species_core	D41-sc-1712200	23	6	6	1	0	0.995381	1	0.997685	COG4669	Type III secretory pathway, lipoprotein EscJ (EscJ) (PDB:1YJ7)	U	Intracellular trafficking, secretion, and vesicular transport			MSTTFFRTLAVVFFAFMLSACNDEKLLFNLTQEQANQVLAVLQQHNISASKEGTLKAGYTVAVNKSESTAALSIINQYQLPWSADVQIAQAFPEGALVSSPNAEQARVLSLQEQRLEQSLRMIAQVVNARVHVSYPAFNNDSSRTPTGHVGVIITYKGEIDDNLFISQIKSLIKNSFDDVRYENISVVLFPAPLIQYVTPTKVPDAMPATWILILVALALCGAVTSGYMLYRVSRRPPVEKEHSAEPLSPENAEP
240160	GC_00006223	Species_core	ATCC23355T	2636	6	6	1	0	0.995381	1	0.997685	COG4669	Type III secretory pathway, lipoprotein EscJ (EscJ) (PDB:1YJ7)	U	Intracellular trafficking, secretion, and vesicular transport			MSTTFFRTLAVVFFAFMLSACNDEKLLFNLTQEQANQVLAVLQQHNISASKEGTLKAGYTVAVNKSESTAALSIINQYQLPWSADVQIAQAFPEGALVSSPNAEQARVLSLQEQRLEQSLRMIAQVVNARVHVSYPAFNNDSSRTPTGHVGVIITYKGEIDDNLFISQIKSLIKNSFDDVRYENISVVLFPAPLIQYVTPTKVPDALPATWILILVALALCGAVTSGYMLYRVSRRPPVEKEHSAEPLAPENAEP
240161	GC_00006223	Species_core	Strain_9	3400	6	6	1	0	0.995381	1	0.997685	COG4669	Type III secretory pathway, lipoprotein EscJ (EscJ) (PDB:1YJ7)	U	Intracellular trafficking, secretion, and vesicular transport			MSTTFFRTLAVVFFAFMLSACNDEKLLFNLTQEQANQVLAVLQQHNISASKEGTLKAGYTVAVNKSESTAALSIINQYQLPWSADVQIAQAFPEGALVSSPNAEQARVLSLQEQRLEQSLRMIAQVVNARVHVSYPAFNNDSSRTPTGHVGVIITYKGEIDDNLFISQIKSLIKNSFDDVRYENISVVLFPAPLIQYVTPTKVPDAMPATWILILVALALCGAVTSGYMLYRVSRRPPVEKEHRAEPLAPENAEP
240168	GC_00006225	Species_core	DSM26481T	1829	6	6	1	0	0.984246	0.997126	0.990644							MDKMIAVQKRLEAALLILAEDAEIKARQERIYHECLCHITLHDMPRVLRRDYYQLLSLTNMLCREIGHRHSHGAMQVDAEQQLVTVLPRRLLLLYKRLTEWMAIETYLRSQQHVLS
240169	GC_00006225	Species_core	RF113A1	1847	6	6	1	0	0.984246	0.997126	0.990644							MDKMITVQKRLEAALLILAEDAEIKARQERIYHECLCHITLHDMPRVLRRDYYQLLTLTNMLCREIGHRHSHGAMQGDADQQLVTVLPRRLLLLYKRLTEWMAIETYLRSQQHVLS
240170	GC_00006225	Species_core	CIP103550T	1301	6	6	1	0	0.984246	0.997126	0.990644							MDKMIAVQKRLEAALLILAEDAEIKARQERIYHECLCHITLHDMPRVLRRDYYQLLSLTNMLCREIGHRHSHGAMQVDAEQQLVTVLPRRLLLLYKRLTEWMAIETYLRSQQHVLS
240171	GC_00006225	Species_core	D41-sc-1712200	3470	6	6	1	0	0.984246	0.997126	0.990644							MDKMIAVQKRLEAALLILAEDAEIKARQERIYHECLCHITLHDMPRVLRRDYYQLLSLTNMLCREIGHRHCHGAMQGDAE-QLVTVLPRRLLLLYKRLTEWMAIETYLRSQQHVLS
240172	GC_00006225	Species_core	P40RS	856	6	6	1	0	0.984246	0.997126	0.990644							MDKMIAVQKRLEAALLILAEDAEIKARQERIYSECLCHITLHDMPRVLRRDYYQLLSLTNMLCREIGHRHSHGAMQGDAEQQLVTVLPRRLLLLYKRLTEWMAIETYLRSQQHVLS
240173	GC_00006225	Species_core	ATCC23355T	3668	6	6	1	0	0.984246	0.997126	0.990644							MDKMIAVQKRLEAALLILAEDAEIKARQERIYHECLCHITLHDMPRVLRRDYYQLLSLTNMLCREIGHRHSHGAMQVDAEQQLVTVLPRRLLLLYKRLTEWMAIETYLRSQQHVLS
240198	GC_00006230	Species_core	DSM26481T	2869	6	6	1	0	0.993182	1	0.996579							MADTNPSTTPTSNGYFLDDVSVAFENGAADMMKQLQDAQTALEADPSDPAVLANYQAKLQEYTLFRNAQTSTVKAYKDIGAAIIQNFR
240199	GC_00006230	Species_core	RF113A1	742	6	6	1	0	0.993182	1	0.996579							MADTNPSPTPTSNGYFLDDVSVAFENGAADMMKQLQDAQTALEADPSDPAVLANYQAKLQEYTLFRNAQTSTVKAYKDIGAAIIQNFR
240200	GC_00006230	Species_core	CIP103550T	926	6	6	1	0	0.993182	1	0.996579							MADTNPSTTPTSNGYFLDDVSVAFENGAADMMKQLQDAQTALEADPSDPAVLANYQAKLQEYTLFRNAQTSTVKAYKDIGAAIIQNFR
240201	GC_00006230	Species_core	D41-sc-1712200	25	6	6	1	0	0.993182	1	0.996579							MADTNPSPTPTSNGYFLDDVSVAFENGAADMMKQLQDAQTALEADPSDPAVLANYQAKLQEYTLFRNAQTSTVKAYKDIGAAIIQNFR
240202	GC_00006230	Species_core	ATCC23355T	2634	6	6	1	0	0.993182	1	0.996579							MADTNPSTTPTSNGYFLDDVSVAFENGAADMMKQLQDAQTALEADPSDPAVLANYQAKLQEYTLFRNAQTSTVKAYKDIGAAIIQNFR
240203	GC_00006230	Species_core	Strain_9	3402	6	6	1	0	0.993182	1	0.996579							MADTNPSPTPTSNGYFLDDVSVAFENGAADMMKQLQDAQTALEADPSDPAVLANYQAKLQEYTLFRNAQTSTVKAYKDIGAAIIQNFR
240252	GC_00006239	Species_core	DSM26481T	2863	6	6	1	0	0.989954	1	0.994952							MHRVNLHDADVHGFIFIEIQRLRLIPGFVPDYRFDKQWVDLETLCCLSNTVAVLSESMKREEERAGESNNGFNLHNVNTRRYAGSGLNELEGSIVVGFGEAFVQHVVVKHIHAKHLGRHPVEGAVGICLIFRVFAQGAISNEDRRV
240253	GC_00006239	Species_core	RF113A1	736	6	6	1	0	0.989954	1	0.994952							MHRVNLHDADVHGFIFIEIQRLRLIPGFVPDYRFDKQWVDLETLCCLSNTVAVLSESMKREEERAGESNNGFNLHNVNTRRYAGSGLNELEGSIVVGFGEAFVQHVVVKHIHAEHLGRHPVEGAVGICLIFRVFTQGAISNEDRRV
240254	GC_00006239	Species_core	CIP103550T	932	6	6	1	0	0.989954	1	0.994952							MHRVNLHDADVHGFIFIEIQRLRLIPGFVPDYRFDKQWVDLETLCCLSNTVAVLSESMKREEERAGESNNGFNLHNVNTRRYAGSGLNELEGSIVVGFGEAFVQHVVVKHIHAKHLGRHPVEGAVGICLIFRVFAQGAISNEDRRV
240255	GC_00006239	Species_core	D41-sc-1712200	19	6	6	1	0	0.989954	1	0.994952							MHRVNLHDADVHGFIFIEIQRLRLIPGFVPDYRFDKQWVDLETLCCLSNTVAVLSESMKREEERAGESNNGFNLHNVNTRRYAGSGLNELEGSIVVGFGEAFVQHVVVKHIHAEHLGRHPVEGAVGICLIFRVFTQGPISNEDRRV
240256	GC_00006239	Species_core	ATCC23355T	2640	6	6	1	0	0.989954	1	0.994952							MHRVNLHDADVHGFIFIEIQRLRLIPGFVPDYRFDKQWVDLETLCCLSNTVAVLSESMKREEERAGESNNGFNLHNVNTRRYAGSGLNELEGSIVVGFGEAFVQHVVVKHIHAKHLGRHPVEGAVGICLIFRVFAQGAISNEDRRV
240257	GC_00006239	Species_core	Strain_9	3396	6	6	1	0	0.989954	1	0.994952							MHRVNLHDADVHGFIFIEIQRLRLIPGFVPDYRFDKQWVDLETLCCLSNTVAVLSESMKREEERAGESNNGFNLHNVNTRRYAGSGLNELEGSIVVGFGEAFVQHVVVKHIHAEHLGRHPVEGAVGICLIFRVFAQGAISNEDRRV
240258	GC_00006240	Species_core	DSM26481T	2880	6	6	1	0	0.993218	1	0.996597	COG1886	Flagellar motor switch/type III secretory pathway protein FliN (FliN) (PDB:1O9Y)	N|U	Cell motility|Intracellular trafficking, secretion, and vesicular transport			MSLRHHLRKRCEEQQKLLNLHNRLPGSEISHPAPDARYLPLRLRNENDDQAQAWFDVDAWLRQMNLHLPAIPWKEVPVDYLASWLARLGLNFYFAETVWSVESITPAVAELPHAALLLHADPCPLWCLDWPEDPLERYRTPGIPAWLVPYPLQFSLGCSRLSLSQLMDVAPGDLLLIKRPEAYLTVGARRIYRVSFTLNQEVIVEEQYVEYEEEYRDEDETLYEWASLPIEIEFVLDGSRVTLAELEDIRPGAALALPQDAEKNMKIYLNKKLFARGELVALENGALAVEVNHVNAGLIGNMGASDVE
240259	GC_00006240	Species_core	RF113A1	752	6	6	1	0	0.993218	1	0.996597	COG1886	Flagellar motor switch/type III secretory pathway protein FliN (FliN) (PDB:1O9Y)	N|U	Cell motility|Intracellular trafficking, secretion, and vesicular transport			MSLRHHLRKRCEEQQKLLNLHNRLPGSEISHPAPDARYLPLRLRNENDDQTQAWFDVDAWLRQMNLHLPAIPWKEVPVDYLASWLARLGLNFYFAETVWSVESITPAVAELPHAALLLHADPCPLWCLDWPEDPLERYRTPGIPAWLVPYPLQFSLGCSWLSLSQLMDVAPGDLLLIKRPEAYLTVGARRIYRVSFTLNQEVIVEEQYVEYEEEYRDEDETLYEWASLPIEIEFVLDGSRVTLAELEDIRPGAALALPQDAEKNMKIYLNKKLFARGELVALENGALAVEVNHVNAGLIGNMGASDVE
240260	GC_00006240	Species_core	CIP103550T	915	6	6	1	0	0.993218	1	0.996597	COG1886	Flagellar motor switch/type III secretory pathway protein FliN (FliN) (PDB:1O9Y)	N|U	Cell motility|Intracellular trafficking, secretion, and vesicular transport			MSLRHHLRKRCEEQQKLLNLHNRLPGSEISHPAPDARYLPLRLRNENDDQAQAWFDVDAWLRQMNLHLPAIPWKEVPVDYLASWLARLGLNFYFAETVWSVESITPAVAELPHAALLLHADPCPLWCLDWPEDPLERYRTPGIPAWLVPYPLQFSLGCSRLSLSQLMDVAPGDLLLIKRPEAYLTVGARRIYRVSFTLNQEVIVEEQYVEYEEEYRDEDETLYEWASLPIEIEFVLDGSRVTLAELEDIRPGAALALPQDAEKNMKIYLNKKLFARGELVALENGALAVEVNHVNAGLIGNMGASDVE
240261	GC_00006240	Species_core	D41-sc-1712200	35	6	6	1	0	0.993218	1	0.996597	COG1886	Flagellar motor switch/type III secretory pathway protein FliN (FliN) (PDB:1O9Y)	N|U	Cell motility|Intracellular trafficking, secretion, and vesicular transport			MSLRHHLRKRCEEQQKLLQLHNRLPGSEILHPAPDARYLPLRLRNENDDQAQAWFDVDAWLRQMNLHLPAIPWKEVPVDYLASWLARLGLNFYFAETVWSVESITPAVAELPHAALLLHADPCPLWCLDWPEDPLERYHTPGIPAWLVPYPLQFSLGCSRLSLSQLMDVAPGDLLLIKRPEAYLTVGARRIYRVSFTLNQEVIVEEQYVEYEEEYRDEDETLYEWASLPIEIEFVLDGSRVTLAELEDIRPGAALPLPQDAEKNMKIYLNKKLFARGELVALENGALAVEVNHVNAGLIGNMGASDVE
240262	GC_00006240	Species_core	ATCC23355T	2623	6	6	1	0	0.993218	1	0.996597	COG1886	Flagellar motor switch/type III secretory pathway protein FliN (FliN) (PDB:1O9Y)	N|U	Cell motility|Intracellular trafficking, secretion, and vesicular transport			MSLRHHLRKRCEEQQKLLNLHNRLPGSEISHPAPDARYLPLRLRNENDDQAQAWFDVDAWLRQMNLHLPAIPWKEVPVDYLASWLARLGLNFYFAETVWSVESITPAVAELPHAALLLHADPCPLWCLDWPEDPLERYRTPGIPAWLVPYPLQFSLGCSRLSLSQLMDVAPGDLLLIKRPEAYLTVGARRIYRVSFTLNQEVIVEEQYVEYEEEYRDEDETLYEWASLPIEIEFVLDGSRVTLAELEDIRPGAALALPQDAEKNMKIYLNKKLFARGELVALENGALAVEVNHVNAGLIGNMGASDVE
240263	GC_00006240	Species_core	Strain_9	3412	6	6	1	0	0.993218	1	0.996597	COG1886	Flagellar motor switch/type III secretory pathway protein FliN (FliN) (PDB:1O9Y)	N|U	Cell motility|Intracellular trafficking, secretion, and vesicular transport			MSLRHHLRKRCEEQQKLLQLHNRLPGSEILHPAPDARYLPLRLRNENDDQAQAWFDVDAWLRQMNLHLPAIPWKEVPVDYLASWLARLGLNFYFAETVWSVESITPAVAELPHAALLLHADPCPLWCLDWPEDPLERYHTPGIPAWLVPYPLQFSLGCSRLSLSQLMDVAPGDLLLIKRPEAYLTVGARRIYRVSFTLNQEVIVEEQYVEYEEEYRDEDETLYEWASLPIEIEFVLDGSRVTLAELEDIRPGAALPLPQDAEKNMKIYLNKKLFARGELVALENGALAVEVNHVNAGLIGNMGASDVE
240276	GC_00006243	Species_core	DSM26481T	2886	6	6	1	0	0.997817	1	0.998908							MNMRVDSQDAGSYHQVSLEIGKDELKKQSEQARRLGNDGYKNHAQAGSVKSAVQSLQPEQLLAVLKNTQQALVGNGGKSAINAQEMPVLQLPQGGNAKAAASGGGQRSSAAELTELLGKITQLTANTSLEKMLSQLNSFNAMMSGATSAWSEMAAMLEQQGTQWAADSDALKAAQQQADGLSSGVDVAQKALDSAQAELDALKNQAAGQDPVSDDLQKQIDRAQTAVTSAQLALTTATGLYNGFVEKTLNPAKTAESNSRMALEATQTKSQALINTLTPQQQSAVEFQRKNNDDQSKSLNFLMALMSQLIAKSSSDDLQATAELKQKLAEASAKDAEKKAKEYEEEVRKAEEMQKTMGCIGKVLGWLITAVSFVAAAFTGGASLALAAVGLALAIGDEI…
240277	GC_00006243	Species_core	RF113A1	758	6	6	1	0	0.997817	1	0.998908							MNMRVDSQDAGSYHQVSLEIGKDELKKQSEQARRLGNDGYKNHAQAGSVKSAVQSLQPEQLLAVLKNTQQALVGNGGKSAINAQEMPVLQLPQGGNAKAAASGGGQRSSAAELTELLGKITQLTANTSLEKMLSQLNSFNAMMSGATSAWSEMAAMLEQQGTQWAADSDALKAAQQQADGLSSGVDAAQKALDSAQAELDALKNQAAGQDPVSDDLQKQIDRAQTAVTSAQLALTTATGLYNGFVEKTLNPAKTAESNSRMALEATQTKSQALINTLTPQQQSAVEFQRKNNDDQSKSLNFLMALMSQLIAKSSSDDLQATAELKQKLAEASAKDAEKKAKEYEEEVRKAEEMQKTMGCIGKVLGWLITAVSFVAAAFTGGASLALAAVGLALAIGDEI…
240278	GC_00006243	Species_core	CIP103550T	909	6	6	1	0	0.997817	1	0.998908							MNMRVDSQDAGSYHQVSLEIGKDELKKQSEQARRLGNDGYKNHAQAGSVKSAVQSLQPEQLLAVLKNTQQALVGNGGKSAINAQEMPVLQLPQGGNAKAAASGGGQRSSAAELTELLGKITQLTANTSLEKMLSQLNSFNAMMSGATSAWSEMAAMLEQQGTQWAADSDALKAAQQQADGLSSGVDVAQKALDSAQAELDALKNQAAGQDPVSDDLQKQIDRAQTAVTSAQLALTTATGLYNGFVEKTLNPAKTAESNSRMALEATQTKSQALINTLTPQQQSAVEFQRKNNDDQSKSLNFLMALMSQLIAKSSSDDLQATAELKQKLAEASAKDAEKKAKEYEEEVRKAEEMQKTMGCIGKVLGWLITAVSFVAAAFTGGASLALAAVGLALAIGDEI…
240279	GC_00006243	Species_core	D41-sc-1712200	41	6	6	1	0	0.997817	1	0.998908							MNMRVDSQDAGSYHQVSLEIGKDELKKQSEQARRLGNDGYKNHAQAGSVKSAVQSLQPEQLLAVLKNTQQALVGNGGKSAINAQEMPVLQLPQGGNAKAAASGGGQRSSAAELTELLGKITQLTANTSLEKMLSQLNSFNAMMSGATSAWSEMAAMLEQQGTQWAADSDALKAAQQQADGLSSGVDAAQKALDSAQAELDALKNQAAGQDPVSDDLQKQIDRAQTAVTSAQLALTTATGLYNGFVEKTLNPAKTAESNSRMALEATQTKSQALINTLTPQQQSAVEFQRKNNDDQSKSLNFLMALMSQLIAKSSSDDLQATAELKQKLAEASAKDAEKKAKEYEEEVRKAEEMQKTMGCIGKVLGWLITAVSFVAAAFTGGASLALAAVGLALAIGDEI…
240280	GC_00006243	Species_core	ATCC23355T	2617	6	6	1	0	0.997817	1	0.998908							MNMRVDSQDAGSYHQVSLEIGKDELKKQSEQARRLGNDGYKNHAQAGSVKSAVQSLQPEQLLAVLKNTQQALVGNGGKSAINAQEMPVLQLPQGGNAKAAASGGGQRSSAAELTELLGKITQLTANTSLEKMLSQLNSFNAMMSGATSAWSEMAAMLEQQGTQWAADSDALKAAQQQADGLSSGVDVAQKALDSAQAELDALKNQAAGQDPVSDDLQKQIDRAQTAVTSAQLALTTATGLYNGFVEKTLNPAKTAESNSRMALEATQTKSQALINTLTPQQQSAVEFQRKNNDDQSKSLNFLMALMSQLIAKSSSDDLQATAELKQKLAEASAKDAEKKAKEYEEEVRKAEEMQKTMGCIGKVLGWLITAVSFVAAAFTGGASLALAAVGLALAIGDEI…
240281	GC_00006243	Species_core	Strain_9	3418	6	6	1	0	0.997817	1	0.998908							MNMRVDSQDAGSYHQVSLEIGKDELKKQSEQARRLGNDGYKNHAQAGSVQSAVQSLQPEQLLAVLKNTQQALVGNGGKSAINAQEMPVLQLPQGGNAKAAASGGGQRSSAAELTELLGKITQLTANTSLEKMLSQLNSFNAMMSGATSAWSEMAAMLEQQGTQWAADSDALKAAQQQADGLSSGVDAAQKALDSAQAELDALKNQAAGQDPVSDDLQKQIDRAQTAVTSAQLALTTATGLYNGFVEKTLNPAKTAESNSRMALEATQTKSQALINTLTPQQQSAVEFQRKNNDDQSKSLNFLMALMSQLIAKSSSDDLQATAELKQKLAEASAKDAEKKAKEYEEEVRKAEEMQKTMGCIGKVLGWLITAVSFVAAAFTGGASLALAAVGLALAIGDEI…
240288	GC_00006245	Species_core	DSM26481T	2862	6	6	1	0	0.934275	0.965979	0.949862	COG3710	DNA-binding winged helix-turn-helix (wHTH) domain (CadC1)	K	Transcription			MKNSSTKQGKIFFLDYTFNPALRTLQREDTILQLRKKQSDVLALLCAKYPSPVSQDEFLSEVWDGSYVTSQSIAQMIRSLRISLKDESKNIIVTIPKLGYQLTAEPTWEASLSEPELEPDTLNERSPAAGTIELDNISYSAKPITSYQPAPPTTSMTVVSYVPQHKPVGRKLTSRKWFIFAVATLSIFLAGVAMGARGYAQDLFEEKKVFFSGGLLAQYSKTRLMDN-----YLYCCKTDHGLVCSPRASMLMGKCTLHTEAIKAD---
240289	GC_00006245	Species_core	RF113A1	735	6	6	1	0	0.934275	0.965979	0.949862	COG3710	DNA-binding winged helix-turn-helix (wHTH) domain (CadC1)	K	Transcription			MKNSSTKQGKIFFLDYTFNPALRTLQREDTILQLRKKQSDVLALLCAKYPSPVSQDEFLSEVWDGSYVTSQSIAQMIRSLRISLKDESKNIIVTIPKLGYQLTAEPTWEASLSEPELEPDTLNERSPAAGTIELDNISYSAKPITSYQPAPPTTSMTVVSYVPQHKPVGRKLTSRKWFIFAVATLSIFLAGVAMGARGYAQDLFEEKKVFFSGGLLAQYSKTRLMDN-----YLYCCKTDHGLVCSPRASMLMGKCTLNTEAIKAD---
240290	GC_00006245	Species_core	CIP103550T	933	6	6	1	0	0.934275	0.965979	0.949862	COG3710	DNA-binding winged helix-turn-helix (wHTH) domain (CadC1)	K	Transcription			MKNSSTKQGKIFFLDYTFNPALRTLQREDTILQLRKKQSDVLALLCAKYPSPVSQDEFLSEVWDGSYVTSQSIAQMIRSLRISLKDESKNIIVTIPKLGYQLTAEPTWEASLSEPELEPDTLNERSPAAGTIELDNISYSAKPITSYQPAPPTTSMTVVSYVPQHKPVGRKLTSRKWFIFAVATLSIFLAGVAMGARGYAQDLFEEKKVFFSGGLLAQYSKTRLMDN-----YLYCCKTDHGLVCSPRASMLMGKCTLHTEAIKAD---
240291	GC_00006245	Species_core	D41-sc-1712200	18	6	6	1	0	0.934275	0.965979	0.949862	COG3710	DNA-binding winged helix-turn-helix (wHTH) domain (CadC1)	K	Transcription			MKNSSTKQGKIFFLDYTFNPALRTLQREDTILQLRKKQSDVLALLCAKYPSPVSQDEFLSEVWDGSYVTSQSIAQMIRSLRISLKDESKNIIVTIPKLGYQLTAEPTWEASLSEPELEPDTLNERSPAAGTIELDNISYSAKPITSYQPAPPTTSMTVVSYVPQHKPVGRKLTSRKWFIFAVATLSIFLAGWPWG-QGDMHRIFLKKR---RSSFLADCWRSTVRPGLWIIIYTVAKRITDWFVAPGRPCLWENARCIPKLSKQTNLRL
240292	GC_00006245	Species_core	ATCC23355T	2641	6	6	1	0	0.934275	0.965979	0.949862	COG3710	DNA-binding winged helix-turn-helix (wHTH) domain (CadC1)	K	Transcription			MKNSSTKQGKIFFLDYTFNPALRTLQREDTILQLRKKQSDVLALLCAKYPSPVSQDEFLSEVWDGSYVTSQSIAQMIRSLRISLKDESKNIIVTIPKLGYQLTAEPTWEASLSEPELEPDTLNERSPAAGTIELDNISYSAKPITSYQPAPPTTSMTVVSYVPQHKPVGRKLTSRKWFIFAVATLSIFLAGVAMGARGYAQDLFEEKKVFFSGGLLAQYSKTRLMDN-----YLYCCKTDHGLVCSPRASMLMGKCTLHTEAIKAD---
240293	GC_00006245	Species_core	Strain_9	3395	6	6	1	0	0.934275	0.965979	0.949862	COG3710	DNA-binding winged helix-turn-helix (wHTH) domain (CadC1)	K	Transcription			MKNSSTKQGKIFFLDYTFNPALRTLQREDTILQLRKKQSDVLALLCAKYPSPVSQDEFLSEVWDGSYVTSQSIAQMIRSLRISLKDESKNIIVTIPKLGYQLTAEPTWEASLSEPELEPDTLNERSPAAGTIELDNISYSAKPITSYQPAPPTTSMTVLSYVPQHKPVGRKLTSRKWFIFAVATLSIFLAGVAMGARGYAQDLFEEKKVFFSGGLLAQYSKTRLMDN-----YLYCCKTDHGLVCSPRASMLMGKCTLNTEAIKAD---
240294	GC_00006246	Species_core	DSM26481T	2851	6	6	1	0	0.984513	0.99444	0.989452							MSLTVREQNRFIAALDNLRTSERVHKSDLKTVNKTLDKMGSVANSKELLASLSDRMRQNFDIKDSKKVESFIENVKDKLEKQESKIHDKKLTQLNNIGNRIFQASQKIEVDHLSKEIALKTSAANRQLECARSDKNLVHEMIDKRNEAKEFVSIEKHKLEQITPQKISEDQEKRINRLTQKTNSEIDKLKVDIRRINKREPELFKFLNNLGKTDVINDLAKAQNNKFLKRTMATPEYAEKMFGTKTIVVEGRRSYSATTTKEVLSDNGAAFLTRIKKYQNAKNEVAAIKHEISRMESARDARIAAIKSEERSPLQSKYDSRIAQYQDGVKEMCETENRALNTLAKRINFIDSTIEHTTALKKGIEEKAGLMADPEVKQSAARHEDSINRLVVRKEKLEN…
240295	GC_00006246	Species_core	RF113A1	725	6	6	1	0	0.984513	0.99444	0.989452							MSLTVREQNRFIAALDNLRTSERVHKSDLKTVNKTLDKMGSVANSKELLASLSDRMRQNFDIKDSKKVESFIENVKDKLEKQESKIHDKKLTQLNHIGNRIFQASQKIEVDHLSKEIALKTSAANRQLECARSDKNLVHEMIDKRNEAKEFVSIEKHKLEQITPQKISEDQEKRIDRLTQKTNSEIDKLKVDIRRINKREPELFKFLNNLGKTDVINDLAKAQNNKFLKRTMATPEYAEKMFGTKTIVVEGRRSYSATTTKEVLSDNGAAFLTRIKKYQNAKNEVAAIKHEISRMESARDARIAAIKSEERSPLQSKYDARIAQYQDGVKEMGETENRALNTLAKRINFIDSTIEHTTALKKGIEEKAELMADPEVKQSAARHEDSINRLVVRKEKLEN…
240296	GC_00006246	Species_core	CIP103550T	944	6	6	1	0	0.984513	0.99444	0.989452							MSLTVREQNRFIAALDNLRTSERVHKSDLKTVNKTLDKMGSVANSKELLASLSDRMRQNFDIKDSKKVESFIENVKDKLEKQESKIHDKKLTQLNNIGNRIFQASQKIEVDHLSKEIALKTSAANRQLECARSDKNLVHEMIDKRNEAKEFVSIEKHKLEQITPQKISEDQEKRINRLTQKTNSEIDKLKVDIRRINKREPELFKFLNNLGKTDVINDLAKAQNNKFLKRTMATPEYAEKMFGTKTIVVEGRRSYSATTTKEVLSDNGAAFLTRIKKYQNAKNEVAAIKHEISRMESARDARIAAIKSEERSPLQSKYDSRIAQYQDGVKEMCETENRALNTLAKRINFIDSTIEHTTALKKGIEEKAGLMADPEVKQSAARHEDSINRLVVRKEKLEN…
240297	GC_00006246	Species_core	D41-sc-1712200	7	6	6	1	0	0.984513	0.99444	0.989452							MSLTVREQNRFIAALDNLRTSERVHKSDLKTVNKTLDKMGSVANSKELLASLSDRMRQNFDIKDSKKVESFIENVKDKLEKQESKIHDKKLTQLNHIGNRIFQASQKIEVDHLSKEIALKTSAANRQLECARSDKNLVHEMIDKRNEAKEFVSIEKHKLEQITPQKISEDQEKRINRLTQKTNSEIDKLKVDIRRINKREPELVKFLNNLGKTDVINDLAKAQNNKSLKRIMATPEYAEKMFGTKTIVVEGRRSYSATTTKEVLSDNGAAFLTRIKKYQNAKNEVAAIKHEISRMESARDARIAAIKSEERSPLQSKYDARIAQYQDGFKEMGETGNRALNTLATRINFIDSTIEQTTALKKGIEEKAGLMADPEVKLSAARHEDSISRLVARKEKLEN…
240298	GC_00006246	Species_core	ATCC23355T	2652	6	6	1	0	0.984513	0.99444	0.989452							MSLTVREQNRFIAALDNLRTSERVHKSDLKTVNKTLDKMGSVANSKELLASLSDRMRQNFDIKDSKKVESFIENVKDKLEKQESKIHDKKLTQLNNIGNRIFQASQKIEVDHLSKEIALKTSAANRQLECARSDKNLVHEMIDKRNEAKEFVSIEKHKLEQITPQKISEDQEKRINRLTQKTNSEIDKLKVDIRRINKREPELFKFLNNLGKTDVINDLAKAQNNKFLKRTMATPEYAEKMFGTKTIVVEGRRSYSATTTKEVLSDNGAAFLTRIKKYQNAKNEVAAIKHEISRMESARDARIAAIKSEERSPLQSKYDSRIAQYQDGVKEMCETENRALNTLAKRINFIDSTIEHTTALKKGIEEKAGLMADPEVKQSAARHEDSINRLVVRKEKLEN…
240299	GC_00006246	Species_core	Strain_9	3385	6	6	1	0	0.984513	0.99444	0.989452							MSLTVREQNRFIAALDNLRTSERVHKSDLKTVNKTLDKMGSVANSKELLASLSDRMRQNFDIKDSKKVESFIENVKDKLEKQESKIHDKKLTQLNHIGNRIFQASQKIEVDHLSKEIALKTSAANRQLECARSDKNLVHEMIDKRNEAKEFVSIEKHKLEQITPQKISEDQEKRIDRLTQKTNSEIDKLKVDIRRINKREPELVKFLNNLGKTDVINDLAKAQNNKFLKRTMATPEYAEKMFGTKTIVVEGRRSYSATTTKEVLSDNGAAFLTRIKKYQNAKNEVAAIKHEISRMESARDARIAAIKSEERSPLQSKYDARIAQYQDGVKEMGETENRALNTLAKRINFIDSTIEHTTALKKGIEEKAELMADPEVKQSAARHEDSISRLVARKEKLEN…
240300	GC_00006247	Species_core	DSM26481T	2888	6	6	1	0	0.994521	0.979215	0.986809							MLPVSGSATAPVRPLVVETPMISASQVAEVGMGSTSELNTVLLKQLISALTSTESDNQLEDIRKVLQQHGLETSDEAFLKSKLRAALAEIKAANDKAGTTATVEEMISVRYQQVDKTAAALGTIKDEIAQNRIKANFSENQLKATMQTSLQEIAEAEEAAKARTGDNEISVHTSYSKLWAVMAEAIKNIRTNYVDFYAGLMQKYTEMYEAYNEYVQKASADAVKAGEDGNNVDFNNNTMKGGYDKFNNAVNGMDLGSVANWDKMTDEQKASMTATLEPAFKVDQGSGKISFNLDQYNGRPYYPSDGGGKVSTSSYQAWLASFNAIGTGLQSNMQSFAQRYTQANSTFDNLNKVLSGAISSMADSAKDVLKALG
240301	GC_00006247	Species_core	RF113A1	760	6	6	1	0	0.994521	0.979215	0.986809							MLPVSGSATAPVRPLVVETPMISASQVAEVGVGSTSELNTVLLKQLISALTSTESDNQLEDIRKVLQQHGLDTSDEAFLKSKLRAALGEIKAANDKAGTTANVEEMISARYQQVDKTAAALGTIKDEIAQNRIKANFSENQLKATMQTSLQEIAEAEEAAKARTGDNEISVHTSYSKLWAVMAEAIKNIRTNYVDFYAGLMQKYTEMYEAYNEYVQKASADAVKAGEDGNNVDFNNNTMKGGYDKFNNAVNGMDLGSVANWDKMTDEQKASMTATLEPAFKVDQGSGKISFNLDQYNGRPYYPSDGGGKVSTSSYQAWLASFNAIGTGLQSNMQSFAQRYTQANSTFDNLNKVLSGAISSMADSAKDVLKALG
240302	GC_00006247	Species_core	CIP103550T	907	6	6	1	0	0.994521	0.979215	0.986809							MLPVSGSATAPVRPLVVETPMISASQVAEVGMGSTSELNTVLLKQLISALTSTESDNQLEDIRKVLQQHGLETSDEAFLKSKLRAALAEIKAANDKAGTTATVEEMISVRYQQVDKTAAALGTIKDEIAQNRIKANFSENQLKATMQTSLQEIAEAEEAAKARTGDNEISVHTSYSKLWAVMAEAIKNIRTNYVDFYAGLMQKYTEMYEAYNEYVQKASADAVKAGEDGNNVDFNNNTMKGGYDKFNNAVNGMDLGSVANWDKMTDEQKASMTATLEPAFKVDQGSGKISFNLDQYNGRPYYPSDGGGKVSTSSYQAWLASFNAIGTGLQSNMQSFAQRYTQANSTFDNLNKVLSGAISSMADSAKDVLKALG
240303	GC_00006247	Species_core	D41-sc-1712200	43	6	6	1	0	0.994521	0.979215	0.986809							MLPVSGSASAPVRPLVVETPMISASQVAEVGMGSTSELNTVLLKQLISALTSTESDNQLEDIRKVLQQHGLETSDEAFLKSKLRAALAEIKAANDKAGTTATVEEMISARYQQVDKTAAALGTIKDEIAQNRIKANFSENQLKATMQTSLQEIAEAEEAAKARTGDNEISVHTSYSKLWAVMAEAIKNIRTNYVDFYAGLMQKYTEMYEAYNEYVQKASADAVKAGEDGNNVDFNNNTMKGGYDKFNNAVNGMDLGSVANWDKMTDEQKASMTATLEPAFKVDQGSGKISFNLDQYNGRPYYPSDGGGKVSTSSYQAWLASFNAIGTGLQSNMQSFAQRYTQANSTFDNLNKVLSGAISSMADSAKDVLKALG
240304	GC_00006247	Species_core	ATCC23355T	2615	6	6	1	0	0.994521	0.979215	0.986809							MLPVSGSATAPVRPLVVETPMISASQVAEVGMGSTSELNTVLLKQLISALTSTESDNQLEDIRKVLQQHGLETSDEAFLKSKLRAALAEIKAANDKAGTTATVEEMISVRYQQVDKTAAALGTIKDEIAQNRIKANFSENQLKATMQTSLQEIAEAEEAAKARTGDNEISVHTSYSKLWAVMAEAIKNIRTNYVDFYAGLMQKYTEMYEAYNEYVQKASADAVKAGEDGNNVDFNNNTMKGGYDKFNNAVNGMDLGSVANWDKMTDEQKASMTATLEPAFKVDQGSGKISFNLDQYNGRPYYPSDGGGKVSTSSYQAWLASFNAIGTGLQSNMQSFAQRYTQANSTFDNLNKVLSGAISSMADSAKDVLKALG
240305	GC_00006247	Species_core	Strain_9	3420	6	6	1	0	0.994521	0.979215	0.986809							MLPVSGSATAPVRPLVVETPMISASQVAEVGVGSTSELNTVLLKQLISALTSTESDNQLEDIRKVLQQHGLETSDEAFLKSKLRAALGEIKAANDKAGTTANVEEMISARYQQVDKTAAALGTIKDEIAQNRIKANFSENQLKATMQTSLQEIAEAEEAAKARTGDNEISVHTSYSKLWAVMAEAIKNIRTNYVDFYAGLMQKYTEMYEAYNEYVQKASADAVKAGEDGNNVDFNNNTMKGGYDKFNNAVNSMDLGSVANWDKMTDEQKASMTATLEPAFKVDQGSGKISFNLDQYNGRPYYPSDGGGKVSTSSYQAWLASFNAIGTGLQSNMQSFAQRYTQANSTFDN------------------------
240306	GC_00006248	Species_core	DSM26481T	2996	6	6	1	0	0.987879	1	0.993902							MKNWIMYSRRNGLRKGVELAVTCLLWAVFTYFATGFISFFLKGFTQGDDAYSRLFLYFILAILNALVLVLWALYNRYKHHNVAVQPARVASEAELATSFSLAQPVYQQFQANKKLYVDFDSHGDVVNVTSEQ
240307	GC_00006248	Species_core	CIP103550T	800	6	6	1	0	0.987879	1	0.993902							MKNWIMYSRRNGLRKGVELAVTCLLWAVFTYFATGFISFFLKGFTQGDDAYSRLFLYFILAILNALVLVLWALYNRYKHHNVAVQPARVASEAELATSFSLAQPVYQQFQANKKLYVDFDSHGDVVNVTSEQ
240308	GC_00006248	Species_core	D41-sc-1712200	149	6	6	1	0	0.987879	1	0.993902							MKNWIIYSRRNGLRKGVELAVTCLLWAVFTYFATGFISFFLKGFTQGDDAYSRLFLYFILAILNALVLVLWALYNRYKHHNVAVQPARVASEAELATSFSLAQPVYQQFQANKKLYVDFDSHGDVVNVTSEQ
240309	GC_00006248	Species_core	P40RS	1825	6	6	1	0	0.987879	1	0.993902							MKNWIIYSRRNGLRKGVELAVTCLLWAVFTYFATGFISFFLKGFAQEDDAYSRLFLYFILAILNALVLVLWALYNRYKHHNVAVQPARVASEAELATSFSLAQPVYQQFQANKKLYVDFDSHGDVVNVTPEQ
240310	GC_00006248	Species_core	ATCC23355T	2508	6	6	1	0	0.987879	1	0.993902							MKNWIMYSRRNGLRKGVELAVTCLLWAVFTYFATGFISFFLKGFTQGDDAYSRLFLYFILAILNALVLVLWALYNRYKHHNVAVQPARVASEAELATSFSLAQPVYQQFQANKKLYVDFDSHGDVVNVTSEQ
240311	GC_00006248	Species_core	Strain_9	1388	6	6	1	0	0.987879	1	0.993902							MKNWIIYSRRNGLRKGVELAVTCLLWAVFTYFATGFISFFLKGFAQGDDAYSRLFLYFILAILNALVLVLWALYNRYKHHNVAVQPARVASEAELATSFSLAQPVYQQFQANKKLYVDFDSHGDVVNVTPEQ
240342	GC_00006254	Species_core	DSM26481T	2878	6	6	1	0	0.995352	1	0.997671							MEAWRKGREFVGMLERKKQVLQQDIVKTDNNLAQVILQIQQYQQEFSDINQQIKMLTPAGIMSRADIYKGIRQQGALLTHQQYVFHKINQLESEQHKLEQNKEQLRASMTRLDKKHYKLNYYLQPLRRDYIRRRDNAAENEIQEMAGYGRKSF
240343	GC_00006254	Species_core	RF113A1	750	6	6	1	0	0.995352	1	0.997671							MEAWRKGREFVGMLERKKQVLQQDIVKTDNNLAQVILQIQQYQQEFSDINQQIKMLTPAGVMSRADIYKGIRQQGALLTHQQYVFHKINQLESEQQKLEQNKEQLRASMTRLDKKHYKLNYYLQPLRRDYIRRRDNAAENEIQEMAGYGRKSF
240344	GC_00006254	Species_core	CIP103550T	917	6	6	1	0	0.995352	1	0.997671							MEAWRKGREFVGMLERKKQVLQQDIVKTDNNLAQVILQIQQYQQEFSDINQQIKMLTPAGIMSRADIYKGIRQQGALLTHQQYVFHKINQLESEQHKLEQNKEQLRASMTRLDKKHYKLNYYLQPLRRDYIRRRDNAAENEIQEMAGYGRKSF
240345	GC_00006254	Species_core	D41-sc-1712200	33	6	6	1	0	0.995352	1	0.997671							MEAWRKGREFVGMLERKKQVLQQDIVKTDNNLAQVILQIQQYQQEFSDINQQIKMLTPAGIMSRADIYKGIRQQGALLTHQQYVFHKINQLESEQQKLEQNKEQLRASMTRLDKKHYKLNYYLQPLRRDYIRRRDNAAENEIQEMAGYGRKSF
240346	GC_00006254	Species_core	ATCC23355T	2625	6	6	1	0	0.995352	1	0.997671							MEAWRKGREFVGMLERKKQVLQQDIVKTDNNLAQVILQIQQYQQEFSDINQQIKMLTPAGIMSRADIYKGIRQQGALLTHQQYVFHKINQLESEQHKLEQNKEQLRASMTRLDKKHYKLNYYLQPLRRDYIRRRDNAAENEIQEMAGYGRKSF
240347	GC_00006254	Species_core	Strain_9	3410	6	6	1	0	0.995352	1	0.997671							MEAWRKGREFVGMLERKKQVLQQDIVKTDNNLAQVILQIQQYQQEFSDINQQIKMLTPAGIMSRADIYKGIRQQGALLTHQQYVFHKINQLESEQQKLEQNKEQLRASMTRLDKKHYKLNYYLQPLRRDYIRRRDNAAENEIQEMAGYGRKSF
240348	GC_00006255	Species_core	DSM26481T	2861	6	6	1	0	0.995946	1	0.997969	COG3539	Pilin (type 1 fimbrial protein) (FimA) (PDB:2M5G)	N	Cell motility			MKIKLPLLAILLLQSVAASAYECDKIGWHGGDADIHINVSSDVNTGKNSIVDLAPQITCKNTAGQGGWIDTMWLGADGVKLESGIFKNLKYGVTISGTEHPAPVSETKIFDLNNGESRQLPVVLYFELTSLGEEIHIKTGDKLGSLRFVQTNNKGERHNYTWTLYASNDVDINTSTCSVMSGSTFNVDLGQIERGDIVSGGTSSQTVRKDFNIVCDAAHTVDFDVKMSLLSPAWNNKAIKTNNDNLAVEMRWNGNAIANGDSQKLSVTNGSFTVPLSFTPVKPASVSYENIATGAFSASATMILTQY
240349	GC_00006255	Species_core	RF113A1	734	6	6	1	0	0.995946	1	0.997969	COG3539	Pilin (type 1 fimbrial protein) (FimA) (PDB:2M5G)	N	Cell motility			MKIKLPLLAILLLQSVAASAYECDKIGWHGGDADIHINVSSDVNTGKNSIVDLAPQITCKNTAGQDGWIDTMWLGADGVKLESGIFKNLKYGVTISGAEHPAPVSETKIFDLNNGESRQLPVVLYFELTSLGEEIHIKTGDKLGSLRFVQTNNKGERHNYTWTLYASNDVDINTSTCSVMSGSTFNVDLGQIERGDIVSGGTSSQTVRKDFNIVCDAAHTVDFDVKMSLLSPAWNNKAIKTNNDNLAVEMRWNGNAIANGDSQKLSVTNGSFTVPLSFTPVKPASVSYENIATGAFSASATMILTQY
240350	GC_00006255	Species_core	CIP103550T	934	6	6	1	0	0.995946	1	0.997969	COG3539	Pilin (type 1 fimbrial protein) (FimA) (PDB:2M5G)	N	Cell motility			MKIKLPLLAILLLQSVAASAYECDKIGWHGGDADIHINVSSDVNTGKNSIVDLAPQITCKNTAGQGGWIDTMWLGADGVKLESGIFKNLKYGVTISGTEHPAPVSETKIFDLNNGESRQLPVVLYFELTSLGEEIHIKTGDKLGSLRFVQTNNKGERHNYTWTLYASNDVDINTSTCSVMSGSTFNVDLGQIERGDIVSGGTSSQTVRKDFNIVCDAAHTVDFDVKMSLLSPAWNNKAIKTNNDNLAVEMRWNGNAIANGDSQKLSVTNGSFTVPLSFTPVKPASVSYENIATGAFSASATMILTQY
240351	GC_00006255	Species_core	D41-sc-1712200	17	6	6	1	0	0.995946	1	0.997969	COG3539	Pilin (type 1 fimbrial protein) (FimA) (PDB:2M5G)	N	Cell motility			MKIKLPLLAILLLQSVAASAYECDKIGWHGGDADIHINVSSDVNTGKNSIVDLAPQITCKNTAGQDGWIDTMWLGADGVKLESGIFKNLKYGVTISGTEHPAPVSETKIFDLNNGESRQLPVVLYFELTSLGEEIHIKTGDKLGSLRFVQTNNKGERHNYTWTLYASNDVDINTSTCSVMSGSTFNVDLGQIERGDIVTGGTSSQTVRKDFNIVCDAAHTVDFDVKMSLLSPAWNNKAIKTNNDNLAVEMRWNGNAIANGDSQKLSVTNGSFTVPLSFTPVKPASVSYENIATGAFSASATMILTQY
240352	GC_00006255	Species_core	ATCC23355T	2642	6	6	1	0	0.995946	1	0.997969	COG3539	Pilin (type 1 fimbrial protein) (FimA) (PDB:2M5G)	N	Cell motility			MKIKLPLLAILLLQSVAASAYECDKIGWHGGDADIHINVSSDVNTGKNSIVDLAPQITCKNTAGQGGWIDTMWLGADGVKLESGIFKNLKYGVTISGTEHPAPVSETKIFDLNNGESRQLPVVLYFELTSLGEEIHIKTGDKLGSLRFVQTNNKGERHNYTWTLYASNDVDINTSTCSVMSGSTFNVDLGQIERGDIVSGGTSSQTVRKDFNIVCDAAHTVDFDVKMSLLSPAWNNKAIKTNNDNLAVEMRWNGNAIANGDSQKLSVTNGSFTVPLSFTPVKPASVSYENIATGAFSASATMILTQY
240353	GC_00006255	Species_core	Strain_9	3394	6	6	1	0	0.995946	1	0.997969	COG3539	Pilin (type 1 fimbrial protein) (FimA) (PDB:2M5G)	N	Cell motility			MKIKLPLLAILLLQSVAASAYECDKIGWHGGDADIHINVSSDVNTGKNSIVDLAPQITCKNTAGQDGWIDTMWLGADGVKLESGIFKNLKYGVTISGAEHPAPVSETKIFDLNNGESRQLPVVLYFELTSLGEEIHIKTGDKLGSLRFVQTNNKGERHNYTWTLYASNDVDINTSTCSVMSGSTFNVDLGQIERGDIVSGGTSSQTVRKDFNIVCDAAHTVDFDVKMSLLSPAWNNKAIKTNNDNLAVEMRWNGNAIANGDSQKLSVTNGSFTVPLSFTPVKPASVSYENIATGAFSASATMILTQY
240378	GC_00006260	Species_core	DSM26481T	2893	6	6	1	0	0.987124	0.94707	0.966682	COG4566	DNA-binding response regulator, FixJ family, consists of REC and HTH domains (FixJ) (PDB:1YIO)	T|K	Signal transduction mechanisms|Transcription			MRLFMIQQFETGGQVQIISNDNYFIGGLKVIAEEMPAVNTRHLVIFDTGLRSAYIFDSGELQRNKIFDPYSALLHCRSFYFKRDVSLETYAFYLSGHRVNTLGRPHLTEREKWAIRVMCEETDADDKARLRRMNRKTYSSHKVKALGKLGISNALTLYSLLRVWKDNWPALCPESPRDGEPSRYRPVNVVARVANL
240379	GC_00006260	Species_core	RF113A1	765	6	6	1	0	0.987124	0.94707	0.966682	COG4566	DNA-binding response regulator, FixJ family, consists of REC and HTH domains (FixJ) (PDB:1YIO)	T|K	Signal transduction mechanisms|Transcription			MRLFMIQQFETGGQVQIISNDNYFIGGLKVIAKEMPAVNTRHLVIFDTGLRSAYIFDSGELQRNKIFDPYSALLHCRSFYFKRDVSLETYAFYLSGHRVNTPGRPHLTEREKWAIRVMCEETDADDKARLRRMNRKTYSSHKVKALGKLGISNALTLYSLLRVWKDNWPALCPERSRDGEPSRYRPVNVVARVANV
240380	GC_00006260	Species_core	CIP103550T	902	6	6	1	0	0.987124	0.94707	0.966682	COG4566	DNA-binding response regulator, FixJ family, consists of REC and HTH domains (FixJ) (PDB:1YIO)	T|K	Signal transduction mechanisms|Transcription			MRLFMIQQFETGGQVQIISNDNYFIGGLKVIAEEMPAVNTRHLVIFDTGLRSAYIFDSGELQRNKIFDPYSALLHCRSFYFKRDVSLETYAFYLSGHRVNTLGRPHLTEREKWAIRVMCEETDADDKARLRRMNRKTYSSHKVKALGKLGISNALTLYSLLRVWKDNWPALCPESPRDGEPSRYRPVNVVARVANL
240381	GC_00006260	Species_core	D41-sc-1712200	48	6	6	1	0	0.987124	0.94707	0.966682							#NAME?
240382	GC_00006260	Species_core	ATCC23355T	2610	6	6	1	0	0.987124	0.94707	0.966682	COG4566	DNA-binding response regulator, FixJ family, consists of REC and HTH domains (FixJ) (PDB:1YIO)	T|K	Signal transduction mechanisms|Transcription			MRLFMIQQFETGGQVQIISNDNYFIGGLKVIAEEMPAVNTRHLVIFDTGLRSAYIFDSGELQRNKIFDPYSALLHCRSFYFKRDVSLETYAFYLSGHRVNTLGRPHLTEREKWAIRVMCEETDADDKARLRRMNRKTYSSHKVKALGKLGISNALTLYSLLRVWKDNWPALCPESPRDGEPSRYRPVNVVARVANL
240383	GC_00006260	Species_core	Strain_9	1488	6	6	1	0	0.987124	0.94707	0.966682	COG4566	DNA-binding response regulator, FixJ family, consists of REC and HTH domains (FixJ) (PDB:1YIO)	T|K	Signal transduction mechanisms|Transcription			MRLFMIQQFETGGQVQIISNDNYFIGGLKVIAKEMPAVNTRHLVIFDTGLRSAYIFDSGELQRNKIFDPYSALLHCRSFYFKRDVSLETYAFYLSGHRVNTLGRPHLTEREKWAIRVMCEETDADDKARLRRMNRKTYSSHKVKALGKLGISNALTLYSLLRVWKDNWPALCPESPRDGEPSRYRPVNVVARVANV
240384	GC_00006261	Species_core	DSM26481T	2890	6	6	1	0	0.99234	1	0.996155							MRGITRSFSQIELIRPNVQSKGVAKNAMQQHEVLAKLKHVNNTARENFITQPHDETLARDALRSEIQLGVPVKLHNASLTYNGTRARDLIGFISEQVKEHGTPADKEKLDSVSNKLANLAGREKDEKKIAGQLDDLVSKFARRSGEKFINNFMETYCYPAWLKYHESQGIDVKDKETFNEQLNACSTVLNRRLDVMSEPGKPWELLTQNMSMLIDECAAVSKALIRHDFDAPPADAHSEKPATTPEAVKATPDGRRYDIHGGADKGGVTLHINNSNSNRNGDISNAPVYPGGNPAVVDPHTRRLEIVEKLNISPKEKYELARRIIDGCYGSRVIDHIESVRVGNQENVTEQPQVIPPFAQQSEDRPVDDSVNTRADDVDSRRTGARAQDPDERSPDSTR…
240385	GC_00006261	Species_core	RF113A1	762	6	6	1	0	0.99234	1	0.996155							MRGITRSFSQIELIRPNVQSKGVAKNAMQQHEVLAKLKHVNNTARENFITQPHDETLARDALRSEIQLGVPVKLHNASLTYNGTRARDLIGFISEQVKEHGTPADKEKLDSVSNKLANLAGREKDEKKIAGQLDDLVSKFARRSGEKFINNFMETYCYPAWLKYHESQGIDVKDKETFNEQLNACSTVLNRRLDVMSEPGKPWELLTQNMSMLIDECAAVSKALIRHDFDAPPADAHPEKPATTPEAVKATPDGRRYDIHGGADKGGVTLHINNSNSNRNGDISNAPVYPGGNPAVVDPHTRRLEIVEKLNISPKEKYELARRIIDGCYGSRVIDHIESVRVGNQENVTEQPQVIPPFAQQSEDRPVDDSVNTRADDVDTRRTGARAQDPDERIPDSTR…
240386	GC_00006261	Species_core	CIP103550T	905	6	6	1	0	0.99234	1	0.996155							MRGITRSFSQIELIRPNVQSKGVAKNAMQQHEVLAKLKHVNNTARENFITQPHDETLARDALRSEIQLGVPVKLHNASLTYNGTRARDLIGFISEQVKEHGTPADKEKLDSVSNKLANLAGREKDEKKIAGQLDDLVSKFARRSGEKFINNFMETYCYPAWLKYHESQGIDVKDKETFNEQLNACSTVLNRRLDVMSEPGKPWELLTQNMSMLIDECAAVSKALIRHDFDAPPADAHSEKPATTPEAVKATPDGRRYDIHGGADKGGVTLHINNSNSNRNGDISNAPVYPGGNPAVVDPHTRRLEIVEKLNISPKEKYELARRIIDGCYGSRVIDHIESVRVGNQENVTEQPQVIPPFAQQSEDRPVDDSVNTRADDVDSRRTGARAQDPDERSPDSTR…
240387	GC_00006261	Species_core	D41-sc-1712200	45	6	6	1	0	0.99234	1	0.996155							MRGITRSFSQIELIRPNAQSKGVAKNAMQQHEVLAKLKHVNNTARENFITQPHDETLARDALRSEIQLGVPVKLHNASLTYNGTRARDLIGFISEQVKEHGTPADKEKLDSVSNKLANLAGREKDEKKIAGQLDDLVSKFARRSGEKFINNFMETYCYPAWLKYHESQGIDVKDKETFNEQLNACSTVLNRRLDVMSEPGKPWELLTQNMSMLIDECAAVSKALIRHDFDAPPADVHPEKPATTPEAVKATPDGRRYDIHGGADKGGVTLHINNSNSNRNGDISNAPVYPGGNSAVVDPHTRRLEIVEKLNISPKEKYELARRIIDGCYGSRVIDHIESVRVGNQENVTEQPQVIPPFAQQSEDRPVDDSVNTRADDVDSRRTGARAQDPDERIPDSTR…
240388	GC_00006261	Species_core	ATCC23355T	2613	6	6	1	0	0.99234	1	0.996155							MRGITRSFSQIELIRPNVQSKGVAKNAMQQHEVLAKLKHVNNTARENFITQPHDETLARDALRSEIQLGVPVKLHNASLTYNGTRARDLIGFISEQVKEHGTPADKEKLDSVSNKLANLAGREKDEKKIAGQLDDLVSKFARRSGEKFINNFMETYCYPAWLKYHESQGIDVKDKETFNEQLNACSTVLNRRLDVMSEPGKPWELLTQNMSMLIDECAAVSKALIRHDFDAPPADAHSEKPATTPEAVKATPDGRRYDIHGGADKGGVTLHINNSNSNRNGDISNAPVYPGGNPAVVDPHTRRLEIVEKLNISPKEKYELARRIIDGCYGSRVIDHIESVRVGNQENVTEQPQVIPPFAQQSEDRPVDDSVNTRADDVDSRRTGARAQDPDERSPDSTR…
240389	GC_00006261	Species_core	Strain_9	1491	6	6	1	0	0.99234	1	0.996155							MRGITRSFSQIELIRPNAQSQGVAKNAMQQHEVLAKLKHVNNTARENFITQPHDETLARDALRSEIQLGVPVKLHNASLTYNGTRARDLIGFISEQVKEHGTPADKEKLDSVSNKLANLAGREKDEKKIAGQLDDLVSKFARRSGEKFINNFMETYCYPAWLKYHESQGIDVKDKETFNEQLNACSTVLNRRLDVMSEPGKPWELLTQNMSMLIDECAAVSKALIRHDFDAPPADAHPEKPATTPEAVKATPDGRRYDIHGGADKGGVTLHINNSNSNRNGDISNAPVYPGGNPAVVDPHTRRLEIVEKLNISPKEKYELARRIIDGCYGSRVIDHIESVRVGNQENVTEQPQVIPPFAQQSEDRPVDDSVNTRADDVDSRRTGARAQDPDERIPDSTR…
240408	GC_00006265	Species_core	DSM26481T	2860	6	6	1	0	0.99529	1	0.997639	COG3539	Pilin (type 1 fimbrial protein) (FimA) (PDB:2M5G)	N	Cell motility			MDIFYTRRGALGLLLLITTHAACAAEGGVKEVSNNLRFDGQLVADPCELDPASAAITLDFGTVIDTYLYLHTRTHAQPFVIKLRECDLTLGNQVEVTFKGAESAELSGMLAVTSPVDSGLAIGMSLPDGTPLPFNKTVKAFSLQNGTSELALEGYVIGEPGALANRTLRRGEFSALATFELNYP
240409	GC_00006265	Species_core	RF113A1	733	6	6	1	0	0.99529	1	0.997639	COG3539	Pilin (type 1 fimbrial protein) (FimA) (PDB:2M5G)	N	Cell motility			MDIFYTRRGALGLLLLITTHAACAAEGGVKEVSNNLRFDGQLVADPCELDPASAAITLDFGTVIDTYLYLHTRTHAQPFVIKLRECDLTLGNQVEVTFKGAESAELSGMLAVTSPADSGLAIGMSLPDGTPLPFNKTVKAFSLQSGTSELALEGYVIGEPGALANRTLRRGEFSALATFELNYP
240410	GC_00006265	Species_core	CIP103550T	935	6	6	1	0	0.99529	1	0.997639	COG3539	Pilin (type 1 fimbrial protein) (FimA) (PDB:2M5G)	N	Cell motility			MDIFYTRRGALGLLLLITTHAACAAEGGVKEVSNNLRFDGQLVADPCELDPASAAITLDFGTVIDTYLYLHTRTHAQPFVIKLRECDLTLGNQVEVTFKGAESAELSGMLAVTSPVDSGLAIGMSLPDGTPLPFNKTVKAFSLQNGTSELALEGYVIGEPGALANRTLRRGEFSALATFELNYP
240411	GC_00006265	Species_core	D41-sc-1712200	16	6	6	1	0	0.99529	1	0.997639	COG3539	Pilin (type 1 fimbrial protein) (FimA) (PDB:2M5G)	N	Cell motility			MDIFYTRRGALGLLLLITTHAACAAEGGVKEVSNNLRFDGQLVADPCELDPASAAITLDFGTVIDTYLYLHTRTHAQPFVIKLRECDLTLGNQVEVTFKGAESAELSGMLAVTSPADSGLAIGMSLPDGTPLPFNKTVKAFSLQNGTSELALEGYVIGEPGALANRTLRRGEFSALATFELNYP
240412	GC_00006265	Species_core	ATCC23355T	2643	6	6	1	0	0.99529	1	0.997639	COG3539	Pilin (type 1 fimbrial protein) (FimA) (PDB:2M5G)	N	Cell motility			MDIFYTRRGALGLLLLITTHAACAAEGGVKEVSNNLRFDGQLVADPCELDPASAAITLDFGTVIDTYLYLHTRTHAQPFVIKLRECDLTLGNQVEVTFKGAESAELSGMLAVTSPVDSGLAIGMSLPDGTPLPFNKTVKAFSLQNGTSELALEGYVIGEPGALANRTLRRGEFSALATFELNYP
240413	GC_00006265	Species_core	Strain_9	3393	6	6	1	0	0.99529	1	0.997639	COG3539	Pilin (type 1 fimbrial protein) (FimA) (PDB:2M5G)	N	Cell motility			MDIFYTRRGALGLLLLITTHAACAAEGGVKEVSNNLRFDGQLVADPCELDPASAAITLDFGTVIDTYLYLHTRTHAQPFVIKLRECDLTLGNQVEVTFKGAESAELSGMLAVTSPADSGLAIGMSLPDGTPLPFNKTVKAFSLQNDTSELALEGYVIGEPGALANRTLRRGEFSALATFELNYP
240456	GC_00006273	Species_core	DSM26481T	2879	6	6	1	0	0.9856	0.998007	0.991765							MVEKVSKVNVNTALASGSVSDDSVLLEWVDKKKKQNRLDEQPSSAALTAQMLVQVLNGALTGGGWQQKENKAANPAAVPEPVRQVSRSDEGQRHKVMLAASARTEATLIKPLATGDRPLSTADRPVAAADSMKESVSPPRASIAPVRQADARAISQPVAVEAAGGETTVISQPLTARVTKSEDASRHSESSLQCKDELNEERPILAPGKAVDFRTNVQSERQGQTKAVPATLQQLKSQVNAATAAPSAKEAQTLEVDYSFQRWSGDHSVKVTIPAQALREGNMTLLPSDARAADALSRNLGALAGHSPELLQPRQERHEQQKREQQPQQDEEQE
240457	GC_00006273	Species_core	RF113A1	751	6	6	1	0	0.9856	0.998007	0.991765							MVEKVSKVNVNTALASGSVSDDSVLLEWVDKKKKQNRLDEQPSSAALTAQMLVQVLNGALTGGGWQQKENKAANPAAVPEPVRQVSRSDEGQRHKVMLAVSARTEATLIKPLATGDRPLSTADRPVAAADSMKESVSPPRAAIAPVRQADARAISQPVAVEAAGAETTVISQPLTARVTKSEDASRHPESSLHRKDELNEERPILAPGKAVDFRTNVQSERQGQTKAVPATLQQLKSQVNAAAAAPSAKEAQTLEVDYSFQRWSGDHSVKVTIPAQALREGNMTLLPSDARAADALSRNLGALAGHSPELLQPRQERHEQQKREQQPQQDEEQE
240458	GC_00006273	Species_core	CIP103550T	916	6	6	1	0	0.9856	0.998007	0.991765							MVEKVSKVNVNTALASGSVSDDSVLLEWVDKKKKQNRLDEQPSSAALTAQMLVQVLNGALTGGGWQQKENKAANPAAVPEPVRQVSRSDEGQRHKVMLAASARTEATLIKPLATGDRPLSTADRPVAAADSMKESVSPPRASIAPVRQADARAISQPVAVEAAGGETTVISQPLTARVTKSEDASRHSESSLQCKDELNEERPILAPGKAVDFRTNVQSERQGQTKAVPATLQQLKSQVNAATAAPSAKEAQTLEVDYSFQRWSGDHSVKVTIPAQALREGNMTLLPSDARAADALSRNLGALAGHSPELLQPRQERHEQQKREQQPQQDEEQE
240459	GC_00006273	Species_core	D41-sc-1712200	34	6	6	1	0	0.9856	0.998007	0.991765							MVEKVSKVNVNTALASGSVSDDSVLLEWVDKKKKQNRLDEQPSSAALTAQMLAQVLNGALTGGGWQQKENKAANPAAVPEPVRQVSRSDEGQRHKVMLAASARTEATLIKPLATGDRPLSTADRPVAAADSMKESVSPPRASIAPFRQADARAISQPVAVEAAGGETTVIFQPLTARVTKSEDASRHSESSLQRKDELNEERPILVPGKAVDFRTNVQSERQGQTKAVPATLQQLKSQVNAATAAPSAKEAQTLEVDYSFQRWSGDHSVKVTIPAQALREGNMTLLPSDARAADALSRNLGTLAGHSPELLQPRQER--LQKREQQPQQDEEQE
240460	GC_00006273	Species_core	ATCC23355T	2624	6	6	1	0	0.9856	0.998007	0.991765							MVEKVSKVNVNTALASGSVSDDSVLLEWVDKKKKQNRLDEQPSSAALTAQMLVQVLNGALTGGGWQQKENKAANPAAVPEPVRQVSRSDEGQRHKVMLAASARTEATLIKPLATGDRPLSTADRPVAAADSMKESVSPPRASIAPVRQADARAISQPVAVEAAGGETTVISQPLTARVTKSEDASRHSESSLQCKDELNEERPILAPGKAVDFRTNVQSERQGQTKAVPATLQQLKSQVNAATAAPSAKEAQTLEVDYSFQRWSGDHSVKVTIPAQALREGNMTLLPSDARAADALSRNLGALAGHSPELLQPRQERHEQQKREQQPQQDEEQE
240461	GC_00006273	Species_core	Strain_9	3411	6	6	1	0	0.9856	0.998007	0.991765							MVEKVSKVNVNTALASGSVSDDSVLLEWVDKKKKQNRLDEQPSSAALTAQMLVQVLNRALTGGGWQQKENKAANPAAVPEPVRQVSRSDEGQRHKVMLAASARTEATLIKPLATGDRPLSTADRPVAAADSMKESVSPPRASIAPVRQADARAISQPVAVEAAGAETTVISQPLTARVTKSEDASRHSESSLQRKDELNEERPILAPGKAVDFRTNVQSEQQGQTKAVPATLQQLKSQVNAATAAPSAKEAQTLEVDYSFQRWSGDHSVKVTIPAQALREGNMTLLPSDARAADALSRNLGALAGHSPELLQPRQERHEQQKREQQPQQDEEQE
240000	GC_00006197	Species_core	DSM26481T	4262	5	6	2	0	0.992816	1	0.996395	COG3121	P pilus assembly protein, chaperone PapD (FimC) (PDB:1BF8)	W	Extracellular structures			MKFKLLGTFILLWFFSYIAAAAVSLSGTRVIYPQGKKEIALEVKNHGAQPVLTQNWIDDGDIHSSPDILNIPFIITPPIARINSQQGQSLRISALENTLPQDRESVFWINVLEIPAVNKAAVNKLQMAFRTRIKLFYRPEGLVGKPEAAAQQLSWRKISSTQLEAKNNTPWNVSLAGVASGRWKATGDVVPAWGKKIFTIKSGQLLSSSGDVSWTYINDYGAERSASGFLKN
240001	GC_00006197	Species_core	RF113A1	4333	5	6	2	0	0.992816	1	0.996395	COG3121	P pilus assembly protein, chaperone PapD (FimC) (PDB:1BF8)	W	Extracellular structures			MKFKLLGTFILLWFFSHIAAAAVSLSGTRVIYPEGKKEIALEIKNHGAQPVLTQNWIDDGDIHSSPDILNIPFIITPPIARINSQQGQSLRISALENTLPQDRESVFWINVLEIPAVNKTAVNKLQMAFRTRIKLFYRPEGLVGKPEAAAQQLSWRKISSTQLEAKNNTPWNVSLAGVASGRWKATGDVVPAWGKKIFTIKSGQLLSSSGDVSWTYINDYGAERSASGFLKN
240002	GC_00006197	Species_core	RF113A1	4781	5	6	2	0	0.992816	1	0.996395	COG3121	P pilus assembly protein, chaperone PapD (FimC) (PDB:1BF8)	W	Extracellular structures			MKFKLLGTFILLWFFSHIAAAAVSLSGTRVIYPEGKKEIALEIKNHGAQPVLTQNWIDDGDIHSSPDILNIPFIITPPIARINSQQGQSLRISALENTLPQDRESVFWINVLEIPAVNKTAVNKLQMAFRTRIKLFYRPEGLVGKPEAAAQQLSWRKISSTQLEAKNNTPWNVSLAGVASGRWKATGDVVPAWGKKIFTIKSGQLLSSSGDVSWTYINDYGAERSASGFLKN
240003	GC_00006197	Species_core	CIP103550T	2621	5	6	2	0	0.992816	1	0.996395	COG3121	P pilus assembly protein, chaperone PapD (FimC) (PDB:1BF8)	W	Extracellular structures			MKFKLLGTFILLWFFSYIAAAAVSLSGTRVIYPQGKKEIALEVKNHGAQPVLTQNWIDDGDIHSSPDILNIPFIITPPIARINSQQGQSLRISALENTLPQDRESVFWINVLEIPAVNKAAVNKLQMAFRTRIKLFYRPEGLVGKPEAAAQQLSWRKISSTQLEAKNNTPWNVSLAGVASGRWKATGDVVPAWGKKIFTIKSGQLLSSSGDVSWTYINDYGAERSASGFLKN
240004	GC_00006197	Species_core	ATCC23355T	1253	5	6	2	0	0.992816	1	0.996395	COG3121	P pilus assembly protein, chaperone PapD (FimC) (PDB:1BF8)	W	Extracellular structures			MKFKLLGTFILLWFFSYIAAAAVSLSGTRVIYPQGKKEIALEVKNHGAQPVLTQNWIDDGDIHSSPDILNIPFIITPPIARINSQQGQSLRISALENTLPQDRESVFWINVLEIPAVNKAAVNKLQMAFRTRIKLFYRPEGLVGKPEAAAQQLSWRKISSTQLEAKNNTPWNVSLAGVASGRWKATGDVVPAWGKKIFTIKSGQLLSSSGDVSWTYINDYGAERSASGFLKN
240005	GC_00006197	Species_core	Strain_9	3725	5	6	2	0	0.992816	1	0.996395	COG3121	P pilus assembly protein, chaperone PapD (FimC) (PDB:1BF8)	W	Extracellular structures			MKFKLLGTFILIWFFSHIAAAAVSLSGTRVIYPQGKKEIALEVKNHGAQPVLTQNWIDDGDIHSSPDILNIPFIITPPIARINSQQGQSLRISALENTLPQDRESVFWINVLEIPAVNKAAVNKLQMAFRTRIKLFYRPEGLVGKPEAAAQQLSWRKISSTQLEAKNNTPWNVSLAGVASGRWRATGDVVPAWGKKIFTIKSGQLLSSSGDVSWTYINDYGAERSASGFLKN
240174	GC_00006226	Species_core	DSM26481T	4257	5	6	2	0	0.981256	1	0.990539							MLLSAILYVQTCFAVRAGLENASGRRRTIWIFRFSVTRTAGHIVHYPPEGRTIFINLDNVHRAQLPGNDKTVVTNLNFITRFDKIVALIPEQVFMIMLCDYFSEKRSSNRADNSA
240175	GC_00006226	Species_core	RF113A1	4328	5	6	2	0	0.981256	1	0.990539							MLLSAILYGQTCFAVRAGLENASGRRRTIWIFRFSVTRTAGHIVHYPPEGRTIFINLDNVHRAQLPGNDKTVVTNLNFITRFDKIVALIPEQVFMIMLCDYFSEKRSSNRADNSA
240176	GC_00006226	Species_core	RF113A1	4776	5	6	2	0	0.981256	1	0.990539							MLLSAILYGQTCFAVRAGLENASGRRRTIWIFRFSVTRTAGHIVHYPPEGRTIFINLDNVHRAQLPGNDKTVVTNLNFITRFDKIVALIPEQVFMIMLCDYFSEKRSSNRADNSA
240177	GC_00006226	Species_core	CIP103550T	2616	5	6	2	0	0.981256	1	0.990539							MLLSAILYVQTCFAVRAGLENASGRRRTIWIFRFSVTRTAGHIVHYPPEGRTIFINLDNVHRAQLPGNDKTVVTNLNFITRFDKIVALIPEQVFMIMLCDYFSEKRSSNRADNSA
240178	GC_00006226	Species_core	ATCC23355T	1258	5	6	2	0	0.981256	1	0.990539							MLLSAILYVQTCFAVRAGLENASGRRRTIWIFRFSVTRTAGHIVHYPPEGRTIFINLDNVHRAQLPGNDKTVVTNLNFITRFDKIVALIPEQVFMIMLCDYFSEKRSSNRADNSA
240179	GC_00006226	Species_core	Strain_9	3719	5	6	2	0	0.981256	1	0.990539							MLLSAILYGQTCFAVRAGLENASGRRRTIWIFRFSVTRTAGHIVHYPPEGRTIFINLDNVHRAQLPGYVKTVVTNLNFITRFDKIVALIPEQVFMVILCNYFGEKRSSNRADNSA
226427	GC_00004629	Species_core	DSM26481T	4026	5	14	6	0	0.87883	0.707745	0.784063	COG5295	Autotransporter adhesin (Hia) (PDB:2GR7)	U|W	Intracellular trafficking, secretion, and vesicular transport|Extracellular structures			MNKIYRLIWDADRGMLIPVSELTVSKGKSHSVCGAVVSCGVFKLFRLSAISSAFLMLSELGGISPAYAAYTADGGLLCTTADVTAGICAYPSASGSMAIGSGSLASGQSTIIGINSKGTSGDITAVGWKINSNSNNSTIIGNDLQVIDSHDAVTVGAGWADSGNIGSMGKNGIFNSVFAASVGSVNTIQNSEYAVNLGAQSLIYNAPKAIAIGGSVNVTAAGAIAIGYNAEASDIDSIAIGVGSKTDAIVKTPEIVIRGQSYTMAGGNPTSTMSIGNTDTGVTRTITSLAAGRVNASSTDAINGSQLYAFQNAMDQLVLDNSFNFLDNDGDGVSIKNGGSLQFKTPNNNIQIDEKGVTDAGVLEVALNNNLDLTDSGSIKTGDSIVNNDGLTIANGPSI…
226428	GC_00004629	Species_core	CIP103550T	4452	5	14	6	0	0.87883	0.707745	0.784063	COG5295	Autotransporter adhesin (Hia) (PDB:2GR7)	U|W	Intracellular trafficking, secretion, and vesicular transport|Extracellular structures			-------------------------------------------------------------------------------------------------------------------------------------------------------------------------------------------------------------------------------------------------------------------------------------------------AAGNLNITLADA--------------------------------------------------------------------------------------------------…
226429	GC_00004629	Species_core	CIP103550T	2745	5	14	6	0	0.87883	0.707745	0.784063	COG5295	Autotransporter adhesin (Hia) (PDB:2GR7)	U|W	Intracellular trafficking, secretion, and vesicular transport|Extracellular structures			---------------------------------------------------------------------------------------------------------------------------------------------------------------------------------------------------------------------------------------------------------------------------------------------------------------------------------------------------------------------------------------------------------------…
226430	GC_00004629	Species_core	CIP103550T	1997	5	14	6	0	0.87883	0.707745	0.784063	COG5295	Autotransporter adhesin (Hia) (PDB:2GR7)	U|W	Intracellular trafficking, secretion, and vesicular transport|Extracellular structures			MNKIYRLIWDADRGMLIPVSELTVSKGKSHSVCGAVVSCGVFKLFRLSAISSAFLMLSELGGISPAYAAYTADGGLLCTTADVTAGICAYPSASGSMAIGSGSLASGQSTIIGINSKGTSGDITAVGWKINSNSNNSTIIGNDLQVIDSHDAVTVGAGWADSGNIGSMGKNGIFNSVFAASVGSVNTIQNSEYAVNLGAQSLIYNAPKAIAIGGSVNVTAAGAIAIGYNAEASDIDSIAIGVGSKTDAIVKTPEIVIRGQSYTMAGGNPTSTMSIGNTDTGVTRTITSLAAGRVNASSTDAINGSQLYAFQNAMDQLVLDNSFNFLDNDGDGVSIKNG-------------------------------------------------------------…
226431	GC_00004629	Species_core	CIP103550T	2440	5	14	6	0	0.87883	0.707745	0.784063	COG5295	Autotransporter adhesin (Hia) (PDB:2GR7)	U|W	Intracellular trafficking, secretion, and vesicular transport|Extracellular structures			---------------------------------------------------------------------------------------------------------------------------------------------------------------------------------------------------------------------------------------------------------------------------------------------------------------------------------------------------------------------------------------------------------------…
226432	GC_00004629	Species_core	D41-sc-1712200	1134	5	14	6	0	0.87883	0.707745	0.784063	COG5295	Autotransporter adhesin (Hia) (PDB:2GR7)	U|W	Intracellular trafficking, secretion, and vesicular transport|Extracellular structures			-------------------------------------------------------------------------------------------------------------------------------------------------------MISASAGWFVTDENGNKANISGNGEVKFSSTDNNLTVEQN-------------------------GSTNAGDVEFTLNRD------LAVDSVTAGNSVLNTDGLTIANGPSITTGGIDAGGKIIGNVAAGV--------------AGTDAVNVSQL--------------------------------------------------------------------------------------------…
226433	GC_00004629	Species_core	D41-sc-1712200	1135	5	14	6	0	0.87883	0.707745	0.784063	COG5295	Autotransporter adhesin (Hia) (PDB:2GR7)	U|W	Intracellular trafficking, secretion, and vesicular transport|Extracellular structures			MNKIYRLIWDADRGMLIPVSELTVSKGKSHSVCGAVVSCGVFKLFRLSAISSAFLMLSELGGISPAFAAYTADGGLLCTTADVTAGICTYPSASGSMAIGSGSLASGQSTIIGINSKGTSGDITAVGWKINSNSNNSTIIGNDLQVIDSHDAVTVGAGWADSGNIGSMGKNGIFNSVFAASVGSVNTIQNSEYAVNLGAQSLIYNAPKAIAIGGSVNVTAAGAIAIGYNAEASDIDSIAIGVGSKTDAIVKTPEIVIRGQSYTMAGGNPTSTMSIGNTDTGVTRTITSLAAGRVNASSTDAINGSQLYAFQNAMDQLVLDNSFNFLDNDGDGVSIKNG-------------------------------------------------------------…
226434	GC_00004629	Species_core	ATCC23355T	1489	5	14	6	0	0.87883	0.707745	0.784063	COG5295	Autotransporter adhesin (Hia) (PDB:2GR7)	U|W	Intracellular trafficking, secretion, and vesicular transport|Extracellular structures			MNKIYRLIWDADRGMLIPVSELTVSKGKSHSVCGAVVSCGVFKLFRLSAISSAFLMLSELGGISPAYAAYTADGGLLCTTADVTAGICAYPSASGSMAIGSGSLASGQSTIIGINSKGTSGDITAVGWKINSNSNNSTIIGNDLQVIDSHDAVTVGAGWADSGNIGSMGKNGIFNSVFAASVGSVNTIQNSEYAVNLGAQSLIYNAPKAIAIGGSVNVTAAGAIAIGYNAEASDIDSIAIGVGSKTDAIVKTPEIVIRGQSYTMAGGNPTSTMSIGNTDTGVTRTITSLAAGRVNASSTDAINGSQLYAFQNAMDQLVLDNSFNFLDNDGDGVSIKNGGSLQFKTPNNNIQIDEKGVTDAGVLEVALNNNLDLTDSGSIKTGDSIVNNDGLTIANGPSI…
226435	GC_00004629	Species_core	Strain_9	4388	5	14	6	0	0.87883	0.707745	0.784063	COG5295	Autotransporter adhesin (Hia) (PDB:2GR7)	U|W	Intracellular trafficking, secretion, and vesicular transport|Extracellular structures			MNKIYRLIWDADRGMLIPVSELTVSKGKSHSVCGAVVSCGVFKLFRLSAISSAFLMLSELGGISPAFAAYTADGGLLCTTADVTAGICAYPSASGSMAIGSGSLASGQSTIIGINSKGTSGDITAVGWKINSNSNNSTIIGNDLQVIDSHDAVTVGAGWADSGNIGSMGKNGIFNSVFAASVGSVNTIQNSEYAVNLGAQSLIYNAPKAIAIGGSVNVTAAGAIAIGYNAEASDIDSIAIGVGSKTDAIVKTPEIVIRGQSYTMAGGNPTSTMSIGNTDTGVTRTITSLAAGRVNASSTDAINGSQLYAFQNAMDQLVLDNSFNFLDNDGDGVSIKNG-------------------------------------------------------------…
226436	GC_00004629	Species_core	Strain_9	3815	5	14	6	0	0.87883	0.707745	0.784063	COG5295	Autotransporter adhesin (Hia) (PDB:2GR7)	U|W	Intracellular trafficking, secretion, and vesicular transport|Extracellular structures			-----------------------------------------------------------------------------------------------------------------------------------------------------------------------------------------------------------------------------------------------------------------------------------------------------AGVAGTDAVNKDQL--------------------------------------------------------------------------------------------…
226437	GC_00004629	Species_core	Strain_9	3421	5	14	6	0	0.87883	0.707745	0.784063	COG5295	Autotransporter adhesin (Hia) (PDB:2GR7)	U|W	Intracellular trafficking, secretion, and vesicular transport|Extracellular structures			---------------------------------------------------------------------------------------------------------------------------------------------------------------------------------------------------------------------------------------------------------------------------------------------------------------------------------------------------------------------------------------------------------------…
226438	GC_00004629	Species_core	Strain_9	4040	5	14	6	0	0.87883	0.707745	0.784063	COG5295	Autotransporter adhesin (Hia) (PDB:2GR7)	U|W	Intracellular trafficking, secretion, and vesicular transport|Extracellular structures			---------------------------------------------------------------------------------------------------------------------------------------------------------------------------------------------------------------------------------------------------------------------------------------------------------------------------------------------------------------------------------------------------------------…
226439	GC_00004629	Species_core	Strain_9	2700	5	14	6	0	0.87883	0.707745	0.784063	COG5295	Autotransporter adhesin (Hia) (PDB:2GR7)	U|W	Intracellular trafficking, secretion, and vesicular transport|Extracellular structures			---------------------------------------------------------------------------------------------------------------------------------------------------------------------------------------------------------------------------------------------------------------------------------------------------------------------------------------------------------------------------------------------------------------…
226440	GC_00004629	Species_core	Strain_9	2701	5	14	6	0	0.87883	0.707745	0.784063	COG5295	Autotransporter adhesin (Hia) (PDB:2GR7)	U|W	Intracellular trafficking, secretion, and vesicular transport|Extracellular structures			---------------------------------------------------------------------------------------------------------------------------------------------------------------------------------------------------------------------------------------------------------------------------------------------------------------------------------------------------------------------------------------------------------------…
237475	GC_00005784	Species_core	DSM26481T	4261	5	7	2	0	0.983818	0.793933	0.878734	COG3188	Outer membrane usher protein FimD/PapC (FimD) (PDB:2KT6)	N|W	Cell motility|Extracellular structures			MKRRLSVWPALSTVAYGVISALFFSSGAQADDDIQFDSNFLRIAHPENVDLSAYMNNGLPAGRYRADIYLNDKLIMIDDIRISGKGAASQRILLSPATVAGLQLKESKLCANSSGQWCDLHAVMPESHLEFNGGRQRLDISIPQAMLSHAARDAVNPALWDAGIPALLLGYNVNGYRSENSSGEYNNLYAALNGGLNIGSWYFRHNGTLSWQQQNGMQQKKYMVLNSYVQHPLAGIEGNLTLGESNTSGQLFDSVAFTGASVASDDRMLPASRRGYAPEIRGVAQTSAKVMVHQNGKLIYEASVSPGAFVINDLYPSGYGGDLNVTVREADGSLHFFDVPYASVAQLLRPGTNRYSATAGRLRGDYLRERPAFGEVTYQRGLTNSLTGSGGIQATAFYK…
237476	GC_00005784	Species_core	RF113A1	4332	5	7	2	0	0.983818	0.793933	0.878734	COG3188	Outer membrane usher protein FimD/PapC (FimD) (PDB:2KT6)	N|W	Cell motility|Extracellular structures			MKRRLSVWPALSTVAYGVISALFFSSGAQADDDIQFDSNFLRIAHPENVDLSAYMNNGLPAGRYRADIYLNDKLIMIDDIRISGKGAASQRILLSPATVAGLQLKESKLCANSSGQWCDLHAVMPESHLEFNGGRQRLDISIPQAMLSHAARDAVTPALWDAGIPALLLGYNVNGYRSENSSGEYNNLYAALNGGLNIGSWYFRHNGTLSWQQQNGIQQKKYTVLNSYVQHPLAGIEGNLTLGESNTSGQLFDSVAFTGASVASDDRMLPASRRGYAPEIRGVAQTSAKVMVHQNGKLIYETSVSPGAFVINDLYPSGYGGDLNVTVREADDSLHFFDVPYASVAQLLRPGTHRYSATAGRLRGDYLRERPAFGEVTYQRGLTNSLTGSGGIQATAFYK…
237477	GC_00005784	Species_core	RF113A1	4780	5	7	2	0	0.983818	0.793933	0.878734	COG3188	Outer membrane usher protein FimD/PapC (FimD) (PDB:2KT6)	N|W	Cell motility|Extracellular structures			MKRRLSVWPALSTVAYGVISALFFSSGAQADDDIQFDSNFLRIAHPENVDLSAYMNNGLPAGRYRADIYLNDKLIMIDDIRISGKGAASQRILLSPATVAGLQLKESKLCANSSGQWCDLHAVMPESHLEFNGGRQRLDISIPQAMLSHAARDAVTPALWDAGIPALLLGYNVNGYRSENSSGEYNNLYAALNGGLNIGSWYFRHNGTLSWQQQNGIQQKKYTVLNSYVQHPLAGIEGNLTLGESNTSGQLFDSVAFTGASVASDDRMLPASRRGYAPEIRGVAQTSAKVMVHQNGKLIYETSVSPGAFVINDLYPSGYGGDLNVTVREADDSLHFFDVPYASVAQLLRPGTHRYSATAGRLRGDYLRERPAFGEVTYQRGLTNSLTGSGGIQATAFYK…
237478	GC_00005784	Species_core	CIP103550T	2620	5	7	2	0	0.983818	0.793933	0.878734	COG3188	Outer membrane usher protein FimD/PapC (FimD) (PDB:2KT6)	N|W	Cell motility|Extracellular structures			MKRRLSVWPALSTVAYGVISALFFSSGAQADDDIQFDSNFLRIAHPENVDLSAYMNNGLPAGRYRADIYLNDKLIMIDDIRISGKGAASQRILLSPATVAGLQLKESKLCANSSGQWCDLHAVMPESHLEFNGGRQRLDISIPQAMLSHAARDAVNPALWDAGIPALLLGYNVNGYRSENSSGEYNNLYAALNGGLNIGSWYFRHNGTLSWQQQNGMQQKKYMVLNSYVQHPLAGIEGNLTLGESNTSGQLFDSVAFTGASVASDDRMLPASRRGYAPEIRGVAQTSAKVMVHQNGKLIYEASVSPGAFVINDLYPSGYGGDLNVTVREADGSLHFFDVPYASVAQLLRPGTNRYSATAGRLRGDYLRERPAFGEVTYQRGLTNSLTGSGGIQATAFYK…
237479	GC_00005784	Species_core	ATCC23355T	1254	5	7	2	0	0.983818	0.793933	0.878734	COG3188	Outer membrane usher protein FimD/PapC (FimD) (PDB:2KT6)	N|W	Cell motility|Extracellular structures			MKRRLSVWPALSTVAYGVISALFFSSGAQADDDIQFDSNFLRIAHPENVDLSAYMNNGLPAGRYRADIYLNDKLIMIDDIRISGKGAASQRILLSPATVAGLQLKESKLCANSSGQWCDLHAVMPESHLEFNGGRQRLDISIPQAMLSHAARDAVNPALWDAGIPALLLGYNVNGYRSENSSGEYNNLYAALNGGLNIGSWYFRHNGTLSWQQQNGMQQKKYMVLNSYVQHPLAGIEGNLTLGESNTSGQLFDSVAFTGASVASDDRMLPASRRGYAPEIRGVAQTSAKVMVHQNGKLIYEASVSPGAFVINDLYPSGYGGDLNVTVREADGSLHFFDVPYASVAQLLRPGTNRYSATAGRLRGDYLRERPAFGEVTYQRGLTNSLTGSGGIQATAFYK…
237480	GC_00005784	Species_core	Strain_9	3724	5	7	2	0	0.983818	0.793933	0.878734	COG3188	Outer membrane usher protein FimD/PapC (FimD) (PDB:2KT6)	N|W	Cell motility|Extracellular structures			MKRRLSVWPALSTVAYGVISALFFSSGAQADDDIQFDSNFLRIAHPENVDLSAYMNNGLPAGRYRADIYLNDKLIMIDDIRISGKGAASQRILLSPATVAGLQLKESKLCANSSGQWCDLHAVMPESHLEFNGGRQRLDISIPQAMLSHAARDAVNPALWDAGIPALLLGYNVNGYRSENSSGEYNNLYAALNGGLNIGSWYFRHNGTLSWQQQNGMQQKKYTVLNSYVQHPLAGIEGNLTLGESNTSGQLFDSVAFTGASVASDDRMLPASRRGYAPEIRGVAQTSAKVMVHQNGKLIYEASVSPGAFVINDLYPSGYGGDLNVTVREADGSLHFFDVPYASVAQLLRPGTNRYSATAGRLRGDYLRERPAFGEVTYQRGLTNSLTGSGGIQATAFYK…
237481	GC_00005784	Species_core	Strain_9	3723	5	7	2	0	0.983818	0.793933	0.878734	COG3188	Outer membrane usher protein FimD/PapC (FimD) (PDB:2KT6)	N|W	Cell motility|Extracellular structures			---------------------------------------------------------------------------------------------------------------------------------------------------------------------------------------------------------------------------------------------------------------------------------------------------------------------------------------------------------------------------------------------------------------…
238146	GC_00005888	Species_core	DSM26481T	4263	5	6	2	0	1	1	1	COG3539	Pilin (type 1 fimbrial protein) (FimA) (PDB:2M5G)	N	Cell motility			MSENVKVFLALCSFVFTGTLAHAASSGTISFTGSVNSETCAAVVNNGTADATVTLPAVPASALKTAGATAGATTFTINLTGCDPANTKTRAFFEAGGQVNSTGRLNNSDTAGATNVELELLDVDDNSSVIMAGDYASQSTSGTTIDASSGTGTLNYAVRYYATGAATSGAVASSVTYSIIYL
238147	GC_00005888	Species_core	RF113A1	4334	5	6	2	0	1	1	1	COG3539	Pilin (type 1 fimbrial protein) (FimA) (PDB:2M5G)	N	Cell motility			MSENVKVFLALCSFVFTGTLAHAASSGTISFTGSVNSETCAAVVNNGTADATVTLPAVPASALKTAGATAGATTFTINLTGCDPANTKTRAFFEAGGQVNSTGRLNNSDTAGATNVELELLDVDDNSSVIMAGDYASQSTSGTTIDASSGTGTLNYAVRYYATGAATSGAVASSVTYSIIYL
238148	GC_00005888	Species_core	RF113A1	4782	5	6	2	0	1	1	1	COG3539	Pilin (type 1 fimbrial protein) (FimA) (PDB:2M5G)	N	Cell motility			MSENVKVFLALCSFVFTGTLAHAASSGTISFTGSVNSETCAAVVNNGTADATVTLPAVPASALKTAGATAGATTFTINLTGCDPANTKTRAFFEAGGQVNSTGRLNNSDTAGATNVELELLDVDDNSSVIMAGDYASQSTSGTTIDASSGTGTLNYAVRYYATGAATSGAVASSVTYSIIYL
238149	GC_00005888	Species_core	CIP103550T	2622	5	6	2	0	1	1	1	COG3539	Pilin (type 1 fimbrial protein) (FimA) (PDB:2M5G)	N	Cell motility			MSENVKVFLALCSFVFTGTLAHAASSGTISFTGSVNSETCAAVVNNGTADATVTLPAVPASALKTAGATAGATTFTINLTGCDPANTKTRAFFEAGGQVNSTGRLNNSDTAGATNVELELLDVDDNSSVIMAGDYASQSTSGTTIDASSGTGTLNYAVRYYATGAATSGAVASSVTYSIIYL
238150	GC_00005888	Species_core	ATCC23355T	1252	5	6	2	0	1	1	1	COG3539	Pilin (type 1 fimbrial protein) (FimA) (PDB:2M5G)	N	Cell motility			MSENVKVFLALCSFVFTGTLAHAASSGTISFTGSVNSETCAAVVNNGTADATVTLPAVPASALKTAGATAGATTFTINLTGCDPANTKTRAFFEAGGQVNSTGRLNNSDTAGATNVELELLDVDDNSSVIMAGDYASQSTSGTTIDASSGTGTLNYAVRYYATGAATSGAVASSVTYSIIYL
238151	GC_00005888	Species_core	Strain_9	3726	5	6	2	0	1	1	1	COG3539	Pilin (type 1 fimbrial protein) (FimA) (PDB:2M5G)	N	Cell motility			MSENVKVFLALCSFVFTGTLAHAASSGTISFTGSVNSETCAAVVNNGTADATVTLPAVPASALKTAGATAGATTFTINLTGCDPANTKTRAFFEAGGQVNSTGRLNNSDTAGATNVELELLDVDDNSSVIMAGDYASQSTSGTTIDASSGTGTLNYAVRYYATGAATSGAVASSVTYSIIYL
239532	GC_00006119	Species_core	DSM26481T	4258	5	6	2	0	0.997076	1	0.998536							MRLASCAVALVIIASLAGCKSEEGKAFIGNWIEDSNSKTPAKITISEDKSGDNHLFAVKITDLIWDKETGIHYNTKKIKAMANKEHFLSAYNGDNFIIFDDRLIYNGDRYKRVE
239533	GC_00006119	Species_core	RF113A1	4329	5	6	2	0	0.997076	1	0.998536							MRLASCAVALVIIASLAGCKSEEGKAFIGNWIEDSNSKTPAKITISEDKSGDNHLFAVKITDLIWDKETGIHYNTKKIKAMANKEHFLSAYNGDNFIIFDDRLIYNGDRYKRVE
239534	GC_00006119	Species_core	RF113A1	4777	5	6	2	0	0.997076	1	0.998536							MRLASCAVALVIIASLAGCKSEEGKAFIGNWIEDSNSKTPAKITISEDKSGDNHLFAVKITDLIWDKETGIHYNTKKIKAMANKEHFLSAYNGDNFIIFDDRLIYNGDRYKRVE
239535	GC_00006119	Species_core	CIP103550T	2617	5	6	2	0	0.997076	1	0.998536							MRLASCAVALVIIASLAGCKSEEGKAFIGNWIEDSNSKTPAKITISEDKSGDNHLFAVKITDLIWDKETGIHYNTKKIKAMANKEHFLSAYNGDNFIIFDDRLIYNGDRYKRVE
239536	GC_00006119	Species_core	ATCC23355T	1257	5	6	2	0	0.997076	1	0.998536							MRLASCAVALVIIASLAGCKSEEGKAFIGNWIEDSNSKTPAKITISEDKSGDNHLFAVKITDLIWDKETGIHYNTKKIKAMANKEHFLSAYNGDNFIIFDDRLIYNGDRYKRVE
239537	GC_00006119	Species_core	Strain_9	3720	5	6	2	0	0.997076	1	0.998536							MRLASCSVALVIIASLAGCKSEEGKAFIGNWIEDSNSKTPAKITISEDKSGDNHLFAVKITDLIWDKETGIHYNTKKIKAMANKEHFLSAYNGDNFIIFDDRLIYNGDRYKRVE
239706	GC_00006148	Species_core	DSM26481T	4260	5	6	2	0	0.995006	1	0.997497	COG2771	DNA-binding transcriptional regulator, CsgD family (CsgD)	K	Transcription			MKVLVCVFTDNEFFFSAMVEIIASHPFLTEKYMLCKIRSDEIVKWMHTADEQNMIMAGPDMESLVRIFCLEKRWDYLTTRLNASEMQDFLVLGINRHYERKTNLVQTRKSMKLSKQELNVLSWFLLGLTPYNMSRYYGLSVKTISTYKRRLMDKLNIKSDAELFKVGSTYKMYRKTFG
239707	GC_00006148	Species_core	RF113A1	4331	5	6	2	0	0.995006	1	0.997497	COG2771	DNA-binding transcriptional regulator, CsgD family (CsgD)	K	Transcription			MKVLVCVFTDNEFFFSAMVEIIASHPFLTEKYMLCKIRSDEIVKWMHTADEQNMIMAGPDMESLVRIFCLEKRWNYLTTRLNASEMQDFLVLGVNRHYERKTNLVQTRKSMKLSKQELNVLSWFLLGLTPYNMSRYYGLSVKTISTYKRRLMDKLNIKSDAELFKVGSTYRMYRKTFG
239708	GC_00006148	Species_core	RF113A1	4779	5	6	2	0	0.995006	1	0.997497	COG2771	DNA-binding transcriptional regulator, CsgD family (CsgD)	K	Transcription			MKVLVCVFTDNEFFFSAMVEIIASHPFLTEKYMLCKIRSDEIVKWMHTADEQNMIMAGPDMESLVRIFCLEKRWNYLTTRLNASEMQDFLVLGVNRHYERKTNLVQTRKSMKLSKQELNVLSWFLLGLTPYNMSRYYGLSVKTISTYKRRLMDKLNIKSDAELFKVGSTYRMYRKTFG
239709	GC_00006148	Species_core	CIP103550T	2619	5	6	2	0	0.995006	1	0.997497	COG2771	DNA-binding transcriptional regulator, CsgD family (CsgD)	K	Transcription			MKVLVCVFTDNEFFFSAMVEIIASHPFLTEKYMLCKIRSDEIVKWMHTADEQNMIMAGPDMESLVRIFCLEKRWDYLTTRLNASEMQDFLVLGINRHYERKTNLVQTRKSMKLSKQELNVLSWFLLGLTPYNMSRYYGLSVKTISTYKRRLMDKLNIKSDAELFKVGSTYKMYRKTFG
239710	GC_00006148	Species_core	ATCC23355T	1255	5	6	2	0	0.995006	1	0.997497	COG2771	DNA-binding transcriptional regulator, CsgD family (CsgD)	K	Transcription			MKVLVCVFTDNEFFFSAMVEIIASHPFLTEKYMLCKIRSDEIVKWMHTADEQNMIMAGPDMESLVRIFCLEKRWDYLTTRLNASEMQDFLVLGINRHYERKTNLVQTRKSMKLSKQELNVLSWFLLGLTPYNMSRYYGLSVKTISTYKRRLMDKLNIKSDAELFKVGSTYKMYRKTFG
239711	GC_00006148	Species_core	Strain_9	3722	5	6	2	0	0.995006	1	0.997497	COG2771	DNA-binding transcriptional regulator, CsgD family (CsgD)	K	Transcription			MKVLVCVFTDNEFFFSAMVEIIASHPFLTEKYMLCKIRSDEIVKWMHTADEQNMIMAGPDMESLVRIFCLEKRWDYLTTRLNASEMQDFLVLGINRHYERKTNLVQTRKSMKLSKQELNVLSWFLLGLTPYNMSRYYGLSVKTISTYKRRLMDKLNIKSDAELFKVGSTYKMYRKTFG
240036	GC_00006203	Species_core	DSM26481T	4259	5	6	2	0	0.918377	0.991593	0.953582	COG3539	Pilin (type 1 fimbrial protein) (FimA) (PDB:2M5G)	N	Cell motility			MKTFGWIRMTVFLCLVTISKTVLAVTCTLDSASVFKTASSVTMPLNLSTISVSNDIPDGTIIYQQKYLPSYASATVNCDNNATWLYVMSLLNVPMPLSSWTGSIISPEDWRGPDSWDGHIYETGVAGIGVTITMMSSRIPAPGIVGTNCAASNKSCTDPGEYARAYIALVKTGPISAGVINAGNLPTFTAALGRQESNILLYTLNFSGAINVTLPTCTTPDFSVSLGQWSTKRFNVKGSSSPWIAANITLTNCGVFSGSNLSS--YWSDDNSSDSSTMQWNTWAVSLSPVSSVLDSANGIMSVDTSDPTAATGIGIQLSSGDTTSADSHVIDFSSSLSGTFTADGASSVTIPLSARYIQTEDRVTAGKANGKLVYTVTYF
240037	GC_00006203	Species_core	RF113A1	4330	5	6	2	0	0.918377	0.991593	0.953582	COG3539	Pilin (type 1 fimbrial protein) (FimA) (PDB:2M5G)	N	Cell motility			MKTFGWIRIAVFLCLVTISKTVMAVTCTLDSASVFKTASSVTMPLNLSTISVSNDIPDGTILYQQRYTPSYPSITVNCDNSATWFYIMSLTNAP-ALSSWTGTVISPESWVASWSWDGYIYETGVPGIGLTLSMMSSRRPAPGSLGTNCVAS-KSCTDTGGEARMYLALVKTGPITAGVINAGNFPTFKVGLGREASNIELYTLNFAGSLNITLPTCTTPDYNVSLGKWSIATFKSKGVTTPWVTANIILTNCGIFSGSNVSTSNYWSDNNTSSSSVMQWNTWTVSLSPVSSVLDSANGIMSVDTSDPTAATGIGIQLSSGDTTSADSHVIDFSSSLSGTFTADGASSVTIPLSARYIQTEDRVTAGKANGKLVYTVTYF
240038	GC_00006203	Species_core	RF113A1	4778	5	6	2	0	0.918377	0.991593	0.953582	COG3539	Pilin (type 1 fimbrial protein) (FimA) (PDB:2M5G)	N	Cell motility			MKTFGWIRIAVFLCLVTISKTVMAVTCTLDSASVFKTASSVTMPLNLSTISVSNDIPDGTILYQQRYTPSYPSITVNCDNSATWFYIMSLTNAP-ALSSWTGTVISPESWVASWSWDGYIYETGVPGIGLTLSMMSSRRPAPGSLGTNCVAS-KSCTDTGGEARMYLALVKTGPITAGVINAGNFPTFKVGLGREASNIELYTLNFAGSLNITLPTCTTPDYNVSLGKWSIATFKSKGVTTPWVTANIILTNCGIFSGSNVSTSNYWSDNNTSSSSVMQWNTWTVSLSPVSSVLDSANGIMSVDTSDPTAATGIGIQLSSGDTTSADSHVIDFSSSLSGTFTADGASSVTIPLSARYIQTEDRVTAGKANGKLVYTVTYF
240039	GC_00006203	Species_core	CIP103550T	2618	5	6	2	0	0.918377	0.991593	0.953582	COG3539	Pilin (type 1 fimbrial protein) (FimA) (PDB:2M5G)	N	Cell motility			MKTFGWIRMTVFLCLVTISKTVLAVTCTLDSASVFKTASSVTMPLNLSTISVSNDIPDGTIIYQQKYLPSYASATVNCDNNATWLYVMSLLNVPMPLSSWTGSIISPEDWRGPDSWDGHIYETGVAGIGVTITMMSSRIPAPGIVGTNCAASNKSCTDPGEYARAYIALVKTGPISAGVINAGNLPTFTAALGRQESNILLYTLNFSGAINVTLPTCTTPDFSVSLGQWSTKRFNVKGSSSPWIAANITLTNCGVFSGSNLSS--YWSDDNSSDSSTMQWNTWAVSLSPVSSVLDSANGIMSVDTSDPTAATGIGIQLSSGDTTSADSHVIDFSSSLSGTFTADGASSVTIPLSARYIQTEDRVTAGKANGKLVYTVTYF
240040	GC_00006203	Species_core	ATCC23355T	1256	5	6	2	0	0.918377	0.991593	0.953582	COG3539	Pilin (type 1 fimbrial protein) (FimA) (PDB:2M5G)	N	Cell motility			MKTFGWIRMTVFLCLVTISKTVLAVTCTLDSASVFKTASSVTMPLNLSTISVSNDIPDGTIIYQQKYLPSYASATVNCDNNATWLYVMSLLNVPMPLSSWTGSIISPEDWRGPDSWDGHIYETGVAGIGVTITMMSSRIPAPGIVGTNCAASNKSCTDPGEYARAYIALVKTGPISAGVINAGNLPTFTAALGRQESNILLYTLNFSGAINVTLPTCTTPDFSVSLGQWSTKRFNVKGSSSPWIAANITLTNCGVFSGSNLSS--YWSDDNSSDSSTMQWNTWAVSLSPVSSVLDSANGIMSVDTSDPTAATGIGIQLSSGDTTSADSHVIDFSSSLSGTFTADGASSVTIPLSARYIQTEDRVTAGKANGKLVYTVTYF
240041	GC_00006203	Species_core	Strain_9	3721	5	6	2	0	0.918377	0.991593	0.953582	COG3539	Pilin (type 1 fimbrial protein) (FimA) (PDB:2M5G)	N	Cell motility			MKTFGWIRIAVFLCLVTISKTVMAVTCTLDSASVFKTASSVTMPLNLSTISVSNDIPDGTILYQQRYTPSYPSITVNCDNSATWFYIMSLTNAP-ALSSWTGTVISPESWVASWSWDGYIYETGVPGIGLTLSMMSSRRPAPGSLGTNCVAS-KSCTDTGGEARMYLALVKTGPITAGVINAGNFPTFKVGLGREASNIELYTLKFSGSLSVTLPTCTTPDYNVSLGKWSIASFKSKGVTTPWVTANIILTNCGIFSGSNVSTSNYWYDNNTSSSSVMQWNTWTVSLSPVSSVLDSANGIMSVDTSDPTAATGIGIQLSSGDTTSADSHVIDFSSSLSGTFTADGASSVTIPLSARYIQTEDRVTAGKANGKLVYTVTYF
240234	GC_00006236	Species_core	DSM26481T	4264	5	6	2	0	0.98227	1	0.991055	COG3710	DNA-binding winged helix-turn-helix (wHTH) domain (CadC1)	K	Transcription			MRFQKTKMNLFTYLLEHAVRKEVSRDELLHQVWEKYGLKSSSRQLWHAIGQLKLSLFTLGIPYEFIQSNKGKTYSLEKVKVFFITQADINDDAY
240235	GC_00006236	Species_core	RF113A1	4335	5	6	2	0	0.98227	1	0.991055	COG3710	DNA-binding winged helix-turn-helix (wHTH) domain (CadC1)	K	Transcription			MRFQKTKMNLFAYLLEHAVRKEVSRDELLHQVWEKYGLKSSSRQLWHAIGQLKLSLFTLGIPYEFIQSNKGKTYSLKKVKVFFITQADINNDAY
240236	GC_00006236	Species_core	RF113A1	4783	5	6	2	0	0.98227	1	0.991055	COG3710	DNA-binding winged helix-turn-helix (wHTH) domain (CadC1)	K	Transcription			MRFQKTKMNLFAYLLEHAVRKEVSRDELLHQVWEKYGLKSSSRQLWHAIGQLKLSLFTLGIPYEFIQSNKGKTYSLKKVKVFFITQADINNDAY
240237	GC_00006236	Species_core	CIP103550T	2623	5	6	2	0	0.98227	1	0.991055	COG3710	DNA-binding winged helix-turn-helix (wHTH) domain (CadC1)	K	Transcription			MRFQKTKMNLFTYLLEHAVRKEVSRDELLHQVWEKYGLKSSSRQLWHAIGQLKLSLFTLGIPYEFIQSNKGKTYSLEKVKVFFITQADINDDAY
240238	GC_00006236	Species_core	ATCC23355T	1251	5	6	2	0	0.98227	1	0.991055	COG3710	DNA-binding winged helix-turn-helix (wHTH) domain (CadC1)	K	Transcription			MRFQKTKMNLFTYLLEHAVRKEVSRDELLHQVWEKYGLKSSSRQLWHAIGQLKLSLFTLGIPYEFIQSNKGKTYSLEKVKVFFITQADINDDAY
240239	GC_00006236	Species_core	Strain_9	3727	5	6	2	0	0.98227	1	0.991055	COG3710	DNA-binding winged helix-turn-helix (wHTH) domain (CadC1)	K	Transcription			MRFQKTKMNLFAYLLEHAVRKEVSRDELLHQVWEKYGLKSSSRQLWHAIGQLKLSLFTLGIPYEFIQSNKGKTYSLEKVKVFFITQADINDDAY
241338	GC_00006422	Species_core	DSM26481T	2432	5	5	1	0	1	1	1							MVKTVAQRTKLFTTKIIISVGQNEFEVNRLQGALRAKKSDFL
241339	GC_00006422	Species_core	CIP103550T	3221	5	5	1	0	1	1	1							MVKTVAQRTKLFTTKIIISVGQNEFEVNRLQGALRAKKSDFL
241340	GC_00006422	Species_core	P40RS	2225	5	5	1	0	1	1	1							MVKTVAQRTKLFTTKIIISVGQNEFEVNRLQGALRAKKSDFL
241341	GC_00006422	Species_core	ATCC23355T	3068	5	5	1	0	1	1	1							MVKTVAQRTKLFTTKIIISVGQNEFEVNRLQGALRAKKSDFL
241342	GC_00006422	Species_core	Strain_9	3069	5	5	1	0	1	1	1							MVKTVAQRTKLFTTKIIISVGQNEFEVNRLQGALRAKKSDFL
241433	GC_00006441	Species_core	DSM26481T	4021	5	5	1	0	1	1	1							MIDAEYEPKQVIDAGIALQSEGRNVTGFALRNRIGGGNPGTLKQVWDEYQTSHSSINVNSGDGLPVEVAEEVKTVAASLTERIVHLATELNNKAVRAAERRVSEVTRAAGEQTAQAERELADAAQTVEELEEKLREAFSENTWLAQSLESERLLSRQRGMEINQLKERVQAQDQTIRQREETTEKLVNGIQESLRSVEQTLQQERQSYENNLTGMRLRLDQAAEKERQLTSELKRARNEQVTLAAKLESHESIAKEQIHKLNQELARSQEKANKLELSRAEARKEVSDVREQLAFIRRSQIADDSPKAKVSYEQKAMLWEAQTSN
241434	GC_00006441	Species_core	CIP103550T	2740	5	5	1	0	1	1	1							MIDAEYEPKQVIDAGIALQSEGRNVTGFALRNRIGGGNPGTLKQVWDEYQTSHSSINVNSGDGLPVEVAEEVKTVAASLTERIVHLATELNNKAVRAAERRVSEVTRAAGEQTAQAERELADAAQTVEELEEKLREAFSENTWLAQSLESERLLSRQRGMEINQLKERVQAQDQTIRQREETTEKLVNGIQESLRSVEQTLQQERQSYENNLTGMRLRLDQAAEKERQLTSELKRARNEQVTLAAKLESHESIAKEQIHKLNQELARSQEKANKLELSRAEARKEVSDVREQLAFIRRSQIADDSPKAKVSYEQKAMLWEAQTSN
241435	GC_00006441	Species_core	D41-sc-1712200	1129	5	5	1	0	1	1	1							MIDAEYEPKQVIDAGIALQSEGRNVTGFALRNRIGGGNPGTLKQVWDEYQTSHSSINVNSGDGLPVEVAEEVKTVAASLTERIVHLATELNNKAVRAAERRVSEVTRAAGEQTAQAERELADAAQTVEELEEKLREAFSENTWLAQSLESERLLSRQRGMEINQLKERVQAQDQTIRQREETTEKLVNGIQESLRSVEQTLQQERQSYENNLTGMRLRLDQAAEKERQLTSELKRARNEQVTLAAKLESHESIAKEQIHKLNQELARSQEKANKLELSRAEARKEVSDVREQLAFIRRSQIADDSPKAKVSYEQKAMLWEAQTSN
241436	GC_00006441	Species_core	ATCC23355T	1494	5	5	1	0	1	1	1							MIDAEYEPKQVIDAGIALQSEGRNVTGFALRNRIGGGNPGTLKQVWDEYQTSHSSINVNSGDGLPVEVAEEVKTVAASLTERIVHLATELNNKAVRAAERRVSEVTRAAGEQTAQAERELADAAQTVEELEEKLREAFSENTWLAQSLESERLLSRQRGMEINQLKERVQAQDQTIRQREETTEKLVNGIQESLRSVEQTLQQERQSYENNLTGMRLRLDQAAEKERQLTSELKRARNEQVTLAAKLESHESIAKEQIHKLNQELARSQEKANKLELSRAEARKEVSDVREQLAFIRRSQIADDSPKAKVSYEQKAMLWEAQTSN
241437	GC_00006441	Species_core	Strain_9	3820	5	5	1	0	1	1	1							MIDAEYEPKQVIDAGIALQSEGRNVTGFALRNRIGGGNPGTLKQVWDEYQTSHSSINVNSGDGLPVEVAEEVKTVAASLTERIVHLATELNNKAVRAAERRVSEVTRAAGEQTAQAERELADAAQTVEELEEKLREAFSENTWLAQSLESERLLSRQRGMEINQLKERVQAQDQTIRQREETTEKLVNGIQESLRSVEQTLQQERQSYENNLTGMRLRLDQAAEKERQLTSELKRARNEQVTLAAKLESHESIAKEQIHKLNQELARSQEKANKLELSRAEARKEVSDVREQLAFIRRSQIADDSPKAKVSYEQKAMLWEAQTSN
241603	GC_00006475	Species_core	DSM26481T	4029	5	5	1	0	0.998587	1	0.999293	COG3710	DNA-binding winged helix-turn-helix (wHTH) domain (CadC1)	K	Transcription			MLYIFNDKVVYDDTQCSLTNIDTNDTILLPATASRLLSLFIKYQGTTLTRTEILNSVWDEYGYKASNNTLSQYISLIRKNFQLLGDNTEFLITIPRTGFVLTTKVEVRLVESLTDASSFVSTLDNPLTPLEHSESLASFHTEHTDNSLIMTKDNLSSLLKENDIKYFHYINVLSFIILCSVLLLFYLYRGEIKTTKLYLAGKIDSCSVYTLYKSSKDLIGSKLVTIEHIAKDKLPCVANNFYISQLEDSLLYDKTGRLFISRCGYQDNISKVISTCKSLFTHE
241604	GC_00006475	Species_core	CIP103550T	2000	5	5	1	0	0.998587	1	0.999293	COG3710	DNA-binding winged helix-turn-helix (wHTH) domain (CadC1)	K	Transcription			MLYIFNDKVVYDDTQCSLTNIDTNDTILLPATASRLLSLFIKYQGTTLTRTEILNSVWDEYGYKASNNTLSQYISLIRKNFQLLGDNTEFLITIPRTGFVLTTKVEVRLVESLTDASSFVSTLDNPLTPLEHSESLASFHTEHTDNSLIMTKDNLSSLLKENDIKYFHYINVLSFIILCSVLLLFYLYRGEIKTTKLYLAGKIDSCSVYTLYKSSKDLIGSKLVTIEHIAKDKLPCVANNFYISQLEDSLLYDKTGRLFISRCGYQDNISKVISTCKSLFTHE
241605	GC_00006475	Species_core	D41-sc-1712200	1138	5	5	1	0	0.998587	1	0.999293	COG3710	DNA-binding winged helix-turn-helix (wHTH) domain (CadC1)	K	Transcription			MLYIFNDKVVYDDTQCSLTNIDTNDTILLPATASRLLSLFIKYQGTTLTRTEILNSVWDEYGYKASNNTLSQYISLIRKNFQLLGDNTEFLITIPRTGFVLTTKVEVRLVESLTDASSFVSTLDNPLTPLEHSESLASFHTEHTDNSLIMTKDNLSSLLKENDIKYFHYINVLSFIILCSVLLLFYLYRGEIKTTKLYLAGKIDSCSVYTLYKSSKDLIGSKLVTIEHIAKDKLPCVANNFYISQLEDSLLYDKTGRLFISRCGYQDNISKVISTCKSLFTHE
241606	GC_00006475	Species_core	ATCC23355T	1486	5	5	1	0	0.998587	1	0.999293	COG3710	DNA-binding winged helix-turn-helix (wHTH) domain (CadC1)	K	Transcription			MLYIFNDKVVYDDTQCSLTNIDTNDTILLPATASRLLSLFIKYQGTTLTRTEILNSVWDEYGYKASNNTLSQYISLIRKNFQLLGDNTEFLITIPRTGFVLTTKVEVRLVESLTDASSFVSTLDNPLTPLEHSESLASFHTEHTDNSLIMTKDNLSSLLKENDIKYFHYINVLSFIILCSVLLLFYLYRGEIKTTKLYLAGKIDSCSVYTLYKSSKDLIGSKLVTIEHIAKDKLPCVANNFYISQLEDSLLYDKTGRLFISRCGYQDNISKVISTCKSLFTHE
241607	GC_00006475	Species_core	Strain_9	4385	5	5	1	0	0.998587	1	0.999293	COG3710	DNA-binding winged helix-turn-helix (wHTH) domain (CadC1)	K	Transcription			MLYIFNDKVVYDDTQCSLTNIDTNDTILLPATASRLLSLFIKYQGTTLTRTEILNSVWDEYGYKASNNTLSQYISLIRKNFQLLGDNTEFLITIPRTGFVLTTKVEVRLVESLTDASSFVSTLDNPLTPLEHSESLASFHTEHTDNSLIMTKDNLSSLLKENDIKYFHYINVLSFIILCSVLLLFYLYRGEIKTTKLYLAGKIDSCSVYTLYKSSKDLIGSKLVTIEHIAKDKLPCVANNFYISQLEDSLLYDKTGRLFISRCGYQDNISKVISTCKSLFNHE
241663	GC_00006487	Species_core	DSM26481T	477	5	5	1	0	0.945946	1	0.972222							MRIIRGSSAGMVFPDIVMNALHLKPGASHKKAPTRGA
241664	GC_00006487	Species_core	RF113A1	3404	5	5	1	0	0.945946	1	0.972222							MRITRESSAGMVFPDVVMNALHLKPGASHKKAPTRGA
241665	GC_00006487	Species_core	CIP103550T	4027	5	5	1	0	0.945946	1	0.972222							MRIIRGSSAGMVFPDIVMNALHLKPGASHKKAPTRGA
241666	GC_00006487	Species_core	P40RS	3034	5	5	1	0	0.945946	1	0.972222							MRIIRESSASMVFPDVVMNALHLKPGASHKKAPARGA
241667	GC_00006487	Species_core	ATCC23355T	513	5	5	1	0	0.945946	1	0.972222							MRIIRGSSAGMVFPDIVMNALHLKPGASHKKAPTRGA
241673	GC_00006489	Species_core	DSM26481T	2670	4	5	2	0	1	0.702658	0.825366	COG3594	Fucose 4-O-acetylase or related acetyltransferase (NolL) (PUBMED:21697094)	G	Carbohydrate transport and metabolism			MRIDKIDFLRFLGISLIILAHVQPPLWLAQLRNFDVPLMFMVMGMSFCVTEHRHSSKIKYISSRFRRLVLPTWIFFVFFFAINECIALIFNIKNFTYPQGHIITSFTLSSGLGFVWVIRLFFIISSIAIFLPKRLLNANLSFSLILFTAAVVINSQFKEFYKTLDEMNKMLLIGSYISNILPYLLCFLIGYKIICLSKRQTLQLIILTGSVFTALVLHYYLVTNSFTPTQFDKYPAGIYYLYYAFFMCSLIYFYSDIITIHLQNTFTWKYIKFISENSIWIYLWHIPFILMCHKFSLNFVIGFFTTYTLALFFVFLQSSLVGLITKRIKNKRTSKVITSIFTG
241674	GC_00006489	Species_core	CIP103550T	1124	4	5	2	0	1	0.702658	0.825366	COG3594	Fucose 4-O-acetylase or related acetyltransferase (NolL) (PUBMED:21697094)	G	Carbohydrate transport and metabolism			MRIDKIDFLRFLGISLIILAHVQPPLWLAQLRNFDVPLMFMVMGMSFCVTEHRHSSKIKYISSRFRRLVLPTWIFFVFFFAINECIALIFNIKNFTYPQGHIITSFTLSSGLGFVWVIRLFFIISSIAIFLPKRLLNANLSFSLILFTAAVVINSQFKEFYKTLDEMNKMLLIGSY-----------------------------------------------------------------------------------------------------------------------------------------------------------------------
241675	GC_00006489	Species_core	CIP103550T	3799	4	5	2	0	1	0.702658	0.825366	COG3594	Fucose 4-O-acetylase or related acetyltransferase (NolL) (PUBMED:21697094)	G	Carbohydrate transport and metabolism			#NAME?
241676	GC_00006489	Species_core	D41-sc-1712200	4304	4	5	2	0	1	0.702658	0.825366	COG3594	Fucose 4-O-acetylase or related acetyltransferase (NolL) (PUBMED:21697094)	G	Carbohydrate transport and metabolism			MRIDKIDFLRFLGISLIILAHVQPPLWLAQLRNFDVPLMFMVMGMSFCVTEHRHSSKIKYISSRFRRLVLPTWIFFVFFFAINECIALIFNIKNFTYPQGHIITSFTLSSGLGFVWVIRLFFIISSIAIFLPKRLLNANLSFSLILFTAAVVINSQFKEFYKTLDEMNKMLLIGSYISNILPYLLCFLIGYKIICLSKRQTLQLIILTGSVFTALVLHYYLVTNSFTPTQFDKYPAGIYYLYYAFFMCSLIYFYSDIITIHLQNTFTWKYIKFISENSIWIYLWHIPFILMCHKFSLNFVIGFFTTYTLALFFVFLQSSLVGLITKRIKNKRTSKVITSIFTG
241677	GC_00006489	Species_core	ATCC23355T	2832	4	5	2	0	1	0.702658	0.825366	COG3594	Fucose 4-O-acetylase or related acetyltransferase (NolL) (PUBMED:21697094)	G	Carbohydrate transport and metabolism			MRIDKIDFLRFLGISLIILAHVQPPLWLAQLRNFDVPLMFMVMGMSFCVTEHRHSSKIKYISSRFRRLVLPTWIFFVFFFAINECIALIFNIKNFTYPQGHIITSFTLSSGLGFVWVIRLFFIISSIAIFLPKRLLNANLSFSLILFTAAVVINSQFKEFYKTLDEMNKMLLIGSYISNILPYLLCFLIGYKIICLSKRQTLQLIILTGSVFTALVLHYYLVTNSFTPTQFDKYPAGIYYLYYAFFMCSLIYFYSDIITIHLQNTFTWKYIKFISENSIWIYLWHIPFILMCHKFSLNFVIGFFTTYTLALFFVFLQSSLVGLITKRIKNKRTSKVITSIFTG
241823	GC_00006519	Species_core	DSM26481T	4024	5	5	1	0	0.991142	1	0.995551							MSEFNKIMIAAGLGILCSSNVVLGAPQEAAKTLSIPSYNIIAETLIRMTPSVNGKRNDVLMQEICAIAQGAKNKDDVVNSLKDEKLDRSTAVLLNSDLRSQQSICTAWMASTLFDTVNTSAWMMPVKSESVKKPSDSESWKFWKKKEAAEETKQEQHQLDQQRFFRSAQSRLNIAQADAELFGVIAANMEVSKDISTFSGWQQKVVQIVTEHAPSYLNKIKLLTSASNNNHFVSFVVKDNSFAVLDSNGYELSQAGSVPLLRVRGVDWLGNGKILGKEYFVNVNIK
241824	GC_00006519	Species_core	CIP103550T	2743	5	5	1	0	0.991142	1	0.995551							MSEFNKIMIAAGLGILCSSNVVLGAPQEAAKTLSIPSYNIIAETLIRMTPSVNGKRNDVLMQEICAIAQGAKNKDDVVNSLKDEKLDRSTAVLLNSDLRSQQSICTAWMASTLFDTVNTSAWMMPVKSESVKKPSDSESWKFWKKKEAAEETKQEQHQLDQQRFFRSAQSRLNIAQADAELFGVIAANMEVSKDISTFSGWQQKVVQIVTEHAPSYLNKIKLLTSASNNNHFVSFVVKDNSFAVLDSNGYELSQAGSVPLLRVRGVDWLGNGKILGKEYFVNVNIK
241825	GC_00006519	Species_core	D41-sc-1712200	1132	5	5	1	0	0.991142	1	0.995551							MSEFNKIMIAAGLGILCSSNVVLAAPQEAVKTLSIPSYNIIAETLIRMTPSVNGKRNDVLMQEICAIAQGAKNKDDVVNSLKGEKVDRSTAVLLNSDLRSQQSICTAWMASTLFDTVNTSAWMMPVKSESVKKPSDSESWKFWKKKEAAEETKQEQHQLDQQRFFRSAQSRLNIAQADAELFGVIAANMEVSKDISTFSGWQQKVAQIVTEHAPSYLNKIKLLTSASNNNHFVSFVVKDNSFAVLDSNGYELSQAGSVPLLRVRGVDWLGNGKILGKEYFVSVNIK
241826	GC_00006519	Species_core	ATCC23355T	1491	5	5	1	0	0.991142	1	0.995551							MSEFNKIMIAAGLGILCSSNVVLGAPQEAAKTLSIPSYNIIAETLIRMTPSVNGKRNDVLMQEICAIAQGAKNKDDVVNSLKDEKLDRSTAVLLNSDLRSQQSICTAWMASTLFDTVNTSAWMMPVKSESVKKPSDSESWKFWKKKEAAEETKQEQHQLDQQRFFRSAQSRLNIAQADAELFGVIAANMEVSKDISTFSGWQQKVVQIVTEHAPSYLNKIKLLTSASNNNHFVSFVVKDNSFAVLDSNGYELSQAGSVPLLRVRGVDWLGNGKILGKEYFVNVNIK
241827	GC_00006519	Species_core	Strain_9	3817	5	5	1	0	0.991142	1	0.995551							MSEFNKIMIAAGLGILCSSNVVLAAPQEAVKTLSIPSYNIIAETLIRMTPSVNGKRNDVLMQEICAIAQGAKNKDDVVNSLKGEKVDRSTAVLLNSDLRSQQSICTAWMASTLFDTVNTSAWMMPVKSESVKKPSDSESWKFWKKKEAAEETKQEQLQLDQQRFFRSAQSRLNIAQADAELFGVIAANMEVSKDISTFSGWQQKVAQIVTEHAPSYLNKIKLLTSASNNNHFVSFVVKDNSFAVLDSNGYELSQAGSVPLLRVRGVDWLGNGKILGKEYFVSVNIK
241968	GC_00006548	Species_core	DSM26481T	4027	5	5	1	0	0.99596	1	0.997976							MRKNVKIISDDYYYIRGLQSLFNGKRYLNVTCYYLYDLTRGGLIDIFLTSARTMDDVVLLAVDDLNIIKEISCLDNTNVIYSIRTLSKNDMVLFYKDSLVIDRYISLDRLNRLFIKTPAILSRTEASLSKKEEMVIFNYFGLTFKRFSYLQKDIERKRVSYYKRSAYQKFRVSGDGAAYSIVKALCHIRPMVRQRVDL
241969	GC_00006548	Species_core	CIP103550T	1998	5	5	1	0	0.99596	1	0.997976							MRKNVKIISDDYYYIRGLQSLFNGKRYLNVTCYYLYDLTRGGLIDIFLTSARTMDDVVLLAVDDLNIIKEISCLDNTNVIYSIRTLSKNDMVLFYKDSLVIDRYISLDRLNRLFIKTPAILSRTEASLSKKEEMVIFNYFGLTFKRFSYLQKDIERKRVSYYKRSAYQKFRVSGDGAAYSIVKALCHIRPMVRQRVDL
241970	GC_00006548	Species_core	D41-sc-1712200	1136	5	5	1	0	0.99596	1	0.997976							MRKNVKIISDDYYYIRGLQSLFNGKRYLNVTCYYLYDLTRGGLIDIFLTSARTMDDVVLLAVDDLNIIKEISCLDNTNVIYSIRTLSKNDMVLFYKDSLVIDRYISLDRLNRLFIKAPAILSRTEASLSKKEEMVIFNYFGLTFKRFSYLQKDIERKRVSYYKRSAYQKFRVSGDGAAYSIVKALCHIRPMVRQRVDL
241971	GC_00006548	Species_core	ATCC23355T	1488	5	5	1	0	0.99596	1	0.997976							MRKNVKIISDDYYYIRGLQSLFNGKRYLNVTCYYLYDLTRGGLIDIFLTSARTMDDVVLLAVDDLNIIKEISCLDNTNVIYSIRTLSKNDMVLFYKDSLVIDRYISLDRLNRLFIKTPAILSRTEASLSKKEEMVIFNYFGLTFKRFSYLQKDIERKRVSYYKRSAYQKFRVSGDGAAYSIVKALCHIRPMVRQRVDL
241972	GC_00006548	Species_core	Strain_9	4387	5	5	1	0	0.99596	1	0.997976							MRKNVKIISDDYYYIRGLQSLFNGKRYLNVTCYYLYDLTRGGLIDIFLTSARTMDDVVLLAVDDLNIIKEISCLDNTNVIYSIRTLSKNDMVLFYKDSLVIDRYISLDRLNRLFIKTPAILSRTEASLSKKEEMVIFNYFGLTFKRFSYLHKDIERKRVSYYKRSAYQKFRVSGDGAAYSIVKALCHIRPMVRQRVDL
242018	GC_00006558	Species_core	DSM26481T	4022	5	5	1	0	0.986	1	0.992951							MANDIIIQWQMLFPDNEGEDCLNNPKGTENIKRDEESSDKCLEAFSLVTEELFYLQQLISEVVTKKDLHESLKCHKKKGTKVLVVFFIIVVIFGLVVSIF
242019	GC_00006558	Species_core	CIP103550T	2741	5	5	1	0	0.986	1	0.992951							MANDIIIQWQMLFPDNEGEDCLNNPKGTENIKRDEESSDKCLEAFSLVTEELFYLQQLISEVVTKKDLHESLKCHKKKGTKVLVVFFIIVVIFGLVVSIF
242020	GC_00006558	Species_core	D41-sc-1712200	1130	5	5	1	0	0.986	1	0.992951							MANDIIIQWQMLFPDNEGEDCLNNPKGTDNIKRDEESSDKCLEALSLVTEELFYLQQLVSEVVTKKDLHESLKCHKKKGTKVLVVFFIIVVIFGLVVSIF
242021	GC_00006558	Species_core	ATCC23355T	1493	5	5	1	0	0.986	1	0.992951							MANDIIIQWQMLFPDNEGEDCLNNPKGTENIKRDEESSDKCLEAFSLVTEELFYLQQLISEVVTKKDLHESLKCHKKKGTKVLVVFFIIVVIFGLVVSIF
242022	GC_00006558	Species_core	Strain_9	3819	5	5	1	0	0.986	1	0.992951							MANDIIIQWQMLFPDNEGEDCLNNPKGTDNIKRDEESSDKCLEALSLVTEELFYLQQLVSEVVTKKDLHESLKCHKKKGTKVLFVFFIIVVIFGLVVSIF
242043	GC_00006563	Species_core	DSM26481T	3296	5	5	1	0	0.956667	1	0.977853							MAEVRDKPLKSAADCAFLGYVYLSLSDLLRNKHVSLINES
242044	GC_00006563	Species_core	RF113A1	1078	5	5	1	0	0.956667	1	0.977853							MAEVRDKPLKSAADCAFLGYVYLSLSDLLRNKPVSLINKS
242045	GC_00006563	Species_core	CIP103550T	110	5	5	1	0	0.956667	1	0.977853							MAEVRDKPLKSAADCAFLGYVYLSLSDLLRNKHVSLINES
242046	GC_00006563	Species_core	P40RS	1715	5	5	1	0	0.956667	1	0.977853							MAEMRDKPLKSAADCAFLGYVYLSLSNLLRNKPVSLINKS
242047	GC_00006563	Species_core	ATCC23355T	2209	5	5	1	0	0.956667	1	0.977853							MAEVRDKPLKSAADCAFLGYVYLSLSDLLRNKHVSLINES
242078	GC_00006570	Species_core	DSM26481T	4028	5	5	1	0	0.994553	1	0.997269	COG2200	EAL domain, c-di-GMP-specific phosphodiesterase class I (or its enzymatically inactive variant) (EAL) (PDB:2BAS)	T	Signal transduction mechanisms			MEFNAVYNSASIMDVTPFLQPIVNVLDGTLAGVEILCRVETNKGYILNQFQIEELEAPGRADFYARQLLLKTVEQLSRYNAIGNIPQGFIFTLNITASQIMSEAMKKEIVRFKHCFPSNVEVLLEIVERNVMDLTEGLIESIAFYDSIGVKIAIDDAGINSAAMRYFGITNVAMLKLDRSVTRITEKNELIHKKLVNSIVSLSSFCDVKVIAEGVENSNQQHALEECGISLMQGFYYSKPVPVKEFCILLSKFGGQG
242079	GC_00006570	Species_core	CIP103550T	1999	5	5	1	0	0.994553	1	0.997269	COG2200	EAL domain, c-di-GMP-specific phosphodiesterase class I (or its enzymatically inactive variant) (EAL) (PDB:2BAS)	T	Signal transduction mechanisms			MEFNAVYNSASIMDVTPFLQPIVNVLDGTLAGVEILCRVETNKGYILNQFQIEELEAPGRADFYARQLLLKTVEQLSRYNAIGNIPQGFIFTLNITASQIMSEAMKKEIVRFKHCFPSNVEVLLEIVERNVMDLTEGLIESIAFYDSIGVKIAIDDAGINSAAMRYFGITNVAMLKLDRSVTRITEKNELIHKKLVNSIVSLSSFCDVKVIAEGVENSNQQHALEECGISLMQGFYYSKPVPVKEFCILLSKFGGQG
242080	GC_00006570	Species_core	D41-sc-1712200	1137	5	5	1	0	0.994553	1	0.997269	COG2200	EAL domain, c-di-GMP-specific phosphodiesterase class I (or its enzymatically inactive variant) (EAL) (PDB:2BAS)	T	Signal transduction mechanisms			MEFNAVYNSASIMDVTPFLQPIVNVLDGTLAGVEILCRVETNKGYILNQFQIEELEAPGRADFYARQLLLKTVEQLSRYNAIGNIPQGFIFTLNITASQIMSEAMKKEIVRFKHCFPSNVEVLLEIVERNVMDLTEGLIESIAFYDSIGVKIAIDDAGINSAAMRYFGITNVAMLKLDRSVTRITEKNELIHKKLVNSIVSLSSFCDVKVIAEGVENSNQQHALKECGISLMQGFYYSKPVPVKEFCIFLSKFGGQG
242081	GC_00006570	Species_core	ATCC23355T	1487	5	5	1	0	0.994553	1	0.997269	COG2200	EAL domain, c-di-GMP-specific phosphodiesterase class I (or its enzymatically inactive variant) (EAL) (PDB:2BAS)	T	Signal transduction mechanisms			MEFNAVYNSASIMDVTPFLQPIVNVLDGTLAGVEILCRVETNKGYILNQFQIEELEAPGRADFYARQLLLKTVEQLSRYNAIGNIPQGFIFTLNITASQIMSEAMKKEIVRFKHCFPSNVEVLLEIVERNVMDLTEGLIESIAFYDSIGVKIAIDDAGINSAAMRYFGITNVAMLKLDRSVTRITEKNELIHKKLVNSIVSLSSFCDVKVIAEGVENSNQQHALEECGISLMQGFYYSKPVPVKEFCILLSKFGGQG
242082	GC_00006570	Species_core	Strain_9	4386	5	5	1	0	0.994553	1	0.997269	COG2200	EAL domain, c-di-GMP-specific phosphodiesterase class I (or its enzymatically inactive variant) (EAL) (PDB:2BAS)	T	Signal transduction mechanisms			MEFNAVYNSASIMDVTPFLQPIVNVLDGTLAGVEILCRVETNKGYILNQFQIEELEAPGRADFYARQLLLKTVEQLSRYNAIGNIPQGFIFTLNITASQIMSEAMKKEIVRFKHCFPSNVEVLLEIVERNVMDLTEGLIESIAFYDSIGVKIAIDDAGINSAAMRYFGITNVAMLKLDRSVTCITEKNELIHKKLVNSIVSLSSFCDVKVIAEGVENSNQQHALEECGISLMQGFYYSKPVPVKEFCIFLSKFGGQG
242108	GC_00006576	Species_core	DSM26481T	4030	5	5	1	0	0.994558	1	0.997271							MISIFGTSVSARQPVPINKHLVNRDITFKVLGRNKSDFYLSDILVSKHPDDNMTQNESAGLLFDLFDFENKRITIRKYTNSFIIGDLPLPSFICIKKK
242109	GC_00006576	Species_core	CIP103550T	2001	5	5	1	0	0.994558	1	0.997271							MISIFGTSVSARQPVPINKHLVNRDITFKVLGRNKSDFYLSDILVSKHPDDNMTQNESAGLLFDLFDFENKRITIRKYTNSFIIGDLPLPSFICIKKK
242110	GC_00006576	Species_core	D41-sc-1712200	1139	5	5	1	0	0.994558	1	0.997271							MISIFGTSVSARQPVPINKHLVNRDITFKVLGRNKSDFYLSDILVSKHPDDNMTQNESAGLLFDLFDFENKRITIRKHSNSFIIGDLPLPSFICIKKK
242111	GC_00006576	Species_core	ATCC23355T	1485	5	5	1	0	0.994558	1	0.997271							MISIFGTSVSARQPVPINKHLVNRDITFKVLGRNKSDFYLSDILVSKHPDDNMTQNESAGLLFDLFDFENKRITIRKYTNSFIIGDLPLPSFICIKKK
242112	GC_00006576	Species_core	Strain_9	4384	5	5	1	0	0.994558	1	0.997271							MISIFGTSVSARQPVPINKHLVNRDITFKVLGRNKSDFYLSDILVSKHPDDNMTQNESAGLLFELFDFENKRITIRKHSNSFIIGDLPLPSFICIKKK
242113	GC_00006577	Species_core	DSM26481T	4025	5	5	1	0	0.98593	1	0.992915	COG2885|COG2913	Outer membrane protein OmpA and related peptidoglycan-associated (lipo)proteins (OmpA) (PDB:1OAP)|Outer membrane protein assembly factor BamE, lipoprotein component of the BamABCDE complex (BamE) (PDB:2KM7)	M|M	Cell wall/membrane/envelope biogenesis|Cell wall/membrane/envelope biogenesis			MTKAQIYELMGAPHFHEGVLFVKEWDYILHFNAPGGEVMTCQYKITFDDKMKARGFYFKPEDCLAKLTPSAKTNKVVLHKDLSAESLFAFGSASLNIAGSGKIEALAKEILELNPDFKRQNVIVTGYTDRFGGAAENETLSYKRAIAVKSLLVKNGIPSNAVKAYGMGESNAIKYCAGPKTLAVVECLAPNRRVTVELN
242114	GC_00006577	Species_core	CIP103550T	2744	5	5	1	0	0.98593	1	0.992915	COG2885|COG2913	Outer membrane protein OmpA and related peptidoglycan-associated (lipo)proteins (OmpA) (PDB:1OAP)|Outer membrane protein assembly factor BamE, lipoprotein component of the BamABCDE complex (BamE) (PDB:2KM7)	M|M	Cell wall/membrane/envelope biogenesis|Cell wall/membrane/envelope biogenesis			MTKAQIYELMGAPHFHEGVLFVKEWDYILHFNAPGGEVMTCQYKITFDDKMKARGFYFKPEDCLAKLTPSAKTNKVVLHKDLSAESLFAFGSASLNIAGSGKIEALAKEILELNPDFKRQNVIVTGYTDRFGGAAENETLSYKRAIAVKSLLVKNGIPSNAVKAYGMGESNAIKYCAGPKTLAVVECLAPNRRVTVELN
242115	GC_00006577	Species_core	D41-sc-1712200	1133	5	5	1	0	0.98593	1	0.992915	COG2885|COG2913	Outer membrane protein OmpA and related peptidoglycan-associated (lipo)proteins (OmpA) (PDB:1OAP)|Outer membrane protein assembly factor BamE, lipoprotein component of the BamABCDE complex (BamE) (PDB:2KM7)	M|M	Cell wall/membrane/envelope biogenesis|Cell wall/membrane/envelope biogenesis			MTKAQIYELMGAPHFHEGVLFVKEWDYILHFNAPGGRVMTCQYKITFDDKMKARGFYFKPEDCLAKLTPSAKTNKVGLHKDLSAESLFAFGSASLNIAGSGKIEALAKEILELNPDFKRQNVIVTGYTDRFGGSAENETLSYKRAIAVKSLLVKNGIPSNAVKAYGMGESNAIKYCAGPKTLAVVECLAPNRRVTVELN
242116	GC_00006577	Species_core	ATCC23355T	1490	5	5	1	0	0.98593	1	0.992915	COG2885|COG2913	Outer membrane protein OmpA and related peptidoglycan-associated (lipo)proteins (OmpA) (PDB:1OAP)|Outer membrane protein assembly factor BamE, lipoprotein component of the BamABCDE complex (BamE) (PDB:2KM7)	M|M	Cell wall/membrane/envelope biogenesis|Cell wall/membrane/envelope biogenesis			MTKAQIYELMGAPHFHEGVLFVKEWDYILHFNAPGGEVMTCQYKITFDDKMKARGFYFKPEDCLAKLTPSAKTNKVVLHKDLSAESLFAFGSASLNIAGSGKIEALAKEILELNPDFKRQNVIVTGYTDRFGGAAENETLSYKRAIAVKSLLVKNGIPSNAVKAYGMGESNAIKYCAGPKTLAVVECLAPNRRVTVELN
242117	GC_00006577	Species_core	Strain_9	3816	5	5	1	0	0.98593	1	0.992915	COG2885|COG2913	Outer membrane protein OmpA and related peptidoglycan-associated (lipo)proteins (OmpA) (PDB:1OAP)|Outer membrane protein assembly factor BamE, lipoprotein component of the BamABCDE complex (BamE) (PDB:2KM7)	M|M	Cell wall/membrane/envelope biogenesis|Cell wall/membrane/envelope biogenesis			MTKAQIYELMGAPHFHEGVLFVKEWDYILHFNAPGSEVMTCQYKITFDDKMKARGFYFKPEDCLAKLTPSAKTNKVGLHKDLSAESLFAFGSASLNIAGSGKIEALAKEILELNPDFKRQNVIVTGYTDRFGGSDENKTLSYKRAIAVKSLLVKNGIPSNAVKAYGMGESNAIKYCAGPKTLAVVECLAPNRRVTVELN
242961	GC_00006748	Species_core	DSM26481T	1567	4	4	1	0	1	1	1							MCWREVTIILNDDFITPEFSQKNKYNADAASE
242962	GC_00006748	Species_core	RF113A1	2909	4	4	1	0	1	1	1							MCWREVTIILNDDFITPEFSQKNKYNADAASE
242963	GC_00006748	Species_core	CIP103550T	3967	4	4	1	0	1	1	1							MCWREVTIILNDDFITPEFSQKNKYNADAASE
242964	GC_00006748	Species_core	Strain_9	493	4	4	1	0	1	1	1							MCWREVTIILNDDFITPEFSQKNKYNADAASE
242977	GC_00006752	Species_core	DSM26481T	2551	4	4	1	0	1	1	1	COG0662|COG0836	Mannose-6-phosphate isomerase, cupin superfamily (ManC) (PDB:1IPJ)|Mannose-1-phosphate guanylyltransferase (CpsB) (PDB:2QH5)	G|M	Carbohydrate transport and metabolism|Cell wall/membrane/envelope biogenesis			MILPVIMAGGVGTRLWPLSRKYFPKQFHNLVSSESLLIDTLKRLEKIKHVPALIVSNEDHRFLVAEQVKNSTSKVSGILLEPEGKNTCPAVALAAFHALKEGMDPLLLVLAADHAIEENDKFIRAINIAQESASKGFLVTFGIVPDRPETGYGYIRKGNDIGSDVYVVNSFKEKPDLDTALSYVSSGEYLWNSGMFMFRASAFLEQLKQYAPDIYECCELSVKNSLRDLDFIRVDHQIFKNCISESVDYAIMEKTDKAVVVPLQAKWNDVGSWAALWELSNKDSSGNYISGDVITNNCTGNYIRSDSSLVATVGVNDHIIVNTKDALLIAHKNHVQDIKAITSILQQKNRPELSYFKNEFRSWGEIERIDTNNNYLVNRITIKPGSKISNQLHYHRNEH…
242978	GC_00006752	Species_core	CIP103550T	4489	4	4	1	0	1	1	1	COG0662|COG0836	Mannose-6-phosphate isomerase, cupin superfamily (ManC) (PDB:1IPJ)|Mannose-1-phosphate guanylyltransferase (CpsB) (PDB:2QH5)	G|M	Carbohydrate transport and metabolism|Cell wall/membrane/envelope biogenesis			MILPVIMAGGVGTRLWPLSRKYFPKQFHNLVSSESLLIDTLKRLEKIKHVPALIVSNEDHRFLVAEQVKNSTSKVSGILLEPEGKNTCPAVALAAFHALKEGMDPLLLVLAADHAIEENDKFIRAINIAQESASKGFLVTFGIVPDRPETGYGYIRKGNDIGSDVYVVNSFKEKPDLDTALSYVSSGEYLWNSGMFMFRASAFLEQLKQYAPDIYECCELSVKNSLRDLDFIRVDHQIFKNCISESVDYAIMEKTDKAVVVPLQAKWNDVGSWAALWELSNKDSSGNYISGDVITNNCTGNYIRSDSSLVATVGVNDHIIVNTKDALLIAHKNHVQDIKAITSILQQKNRPELSYFKNEFRSWGEIERIDTNNNYLVNRITIKPGSKISNQLHYHRNEH…
242979	GC_00006752	Species_core	D41-sc-1712200	4190	4	4	1	0	1	1	1	COG0662|COG0836	Mannose-6-phosphate isomerase, cupin superfamily (ManC) (PDB:1IPJ)|Mannose-1-phosphate guanylyltransferase (CpsB) (PDB:2QH5)	G|M	Carbohydrate transport and metabolism|Cell wall/membrane/envelope biogenesis			MILPVIMAGGVGTRLWPLSRKYFPKQFHNLVSSESLLIDTLKRLEKIKHVPALIVSNEDHRFLVAEQVKNSTSKVSGILLEPEGKNTCPAVALAAFHALKEGMDPLLLVLAADHAIEENDKFIRAINIAQESASKGFLVTFGIVPDRPETGYGYIRKGNDIGSDVYVVNSFKEKPDLDTALSYVSSGEYLWNSGMFMFRASAFLEQLKQYAPDIYECCELSVKNSLRDLDFIRVDHQIFKNCISESVDYAIMEKTDKAVVVPLQAKWNDVGSWAALWELSNKDSSGNYISGDVITNNCTGNYIRSDSSLVATVGVNDHIIVNTKDALLIAHKNHVQDIKAITSILQQKNRPELSYFKNEFRSWGEIERIDTNNNYLVNRITIKPGSKISNQLHYHRNEH…
242980	GC_00006752	Species_core	ATCC23355T	2951	4	4	1	0	1	1	1	COG0662|COG0836	Mannose-6-phosphate isomerase, cupin superfamily (ManC) (PDB:1IPJ)|Mannose-1-phosphate guanylyltransferase (CpsB) (PDB:2QH5)	G|M	Carbohydrate transport and metabolism|Cell wall/membrane/envelope biogenesis			MILPVIMAGGVGTRLWPLSRKYFPKQFHNLVSSESLLIDTLKRLEKIKHVPALIVSNEDHRFLVAEQVKNSTSKVSGILLEPEGKNTCPAVALAAFHALKEGMDPLLLVLAADHAIEENDKFIRAINIAQESASKGFLVTFGIVPDRPETGYGYIRKGNDIGSDVYVVNSFKEKPDLDTALSYVSSGEYLWNSGMFMFRASAFLEQLKQYAPDIYECCELSVKNSLRDLDFIRVDHQIFKNCISESVDYAIMEKTDKAVVVPLQAKWNDVGSWAALWELSNKDSSGNYISGDVITNNCTGNYIRSDSSLVATVGVNDHIIVNTKDALLIAHKNHVQDIKAITSILQQKNRPELSYFKNEFRSWGEIERIDTNNNYLVNRITIKPGSKISNQLHYHRNEH…
243013	GC_00006761	Species_core	DSM26481T	2461	4	4	1	0	1	1	1							MAQRFLVTRGNPYIVIHFYIRKFISLKNVLITCIHTNYELAATLIHDRHTQEKRMKILLWVILIIFLIGLLVVTGVFKMIF
243014	GC_00006761	Species_core	RF113A1	332	4	4	1	0	1	1	1							MAQRFLVTRGNPYIVIHFYIRKFISLKNVLITCIHTNYELAATLIHDRHTQEKRMKILLWVILIIFLIGLLVVTGVFKMIF
243015	GC_00006761	Species_core	CIP103550T	3250	4	4	1	0	1	1	1							MAQRFLVTRGNPYIVIHFYIRKFISLKNVLITCIHTNYELAATLIHDRHTQEKRMKILLWVILIIFLIGLLVVTGVFKMIF
243016	GC_00006761	Species_core	D41-sc-1712200	4094	4	4	1	0	1	1	1							MAQRFLVTRGNPYIVIHFYIRKFISLKNVLITCIHTNYELAATLIHDRHTQEKRMKILLWVILIIFLIGLLVVTGVFKMIF
243021	GC_00006763	Species_core	DSM26481T	4102	4	4	1	0	1	1	1							MRVLLKIATIADKIITLDSHASYTLELFSLWLGLSVAAGTVTAI
243022	GC_00006763	Species_core	CIP103550T	2461	4	4	1	0	1	1	1							MRVLLKIATIADKIITLDSHASYTLELFSLWLGLSVAAGTVTAI
243023	GC_00006763	Species_core	ATCC23355T	1413	4	4	1	0	1	1	1							MRVLLKIATIADKIITLDSHASYTLELFSLWLGLSVAAGTVTAI
243024	GC_00006763	Species_core	Strain_9	4312	4	4	1	0	1	1	1							MRVLLKIATIADKIITLDSHASYTLELFSLWLGLSVAAGTVTAI
243025	GC_00006764	Species_core	DSM26481T	3059	4	4	1	0	1	1	1							MMDVLLSTIVRMATLSVPGVEEPALKNPDIKGTSGALEGDEITAESLHAYAKIEQELAIARRTLISETVEIEEYYGNSLKGGLGAKVSAADFGLDASAEKGKVTKRVIKFTGFNAQTESMLNAIEASLLSKLKAELSAKQLDKVAPKSNS
243026	GC_00006764	Species_core	CIP103550T	737	4	4	1	0	1	1	1							MMDVLLSTIVRMATLSVPGVEEPALKNPDIKGTSGALEGDEITAESLHAYAKIEQELAIARRTLISETVEIEEYYGNSLKGGLGAKVSAADFGLDASAEKGKVTKRVIKFTGFNAQTESMLNAIEASLLSKLKAELSAKQLDKVAPKSNS
243027	GC_00006764	Species_core	ATCC23355T	2445	4	4	1	0	1	1	1							MMDVLLSTIVRMATLSVPGVEEPALKNPDIKGTSGALEGDEITAESLHAYAKIEQELAIARRTLISETVEIEEYYGNSLKGGLGAKVSAADFGLDASAEKGKVTKRVIKFTGFNAQTESMLNAIEASLLSKLKAELSAKQLDKVAPKSNS
243028	GC_00006764	Species_core	Strain_9	2729	4	4	1	0	1	1	1							MMDVLLSTIVRMATLSVPGVEEPALKNPDIKGTSGALEGDEITAESLHAYAKIEQELAIARRTLISETVEIEEYYGNSLKGGLGAKVSAADFGLDASAEKGKVTKRVIKFTGFNAQTESMLNAIEASLLSKLKAELSAKQLDKVAPKSNS
243041	GC_00006768	Species_core	DSM26481T	2547	4	4	1	0	1	1	1	COG1045	Serine acetyltransferase (CysE) (PDB:1T3D)	E	Amino acid transport and metabolism	COG1045	Cysteine biosynthesis	MFEYIKKDLKRYDDNLISAIPKALSKLGFLALINYRIGRFLRSKVKVPILKQLIWLLTGLSRLVVNILTGIDLPYSSKIDGGMKICHFGTIFISSKTIIGENCTIHQGVTIGKGGHNTESAEPILGNDVFIGVNATIIGPIIIGSRVRIGSNVCCFKDIPDDATVVTTGIRVIKNESNASS
243042	GC_00006768	Species_core	CIP103550T	4485	4	4	1	0	1	1	1	COG1045	Serine acetyltransferase (CysE) (PDB:1T3D)	E	Amino acid transport and metabolism	COG1045	Cysteine biosynthesis	MFEYIKKDLKRYDDNLISAIPKALSKLGFLALINYRIGRFLRSKVKVPILKQLIWLLTGLSRLVVNILTGIDLPYSSKIDGGMKICHFGTIFISSKTIIGENCTIHQGVTIGKGGHNTESAEPILGNDVFIGVNATIIGPIIIGSRVRIGSNVCCFKDIPDDATVVTTGIRVIKNESNASS
243043	GC_00006768	Species_core	D41-sc-1712200	4186	4	4	1	0	1	1	1	COG1045	Serine acetyltransferase (CysE) (PDB:1T3D)	E	Amino acid transport and metabolism	COG1045	Cysteine biosynthesis	MFEYIKKDLKRYDDNLISAIPKALSKLGFLALINYRIGRFLRSKVKVPILKQLIWLLTGLSRLVVNILTGIDLPYSSKIDGGMKICHFGTIFISSKTIIGENCTIHQGVTIGKGGHNTESAEPILGNDVFIGVNATIIGPIIIGSRVRIGSNVCCFKDIPDDATVVTTGIRVIKNESNASS
243044	GC_00006768	Species_core	ATCC23355T	2955	4	4	1	0	1	1	1	COG1045	Serine acetyltransferase (CysE) (PDB:1T3D)	E	Amino acid transport and metabolism	COG1045	Cysteine biosynthesis	MFEYIKKDLKRYDDNLISAIPKALSKLGFLALINYRIGRFLRSKVKVPILKQLIWLLTGLSRLVVNILTGIDLPYSSKIDGGMKICHFGTIFISSKTIIGENCTIHQGVTIGKGGHNTESAEPILGNDVFIGVNATIIGPIIIGSRVRIGSNVCCFKDIPDDATVVTTGIRVIKNESNASS
243061	GC_00006773	Species_core	DSM26481T	2672	4	4	1	0	1	1	1							MATAKELNAGAMPQLTDFAISYCALTEHVLLHANSQTLWLLSHHGRRCNSLIKRSACSVDKLKISWMN
243062	GC_00006773	Species_core	CIP103550T	1122	4	4	1	0	1	1	1							MATAKELNAGAMPQLTDFAISYCALTEHVLLHANSQTLWLLSHHGRRCNSLIKRSACSVDKLKISWMN
243063	GC_00006773	Species_core	D41-sc-1712200	4306	4	4	1	0	1	1	1							MATAKELNAGAMPQLTDFAISYCALTEHVLLHANSQTLWLLSHHGRRCNSLIKRSACSVDKLKISWMN
243064	GC_00006773	Species_core	ATCC23355T	2830	4	4	1	0	1	1	1							MATAKELNAGAMPQLTDFAISYCALTEHVLLHANSQTLWLLSHHGRRCNSLIKRSACSVDKLKISWMN
243069	GC_00006775	Species_core	DSM26481T	3396	4	4	1	0	1	1	1	COG3539	Pilin (type 1 fimbrial protein) (FimA) (PDB:2M5G)	N	Cell motility			MKNIFSIASIASIVMVSASAYAASEGQRSTVEFTGSIKENTCVLNSSSVGQVVPLGEVESSVLSTQGSVSQHKTFRIILDQCNLASASITFQGIAEAADVLRVTGTGTVADGVGIQILDMDNNATPLKIDGSSPTALKTVGTGGSDEFFFAARYIAFKNNITAGEANGTVNFRVNYE
243070	GC_00006775	Species_core	CIP103550T	208	4	4	1	0	1	1	1	COG3539	Pilin (type 1 fimbrial protein) (FimA) (PDB:2M5G)	N	Cell motility			MKNIFSIASIASIVMVSASAYAASEGQRSTVEFTGSIKENTCVLNSSSVGQVVPLGEVESSVLSTQGSVSQHKTFRIILDQCNLASASITFQGIAEAADVLRVTGTGTVADGVGIQILDMDNNATPLKIDGSSPTALKTVGTGGSDEFFFAARYIAFKNNITAGEANGTVNFRVNYE
243071	GC_00006775	Species_core	D41-sc-1712200	507	4	4	1	0	1	1	1	COG3539	Pilin (type 1 fimbrial protein) (FimA) (PDB:2M5G)	N	Cell motility			MKNIFSIASIASIVMVSASAYAASEGQRSTVEFTGSIKENTCVLNSSSVGQVVPLGEVESSVLSTQGSVSQHKTFRIILDQCNLASASITFQGIAEAADVLRVTGTGTVADGVGIQILDMDNNATPLKIDGSSPTALKTVGTGGSDEFFFAARYIAFKNNITAGEANGTVNFRVNYE
243072	GC_00006775	Species_core	ATCC23355T	2111	4	4	1	0	1	1	1	COG3539	Pilin (type 1 fimbrial protein) (FimA) (PDB:2M5G)	N	Cell motility			MKNIFSIASIASIVMVSASAYAASEGQRSTVEFTGSIKENTCVLNSSSVGQVVPLGEVESSVLSTQGSVSQHKTFRIILDQCNLASASITFQGIAEAADVLRVTGTGTVADGVGIQILDMDNNATPLKIDGSSPTALKTVGTGGSDEFFFAARYIAFKNNITAGEANGTVNFRVNYE
243077	GC_00006777	Species_core	DSM26481T	4139	4	4	1	0	1	1	1							MSAGLIAGIVLVFLLLGYLVYALINAEAF
243078	GC_00006777	Species_core	CIP103550T	2498	4	4	1	0	1	1	1							MSAGLIAGIVLVFLLLGYLVYALINAEAF
243079	GC_00006777	Species_core	ATCC23355T	1376	4	4	1	0	1	1	1							MSAGLIAGIVLVFLLLGYLVYALINAEAF
243080	GC_00006777	Species_core	Strain_9	4275	4	4	1	0	1	1	1							MSAGLIAGIVLVFLLLGYLVYALINAEAF
243081	GC_00006778	Species_core	DSM26481T	3399	4	4	1	0	1	1	1							MQSYETLRRIIYGMVMGYTFLSSPLNAANITSTQFTITGVLEAKTCAFNETSSSVTLPEVDTLSLNSSNSIQGSTFFPLSFNCNGGVTSISIKPYGSAVSNGDKTLFLNTNSAKNVGLRLLDKYGNILTPDGQTEVTFNYQGSSDKYTFTAGYAATGSGRVSGGTFQSMVIFTMTYS
243082	GC_00006778	Species_core	CIP103550T	211	4	4	1	0	1	1	1							MQSYETLRRIIYGMVMGYTFLSSPLNAANITSTQFTITGVLEAKTCAFNETSSSVTLPEVDTLSLNSSNSIQGSTFFPLSFNCNGGVTSISIKPYGSAVSNGDKTLFLNTNSAKNVGLRLLDKYGNILTPDGQTEVTFNYQGSSDKYTFTAGYAATGSGRVSGGTFQSMVIFTMTYS
243083	GC_00006778	Species_core	D41-sc-1712200	510	4	4	1	0	1	1	1							MQSYETLRRIIYGMVMGYTFLSSPLNAANITSTQFTITGVLEAKTCAFNETSSSVTLPEVDTLSLNSSNSIQGSTFFPLSFNCNGGVTSISIKPYGSAVSNGDKTLFLNTNSAKNVGLRLLDKYGNILTPDGQTEVTFNYQGSSDKYTFTAGYAATGSGRVSGGTFQSMVIFTMTYS
243084	GC_00006778	Species_core	ATCC23355T	2108	4	4	1	0	1	1	1							MQSYETLRRIIYGMVMGYTFLSSPLNAANITSTQFTITGVLEAKTCAFNETSSSVTLPEVDTLSLNSSNSIQGSTFFPLSFNCNGGVTSISIKPYGSAVSNGDKTLFLNTNSAKNVGLRLLDKYGNILTPDGQTEVTFNYQGSSDKYTFTAGYAATGSGRVSGGTFQSMVIFTMTYS
243085	GC_00006779	Species_core	DSM26481T	2491	4	4	1	0	1	1	1							MVQYMTLLHSVTGSAAADLRLGDLVQHLPLYHACGR
243086	GC_00006779	Species_core	CIP103550T	3280	4	4	1	0	1	1	1							MVQYMTLLHSVTGSAAADLRLGDLVQHLPLYHACGR
243087	GC_00006779	Species_core	D41-sc-1712200	4125	4	4	1	0	1	1	1							MVQYMTLLHSVTGSAAADLRLGDLVQHLPLYHACGR
243088	GC_00006779	Species_core	ATCC23355T	3011	4	4	1	0	1	1	1							MVQYMTLLHSVTGSAAADLRLGDLVQHLPLYHACGR
243189	GC_00006805	Species_core	DSM26481T	2550	4	4	1	0	0.997462	1	0.998729	COG0438	Glycosyltransferase involved in cell wall bisynthesis (RfaB) (PDB:2IV7)	M	Cell wall/membrane/envelope biogenesis			MKKLLVLSPRFPFPVIGGDRLRIYKICEQLSKKFELTLLSLCESEEEMSLPVSDSVFSRIERVYLSPLKSKLNVIKALPSSKPLQIAYYSSAKFELKIKELIPFHDAVFAHLIRTGEYIKDKNIRTILEMTDAISLNYKRVAELNETKNLRTFIYRLEQKRLERYEKQIASKFDLVSFISNVDRQYLYPNSSPTIKVYPNGVDTKSLMFKNRTLHCDNPIIIVFIGNMHSLQNMDAARWFAKKILPHLSLNNRKVIFNVIGKIRDSDKEYLNNIPNVNAIGSVNDINEACENGHIGVCPMRLGAGVQNKILEYMALGLPCITSTVGFEGIGATKNNELIVADSLSQYRDAISKLVNNQSFYKDIANNARTFVETKFSWESMITPLVNDIEKLLD
243190	GC_00006805	Species_core	CIP103550T	4488	4	4	1	0	0.997462	1	0.998729	COG0438	Glycosyltransferase involved in cell wall bisynthesis (RfaB) (PDB:2IV7)	M	Cell wall/membrane/envelope biogenesis			MKKLLVLSPRFPFPVIGGDRLRIYKICEQLSKKFELTLLSLCESEEEMSLPVSDSVFSRIERVYLSPLKSKLNVIKALPSSKPLQIAYYSSAKFELKIKELIPFHDAVFAHLIRTGEYIKDKNIRTILEMTDAISLNYKRVAELNETKNLRTFIYRLEQKRLERYEKQIASKFDLVSFISNVDRQYLYPNSSPTIKVYPNGVDTKSLMFKNRTLHCDNPIIIVFIGNMHSLQNMDAARWFAKKILPHLSLNNRKVIFNVIGKIRDSDKEYLNNIPNVNAIGSVNDINEACENGHIGVCPMRLGAGVQNKILEYMALGLPCITSTVGFEGIGATKNNELIVADSLSQYRDAISKLVNNQSFYKDIANNARTFVETKFSWESMITPLVNDIEKLLD
243191	GC_00006805	Species_core	D41-sc-1712200	4189	4	4	1	0	0.997462	1	0.998729	COG0438	Glycosyltransferase involved in cell wall bisynthesis (RfaB) (PDB:2IV7)	M	Cell wall/membrane/envelope biogenesis			MKKLLVLSPRFPFPVIGGDRLRIYKICEQLSKKFELTLLSLCESEEEMSLPVSDSVFSRIERVYLSPLKSKFNVIKALPSSKPLQIAYYSSAKFELKIKELIPFHDAVFAHLIRTGEYIKDKNIRTILEMTDAISLNYKRVAELNETKNLRTFIYRLEQKRLERYEKQIASKFDLVSFISNVDRQYLYPNSSPTIKVYPNGVDTKSLMFKNRTLHCDNPIIIVFIGNMHSLQNMDAARWFAKKILPHLSLNNRKVIFNVIGKIRDSDKEYLNDIPNVNAIGSVNDINEACENGHIGVCPMRLGAGVQNKILEYMALGLPCITSTVGFEGIGATKNNELIVADSLSQYRDAISKLVNNQSFYKDIANNARTFVETKFSWESMITPLVNDIEKLLD
243192	GC_00006805	Species_core	ATCC23355T	2952	4	4	1	0	0.997462	1	0.998729	COG0438	Glycosyltransferase involved in cell wall bisynthesis (RfaB) (PDB:2IV7)	M	Cell wall/membrane/envelope biogenesis			MKKLLVLSPRFPFPVIGGDRLRIYKICEQLSKKFELTLLSLCESEEEMSLPVSDSVFSRIERVYLSPLKSKLNVIKALPSSKPLQIAYYSSAKFELKIKELIPFHDAVFAHLIRTGEYIKDKNIRTILEMTDAISLNYKRVAELNETKNLRTFIYRLEQKRLERYEKQIASKFDLVSFISNVDRQYLYPNSSPTIKVYPNGVDTKSLMFKNRTLHCDNPIIIVFIGNMHSLQNMDAARWFAKKILPHLSLNNRKVIFNVIGKIRDSDKEYLNNIPNVNAIGSVNDINEACENGHIGVCPMRLGAGVQNKILEYMALGLPCITSTVGFEGIGATKNNELIVADSLSQYRDAISKLVNNQSFYKDIANNARTFVETKFSWESMITPLVNDIEKLLD
243253	GC_00006821	Species_core	DSM26481T	1576	4	4	1	0	0.992188	1	0.996078							MPEEDLLLKYSIRRIFSKRDAIHEIKSLPKGGRLSLSLNYIACVNVLEITSCCCSRVRALKRTA
243254	GC_00006821	Species_core	CIP103550T	3976	4	4	1	0	0.992188	1	0.996078							MPEEDLLLKYSIRRIFSKRDAIHEIKSLPKGGRLSLSLNYIACVNVLEITSCCCSRVRALKRTA
243255	GC_00006821	Species_core	P40RS	2135	4	4	1	0	0.992188	1	0.996078							MLEEDLLLKYSIRRIFSKRDAIHEIKSLPKGGRLSLSLNYIACVNVLEITSCCCSRVRALKRTA
243256	GC_00006821	Species_core	ATCC23355T	3922	4	4	1	0	0.992188	1	0.996078							MPEEDLLLKYSIRRIFSKRDAIHEIKSLPKGGRLSLSLNYIACVNVLEITSCCCSRVRALKRTA
243277	GC_00006827	Species_core	DSM26481T	3397	4	4	1	0	0.997835	1	0.998917	COG3121	P pilus assembly protein, chaperone PapD (FimC) (PDB:1BF8)	W	Extracellular structures			MFYNLFGKALPGLFLSVTILFSQLALAEGIVLGGTRLVYPLEAKQSTLSVRNSSKETSYLVQSWAENAQGNKSTDFIITPPLYVSNPGDQNMLRVIFSGPSLPQDRETLYYFNAKAIPSVDKSKMEGKNTLMLAAVTRIKMFVRPSGLDVPVEKAPSMLTFKRSGNQVQISNPSPYHITMVQVALDGRKVADIMVAPFSTESLSVSGNPRMLTYSTINDYGAVSAQQKQSL
243278	GC_00006827	Species_core	CIP103550T	209	4	4	1	0	0.997835	1	0.998917	COG3121	P pilus assembly protein, chaperone PapD (FimC) (PDB:1BF8)	W	Extracellular structures			MFYNLFGKALPGLFLSVTILFSQLALAEGIVLGGTRLVYPLEAKQSTLSVRNSSKETSYLVQSWAENAQGNKSTDFIITPPLYVSNPGDQNMLRVIFSGPSLPQDRETLYYFNAKAIPSVDKSKMEGKNTLMLAAVTRIKMFVRPSGLDVPVEKAPSMLTFKRSGNQVQISNPSPYHITMVQVALDGRKVADIMVAPFSTESLSVSGNPRMLTYSTINDYGAVSAQQKQSL
243279	GC_00006827	Species_core	D41-sc-1712200	508	4	4	1	0	0.997835	1	0.998917	COG3121	P pilus assembly protein, chaperone PapD (FimC) (PDB:1BF8)	W	Extracellular structures			MFYNLFCKALPGLFLSVTILFSQLALAEGIVLGGTRLVYPLEAKQSTLSVRNSSKETSYLVQSWAENAQGNKSTDFIITPPLYVSNPGDQNMLRVIFSGPSLPQDRETLYYFNAKAIPSVDKSKMEGKNTLMLAAVTRIKMFVRPSGLDVPVEKAPSMLTFKRSGNQVQISNPSPYHITMVQVALDGRKVADIMVAPFSTESLSVSGNPRMLTYSTINDYGAVSAQQKQSL
243280	GC_00006827	Species_core	ATCC23355T	2110	4	4	1	0	0.997835	1	0.998917	COG3121	P pilus assembly protein, chaperone PapD (FimC) (PDB:1BF8)	W	Extracellular structures			MFYNLFGKALPGLFLSVTILFSQLALAEGIVLGGTRLVYPLEAKQSTLSVRNSSKETSYLVQSWAENAQGNKSTDFIITPPLYVSNPGDQNMLRVIFSGPSLPQDRETLYYFNAKAIPSVDKSKMEGKNTLMLAAVTRIKMFVRPSGLDVPVEKAPSMLTFKRSGNQVQISNPSPYHITMVQVALDGRKVADIMVAPFSTESLSVSGNPRMLTYSTINDYGAVSAQQKQSL
243321	GC_00006838	Species_core	DSM26481T	3204	4	4	1	0	0.991597	0.666372	0.797086	COG1073	Fermentation-respiration switch esterase FrsA, DUF1100 family (FrsA)	T	Signal transduction mechanisms			#NAME?
243322	GC_00006838	Species_core	CIP103550T	18	4	4	1	0	0.991597	0.666372	0.797086	COG1073	Fermentation-respiration switch esterase FrsA, DUF1100 family (FrsA)	T	Signal transduction mechanisms			#NAME?
243323	GC_00006838	Species_core	ATCC23355T	2301	4	4	1	0	0.991597	0.666372	0.797086	COG1073	Fermentation-respiration switch esterase FrsA, DUF1100 family (FrsA)	T	Signal transduction mechanisms			#NAME?
243324	GC_00006838	Species_core	Strain_9	2922	4	4	1	0	0.991597	0.666372	0.797086	COG1073	Fermentation-respiration switch esterase FrsA, DUF1100 family (FrsA)	T	Signal transduction mechanisms			MSLIKVSILCASMLAAGSIMAAQKIPSTVAEGVNVSGSQKVTFKNGDITMAGNLYLPPDYDSASKYPAIVVSHPWGGVKEQTSGLYAQQLAKRGFITLAYDASHYGESGGLPRDLENPSDRVQDIRSAIGYLASLPQVDPSRIGTLGICAGGGYTLHEAQNDLRVKAVAGVVTYDIGEATRNGIEGLPVTATDRTKLMKSVDAQLNKEASGAPVLVQQLLPSRDTVNTSTPNFVREATDYYLTPRGAHPNARNRYVVTSPGLHMAYYPLEHMDLISPRPVLLIAGEKAETRKFSQQAYDKAKEPKELVIIPGASHFDLYDKPQFVNPALNKLAEFFSKNL
243445	GC_00006869	Species_core	CIP103550T	550	4	4	1	0	0.986111	1	0.993007							MVNMSHVTAVWLFGPARLCQYGTQPIGHVERCREQV
243446	GC_00006869	Species_core	P40RS	3677	4	4	1	0	0.986111	1	0.993007							MVNMSHVTAVWLFGPARLCQYGMQPIGHVERCREQV
243447	GC_00006869	Species_core	ATCC23355T	302	4	4	1	0	0.986111	1	0.993007							MVNMSHVTAVWLFGPARLCQYGTQPIGHVERCREQV
243448	GC_00006869	Species_core	Strain_9	1498	4	4	1	0	0.986111	1	0.993007							MVNMSHVTAVWLFGPARLCQYGTQPIGHVERCREQV
243509	GC_00006885	Species_core	DSM26481T	2669	4	4	1	0	0.991304	0.820694	0.897967							MNYALVVDNLVMNIVLWDGVSEIEQNEGKWVACAPQVGIGWNYQKRKFIKPSDPVLTQEEQIELANEQKRELIASIVAHIQSNMWNTKLSLGRLSEEEKASFNAYLDYIDALIEVDTSSATDVDCRWHQKRKFDRMFSMPIVAKHTDWFI
243510	GC_00006885	Species_core	CIP103550T	3800	4	4	1	0	0.991304	0.820694	0.897967							MNYALVVDNLVMNIVLWDGVSEIEQNEGKWVACAPQVGIGWNYQKRKFIKPSDPVLTQEEQIELANEQKRELIASIVAHIQSNMWNTKLSLGRLSEEEKASFNAYLDYIDALIEVDTSSATDVDCRWHQKRKFDRMFSMPIVAKHTDWFI
243511	GC_00006885	Species_core	D41-sc-1712200	4303	4	4	1	0	0.991304	0.820694	0.897967							MNYALVVDNLVMNIVLWDGVSEIEQNEGKWVACAPQVGIGWNYQKGKFIKPSDPVLTQEEQIELANEQKRELIASIVDHI----------------------------------------------------------------------
243512	GC_00006885	Species_core	ATCC23355T	2833	4	4	1	0	0.991304	0.820694	0.897967							MNYALVVDNLVMNIVLWDGVSEIEQNEGKWVACAPQVGIGWNYQKRKFIKPSDPVLTQEEQIELANEQKRELIASIVAHIQSNMWNTKLSLGRLSEEEKASFNAYLDYIDALIEVDTSSATDVDCRWHQKRKFDRMFSMPIVAKHTDWFI
243517	GC_00006887	Species_core	DSM26481T	2549	4	4	1	0	0.992793	1	0.996383	COG0438	Glycosyltransferase involved in cell wall bisynthesis (RfaB) (PDB:2IV7)	M	Cell wall/membrane/envelope biogenesis			MKVLLVSINSIYEQTGGGIYLRTLKSLYEMSGTKVDIFSKNSPDYKVKKNIFTDLIGRILFCPSYIGAYVFNILIFSKKYDIIAFHSTRLGFLAKIIKFILKNKKIICHSDNVESLLIREVNVNTGILKKILIIIDTFLIPFSESSSVRNCEMISFITEEDKDATEKKLKINLQKKSFIVPVLLDSSPCPNDNSEGYLFFSGSFDFYPNQHALSRIVTLANNNKNLKFCVSGRGLDNFIKEANLTLPENLSIYSDVSSSKMSELYRKAMLYLCPVKYGSGMKTKIAEALSYNLFVITDEDSAYGYKYAIDNRVVFSVNSNLFDDVNSKILQEMVEKVEQIKKNANNKPYQVFNEYYSLKAGIESFRRNIL
243518	GC_00006887	Species_core	CIP103550T	4487	4	4	1	0	0.992793	1	0.996383	COG0438	Glycosyltransferase involved in cell wall bisynthesis (RfaB) (PDB:2IV7)	M	Cell wall/membrane/envelope biogenesis			MKVLLVSINSIYEQTGGGIYLRTLKSLYEMSGTKVDIFSKNSPDYKVKKNIFTDLIGRILFCPSYIGAYVFNILIFSKKYDIIAFHSTRLGFLAKIIKFILKNKKIICHSDNVESLLIREVNVNTGILKKILIIIDTFLIPFSESSSVRNCEMISFITEEDKDATEKKLKINLQKKSFIVPVLLDSSPCPNDNSEGYLFFSGSFDFYPNQHALSRIVTLANNNKNLKFCVSGRGLDNFIKEANLTLPENLSIYSDVSSSKMSELYRKAMLYLCPVKYGSGMKTKIAEALSYNLFVITDEDSAYGYKYAIDNRVVFSVNSNLFDDVNSKILQEMVEKVEQIKKNANNKPYQVFNEYYSLKAGIESFRRNIL
243519	GC_00006887	Species_core	D41-sc-1712200	4188	4	4	1	0	0.992793	1	0.996383	COG0438	Glycosyltransferase involved in cell wall bisynthesis (RfaB) (PDB:2IV7)	M	Cell wall/membrane/envelope biogenesis			MKVLLVSINSIYEQTGGGIYLRTLKSLYEMSGTKVDIFSKNSPDYKVKKNIFTDLIGRILFCPSYIGAYVFNILIVSKKYDIIAFHSTRLGFLAKIIKFILKNKKIICHSDNVESLLIREVNVNTGILKKILIIIDTFLIPFSESSSVRNCEMISFITEEDKDATEKKLKINLQKKSFIVPVLLDSSQCPNDNSEGYLFFSGSFDFYPNQHALSRIVTLANNYKNLKFCVSGRGLDNFIKEANLTLPENLSIYSDVSSSKMSELYRKAMLYLCPVKYGSGMKTKIAEALSYNLFVITDEDSAYGYKYAIDNRVVFSINSNLFDDVNSKILQEMVEKVELIKKDANNKPYQVFNEYYSLKAGIESFRRNIL
243520	GC_00006887	Species_core	ATCC23355T	2953	4	4	1	0	0.992793	1	0.996383	COG0438	Glycosyltransferase involved in cell wall bisynthesis (RfaB) (PDB:2IV7)	M	Cell wall/membrane/envelope biogenesis			MKVLLVSINSIYEQTGGGIYLRTLKSLYEMSGTKVDIFSKNSPDYKVKKNIFTDLIGRILFCPSYIGAYVFNILIFSKKYDIIAFHSTRLGFLAKIIKFILKNKKIICHSDNVESLLIREVNVNTGILKKILIIIDTFLIPFSESSSVRNCEMISFITEEDKDATEKKLKINLQKKSFIVPVLLDSSPCPNDNSEGYLFFSGSFDFYPNQHALSRIVTLANNNKNLKFCVSGRGLDNFIKEANLTLPENLSIYSDVSSSKMSELYRKAMLYLCPVKYGSGMKTKIAEALSYNLFVITDEDSAYGYKYAIDNRVVFSVNSNLFDDVNSKILQEMVEKVEQIKKNANNKPYQVFNEYYSLKAGIESFRRNIL
243585	GC_00006904	Species_core	DSM26481T	2548	4	4	1	0	0.997723	1	0.99886	COG0438	Glycosyltransferase involved in cell wall bisynthesis (RfaB) (PDB:2IV7)	M	Cell wall/membrane/envelope biogenesis			MKVMLLHNEIKTFRVPLFQALSLKYNIDFYCLRKNHSTVDSVSNVHYGRYFRIPKMQDLEIPMGLWKHLKEKNPDVIISTDLGYAITYIGFAFAKMYNKKFVLWNEQWCDIEHPRRKITKPLEKYICKKSDIILAFGEKHGQYAVNLGADPEKIVNVPNAVPDIEPTPLTDMDIPWLYDSSLFKIVCPARLVKFKGHITVLDAITKIIQTHSNIRVIFAGSGPELKTLNELVCLRNLSQYVYITNKTYNSKERDTLFTYSDLIILASLKSRGVEAWGLVINEAAMFGKKIIVSDATGTANELVLDKITGRIFKSGNSDSLAECISSAYEKTLIWNNYSLSIKQRVHDKYSMDLLIKQFKQTLDRLM
243586	GC_00006904	Species_core	CIP103550T	4486	4	4	1	0	0.997723	1	0.99886	COG0438	Glycosyltransferase involved in cell wall bisynthesis (RfaB) (PDB:2IV7)	M	Cell wall/membrane/envelope biogenesis			MKVMLLHNEIKTFRVPLFQALSLKYNIDFYCLRKNHSTVDSVSNVHYGRYFRIPKMQDLEIPMGLWKHLKEKNPDVIISTDLGYAITYIGFAFAKMYNKKFVLWNEQWCDIEHPRRKITKPLEKYICKKSDIILAFGEKHGQYAVNLGADPEKIVNVPNAVPDIEPTPLTDMDIPWLYDSSLFKIVCPARLVKFKGHITVLDAITKIIQTHSNIRVIFAGSGPELKTLNELVCLRNLSQYVYITNKTYNSKERDTLFTYSDLIILASLKSRGVEAWGLVINEAAMFGKKIIVSDATGTANELVLDKITGRIFKSGNSDSLAECISSAYEKTLIWNNYSLSIKQRVHDKYSMDLLIKQFKQTLDRLM
243587	GC_00006904	Species_core	D41-sc-1712200	4187	4	4	1	0	0.997723	1	0.99886	COG0438	Glycosyltransferase involved in cell wall bisynthesis (RfaB) (PDB:2IV7)	M	Cell wall/membrane/envelope biogenesis			MKVMLLHNEIKTFRVPLFQALSLKYNIDFYCLRKNHSTVDSVSNVHYGRYFRIPKMQDLEIPMGLWKHLKEKNPDVIISTDLGYAITYIGFAFAKMYNKKFVLWNEQWCDIEHPRRKITKPLEKYICKKSDIILAFGEKHGQYAVNLGADPEKIVNVPNAVPDIEPTPLTDMDIPWLYDSSLFKIVCPARLVKFKGHITVLDAITKIIQTHSNIRVIFAGSGPELKTLNELVCLRNLSQYVYITNKTYNSKERDTLFTYSDLIILASLKSRGVEAWGLVINEAAMFGKKIIVSDATGTANELVLDKLTGRIFKSGNSDSLAECISSAYEKTLIWKNYSLSIKQRVHDKYSMDLLIKQFRQTLDRLM
243588	GC_00006904	Species_core	ATCC23355T	2954	4	4	1	0	0.997723	1	0.99886	COG0438	Glycosyltransferase involved in cell wall bisynthesis (RfaB) (PDB:2IV7)	M	Cell wall/membrane/envelope biogenesis			MKVMLLHNEIKTFRVPLFQALSLKYNIDFYCLRKNHSTVDSVSNVHYGRYFRIPKMQDLEIPMGLWKHLKEKNPDVIISTDLGYAITYIGFAFAKMYNKKFVLWNEQWCDIEHPRRKITKPLEKYICKKSDIILAFGEKHGQYAVNLGADPEKIVNVPNAVPDIEPTPLTDMDIPWLYDSSLFKIVCPARLVKFKGHITVLDAITKIIQTHSNIRVIFAGSGPELKTLNELVCLRNLSQYVYITNKTYNSKERDTLFTYSDLIILASLKSRGVEAWGLVINEAAMFGKKIIVSDATGTANELVLDKITGRIFKSGNSDSLAECISSAYEKTLIWNNYSLSIKQRVHDKYSMDLLIKQFKQTLDRLM
243621	GC_00006913	Species_core	DSM26481T	2545	4	4	1	0	0.995085	1	0.997536	COG0438	Glycosyltransferase involved in cell wall bisynthesis (RfaB) (PDB:2IV7)	M	Cell wall/membrane/envelope biogenesis			MKNICFVNSYACLGGAEKSLQSLIVGFRNKGYHITAVVGEDGPLCEWLYKEKIEHCIIPQPSLKSGIGKYLSPVNLLKFLLSVRNFLKKNNVDIVHVNTFRSRLYCSYLKKIYKCKLIAHVRDIEPSSFNEFLISKYDYTIAISKAVEECLLKDIKHSPEIVRKIKVIYNGVEETELTLAQKASNNIVQIAMFSRYDEWKCQHVLIEAIKLIRENNEYLLENVVFKLYGAPIRKAEVDYYAKIVSLVEKYGLKNHVIFMGFCSEPLQQMRQMDLIVCPSDNEPFGRVVIEAMSLKKVVFASGNGGIIEILGQNFGELTFRPRDPDSLSRLLINYVENKKQFDGEYKDKLYEEYKSRFSIEQLINNIEKLYREE
243622	GC_00006913	Species_core	CIP103550T	4483	4	4	1	0	0.995085	1	0.997536	COG0438	Glycosyltransferase involved in cell wall bisynthesis (RfaB) (PDB:2IV7)	M	Cell wall/membrane/envelope biogenesis			MKNICFVNSYACLGGAEKSLQSLIVGFRNKGYHITAVVGEDGPLCEWLYKEKIEHCIIPQPSLKSGIGKYLSPVNLLKFLLSVRNFLKKNNVDIVHVNTFRSRLYCSYLKKIYKCKLIAHVRDIEPSSFNEFLISKYDYTIAISKAVEECLLKDIKHSPEIVRKIKVIYNGVEETELTLAQKASNNIVQIAMFSRYDEWKCQHVLIEAIKLIRENNEYLLENVVFKLYGAPIRKAEVDYYAKIVSLVEKYGLKNHVIFMGFCSEPLQQMRQMDLIVCPSDNEPFGRVVIEAMSLKKVVFASGNGGIIEILGQNFGELTFRPRDPDSLSRLLINYVENKKQFDGEYKDKLYEEYKSRFSIEQLINNIEKLYREE
243623	GC_00006913	Species_core	D41-sc-1712200	4184	4	4	1	0	0.995085	1	0.997536	COG0438	Glycosyltransferase involved in cell wall bisynthesis (RfaB) (PDB:2IV7)	M	Cell wall/membrane/envelope biogenesis			MKNICFVNSYACLGGAEKSLQSLIVGFRNKGYHITAVVGEDGPLCEWLYNEKIEHCIIPQPSLKSGIGKYLSPVNLLKFLLSVRHFLKKNNVDIVHVNTFRSRLYCSYLKKIYKCKLIAHVRDIEPSSFNEFLISKYDYTIAISKAVEECLLKDIKYSPEIVRKIKVIYNGVEETELTLAQKASNNIVQIAMFSRYDEWKCQHVLIEAIKLIRENNEHLLENVVFKLYGAPIRKAEVDYYAKIVSLVEKYGLKNHVIFMGFCCEPLQQMRQMDLIVCPSDNEPFGRVVIEAMSLKKVVFASGNGGIIEILGQNFGELTFRPRDPDSLSRLLINYVENKKQFDGEYKDKLYEEYKSRFSIEQLINNIEKLYREE
243624	GC_00006913	Species_core	ATCC23355T	2957	4	4	1	0	0.995085	1	0.997536	COG0438	Glycosyltransferase involved in cell wall bisynthesis (RfaB) (PDB:2IV7)	M	Cell wall/membrane/envelope biogenesis			MKNICFVNSYACLGGAEKSLQSLIVGFRNKGYHITAVVGEDGPLCEWLYKEKIEHCIIPQPSLKSGIGKYLSPVNLLKFLLSVRNFLKKNNVDIVHVNTFRSRLYCSYLKKIYKCKLIAHVRDIEPSSFNEFLISKYDYTIAISKAVEECLLKDIKHSPEIVRKIKVIYNGVEETELTLAQKASNNIVQIAMFSRYDEWKCQHVLIEAIKLIRENNEYLLENVVFKLYGAPIRKAEVDYYAKIVSLVEKYGLKNHVIFMGFCSEPLQQMRQMDLIVCPSDNEPFGRVVIEAMSLKKVVFASGNGGIIEILGQNFGELTFRPRDPDSLSRLLINYVENKKQFDGEYKDKLYEEYKSRFSIEQLINNIEKLYREE
243629	GC_00006915	Species_core	DSM26481T	4023	4	4	1	0	0.995652	1	0.997821							MCEIEKVACASKDESLYHIFSQVSPEIFREFLLEREASKVCLSCGINKLYIPTREMDGGKGHYVWYQSINHAFDITPDNAEYLTVCTHCGYISRYHSMIVFDWMAKLQKKESGDG
243630	GC_00006915	Species_core	CIP103550T	2742	4	4	1	0	0.995652	1	0.997821							MCEIEKVACASKDESLYHIFSQVSPEIFREFLLEREASKVCLSCGINKLYIPTREMDGGKGHYVWYQSINHAFDITPDNAEYLTVCTHCGYISRYHSMIVFDWMAKLQKKESGDG
243631	GC_00006915	Species_core	ATCC23355T	1492	4	4	1	0	0.995652	1	0.997821							MCEIEKVACASKDESLYHIFSQVSPEIFREFLLEREASKVCLSCGINKLYIPTREMDGGKGHYVWYQSINHAFDITPDNAEYLTVCTHCGYISRYHSMIVFDWMAKLQKKESGDG
243632	GC_00006915	Species_core	Strain_9	3818	4	4	1	0	0.995652	1	0.997821							MCEIEKVACASKDESLYHIFSQVSPEIFREFLLEREANKVCLSCGINKLYIPTREMDGGKGHYVWYQSINHAFDITPDNAEYLTVCTHCGYISRYHSMIVFDWMAKLQKKESGDG
243917	GC_00006987	Species_core	DSM26481T	2544	4	4	1	0	0.993537	1	0.996758	COG0728	Lipid II flippase MurJ/MviN (peptidoglycan biosynthesis) (MurJ) (PDB:5T77) (PUBMED:25013077)	M	Cell wall/membrane/envelope biogenesis			MNFIIYLVLSLVSKVFASAREFGIGYFWGAGALVDAFIIAMMLPMFFIDISNVLFNSTYINVFIKHNAKGRKDLFKDVMFFLAGYIVLSVLVIFAFLKVYVHYADIPLVTKNIIKDITYYILIYYSLMVCCELYKAHMVASEKQRLMPLPMIFANFIFIISMYFVAGEKNNLALVLCFVLSAAIQYLLYVGLVFFCVKDINKKGADKQSAILLTRKESRGLFLKNIIPVAFNSVLTQSSKITDKLIASGLLIGSLSSLYFAQQFYALYINIIIVSVLTFAYPKICSKSSENSEMANYVNDVIILLIALLTLPLVIGWYYSNSIFTLLLNNTSPDKIALASEMFNWLSIAVYFEAVSATIKRAFWAMDRMKVTVYNSAFSILLNIFLSVFLSKFIGVSGL…
243918	GC_00006987	Species_core	CIP103550T	4482	4	4	1	0	0.993537	1	0.996758	COG0728	Lipid II flippase MurJ/MviN (peptidoglycan biosynthesis) (MurJ) (PDB:5T77) (PUBMED:25013077)	M	Cell wall/membrane/envelope biogenesis			MNFIIYLVLSLVSKVFASAREFGIGYFWGAGALVDAFIIAMMLPMFFIDISNVLFNSTYINVFIKHNAKGRKDLFKDVMFFLAGYIVLSVLVIFAFLKVYVHYADIPLVTKNIIKDITYYILIYYSLMVCCELYKAHMVASEKQRLMPLPMIFANFIFIISMYFVAGEKNNLALVLCFVLSAAIQYLLYVGLVFFCVKDINKKGADKQSAILLTRKESRGLFLKNIIPVAFNSVLTQSSKITDKLIASGLLIGSLSSLYFAQQFYALYINIIIVSVLTFAYPKICRKSSENSEMANYVNDVIILLIALLTLPLVIGWYYSNSIFTLLLNNTSPDKIALASEMFNWLSIAVYFEAVSATIKRAFWAMDRMKVTVYNSAFSILLNIFLSVFLSKFIGVSGL…
243919	GC_00006987	Species_core	D41-sc-1712200	4183	4	4	1	0	0.993537	1	0.996758	COG0728	Lipid II flippase MurJ/MviN (peptidoglycan biosynthesis) (MurJ) (PDB:5T77) (PUBMED:25013077)	M	Cell wall/membrane/envelope biogenesis			MNFIIYLVLSLVSKVFASAREFGIGYFWGAGALVDAFIIAMMLPMFFIDISNVLFNSTYINIFIKHNAKGRKDLFKDVMFFLAGYIVLSVIVIFAFLKVYVHYADIPLVTKNIIKDITYYILVYYSLMVCCELYKAHMVASEKQRLMPLPMIFANFIFIISMYFVAGERNNLALVLCFVLSAAIQYLLYVGLVFFCVKDINKKGVDKQSAILLTRKESRGLFLKNIIPVAFNSVLTQSSKITDKLIASGLLIGSLSSLYFAQQFYALYINIIIVSVLTFAYPKICSKSSEKSEMANYVNDVIILLIALLTLPLVIGWYYSNSIFTLLLNNTSPDKIALASEMFNWLSIAVYFEAVSATIKRAFWAMDRMKVTVYNSAFSILLNIFLSVFLSKFIGVSGL…
243920	GC_00006987	Species_core	ATCC23355T	2958	4	4	1	0	0.993537	1	0.996758	COG0728	Lipid II flippase MurJ/MviN (peptidoglycan biosynthesis) (MurJ) (PDB:5T77) (PUBMED:25013077)	M	Cell wall/membrane/envelope biogenesis			MNFIIYLVLSLVSKVFASAREFGIGYFWGAGALVDAFIIAMMLPMFFIDISNVLFNSTYINVFIKHNAKGRKDLFKDVMFFLAGYIVLSVLVIFAFLKVYVHYADIPLVTKNIIKDITYYILIYYSLMVCCELYKAHMVASEKQRLMPLPMIFANFIFIISMYFVAGEKNNLALVLCFVLSAAIQYLLYVGLVFFCVKDINKKGADKQSAILLTRKESRGLFLKNIIPVAFNSVLTQSSKITDKLIASGLLIGSLSSLYFAQQFYALYINIIIVSVLTFAYPKICSKSSENSEMANYVNDVIILLIALLTLPLVIGWYYSNSIFTLLLNNTSPDKIALASEMFNWLSIAVYFEAVSATIKRAFWAMDRMKVTVYNSAFSILLNIFLSVFLSKFIGVSGL…
244397	GC_00007107	Species_core	DSM26481T	2639	4	4	1	0	0.999475	0.966218	0.982565	COG3274	Surface polysaccharide O-acyltransferase WecH (WecH) (PUBMED:16936038)	M	Cell wall/membrane/envelope biogenesis			MNRNAGVDALRIVSCLMVVCIHTCLNYKYGQDNLNNYLALFGQSLFRIGLPVFFILSGFFILNSNVDFSAKSLFTKVKRIAIPFIFYSLIHWFVINKGMTISFSGLKEYINALIIRNSISIHFWFVYSLIGIYIFSQPINYLLKDISVSGSFFGLCIIAFLLLYNGDLPSASNVLPVPSIDKWTAYFVAGGFIARIKDRVTLGQSLLLIIIGYTLIVYLSVYNGEKHLPMPYDFNISMFVACCGVVILFSKLRINNNEILSKLSASTYGAYLIHICVLKLLSPVYFAYFHKPGVINYFLTTCILSVFVFVVSMMISIIILPIFNIRYLK
244398	GC_00007107	Species_core	CIP103550T	3830	4	4	1	0	0.999475	0.966218	0.982565	COG3274	Surface polysaccharide O-acyltransferase WecH (WecH) (PUBMED:16936038)	M	Cell wall/membrane/envelope biogenesis			MNRNAGVDALRIVSCLMVVCIHTCLNYKYGQDNLNNYLALFGQSLFRIGLPVFFILSGFFILNSNVDFSAKSLFTKVKRIAIPFIFYSLIHWFVINKGMTISFSGLKEYINALIIRNSISIHFWFVYSLIGIYIFSQPINYLLKDISVSGSFFGLCIIAFLLLYNGDLPSASNVLPVPSIDKWTAYFVAGGFIARIKDRVTLGQSLLLIIIGYTLIVYLSVYNGEKHLPMPYDFNISMFVACCGVVILFSKLRINNNEILSKLSASTYGAYLIHICVLKLLSPVYFAYFHKPGVINYFLTTCILSV-----------------------
244399	GC_00007107	Species_core	D41-sc-1712200	4274	4	4	1	0	0.999475	0.966218	0.982565	COG3274	Surface polysaccharide O-acyltransferase WecH (WecH) (PUBMED:16936038)	M	Cell wall/membrane/envelope biogenesis			MNRNAGVDVLRIVSCLMVVCIHTCLNYKYGQDNLNNYLALFGQSLFRIGLPVFFILSGFFILNSNVDFSAKSLFTKVKRIAIPFIFYSLIHWFVINKGMTISFSGLKEYINALIIRNSISIHFWFVYSLIGIYIFSQPINYLLKDISVSGSFFGLCIIAFLLLYNGDLPSASNVLPVPSIDKWTAYFVAGGFIARIKDRVTLGQSLLLIIIGYTLIVYLSVYNGEKHLPMPYDFNISMFVACCGVVILFSKLRINNNEILSKLSASTYGAYLIHICVLKLLSPVYFAYFHKPGVINYFLTTCILSVFVFVVSMMISIIILPIFNIRYLK
244400	GC_00007107	Species_core	ATCC23355T	2863	4	4	1	0	0.999475	0.966218	0.982565	COG3274	Surface polysaccharide O-acyltransferase WecH (WecH) (PUBMED:16936038)	M	Cell wall/membrane/envelope biogenesis			MNRNAGVDALRIVSCLMVVCIHTCLNYKYGQDNLNNYLALFGQSLFRIGLPVFFILSGFFILNSNVDFSAKSLFTKVKRIAIPFIFYSLIHWFVINKGMTISFSGLKEYINALIIRNSISIHFWFVYSLIGIYIFSQPINYLLKDISVSGSFFGLCIIAFLLLYNGDLPSASNVLPVPSIDKWTAYFVAGGFIARIKDRVTLGQSLLLIIIGYTLIVYLSVYNGEKHLPMPYDFNISMFVACCGVVILFSKLRINNNEILSKLSASTYGAYLIHICVLKLLSPVYFAYFHKPGVINYFLTTCILSVFVFVVSMMISIIILPIFNIRYLK
244861	GC_00007223	Species_core	DSM26481T	2546	4	4	1	0	0.998213	1	0.999106							MFFLLPAFFENLTFPTSRTISDLLFILIAIILLLFYKKITIEKIGICYILFTALIVLINAANGFANVSNQINTDFYEKLNWLVTDRGISEFVPLGDYYRSTLIYLRYLLIPIYFAVGYRIALVQGRYQALNSLWILLTFALTLNLVYGLFKDNQRISGFFENTATLASLSILCIFLATKLNSYLKITYTLLISGITLLLSQTASAYLGLAAIIILPLLKVKKPHIKSILITVTISIIISTIGLIPSIIEFIGKYLYTGSLINRFTTWGTIISYYDSYKVIMFGLGSFPVFADNLFVWLISGFGLSAIIMYVYLMKLGNYNNDCAIFISMIVWQGLLFPGFIMPYMIITTFMILGILSVDKERGIFCSNTSKRI
244862	GC_00007223	Species_core	CIP103550T	4484	4	4	1	0	0.998213	1	0.999106							MFFLLPAFFENLTFPTSRTISDLLFILIAIILLLFYKKITIEKIGICYILFTALIVLINAANGFANVSNQINTDFYEKLNWLVTDRGISEFVPLGDYYRSTLIYLRYLLIPIYFAVGYRIALVQGRYQALNSLWILLTFALTLNLVYGLFKDNQRISGFFENTATLASLSILCIFLATKLNSYLKITYTLLISGITLLLSQTASAYLGLAAIIILPLLKVKKPHIKSILITVTISIIISTIGLIPSIIDFIGKYLYTGSLINRFTTWGTIISYYDSYKVIMFGLGSFPVFADNLFVWLISGFGLSAIIMYVYLMKLGNYNNDCAIFISMIVWQGLLFPGFIMPYMIITTFMILGILSVDKERGIFCSNTSKRI
244863	GC_00007223	Species_core	D41-sc-1712200	4185	4	4	1	0	0.998213	1	0.999106							MFFLLPAFFENLTFPTSRTISDLLFILIAIILLLFYKKITIEKIGICYILFTALIVLINAANGFANVSDQINTDFYEKLNWLVTDRGISEFVPLGDYYRSTLIYLRYLLIPIYFAVGYRIALVQGRYQALNSLWILLTFALTLNLVYGLFKDNQRISGFFENTATLASLSILCIFLATKLNSYLKITYTLLISGITLLLSQTASAYLGLAAIIILPLLKVKKPHIKSILITVTISIIISTIGLIPSIIEFIGKYLYTGSLINRFTTWGTIISYYDSYKVIMFGLGSFPVFADNLFVWLISGFGLSAIIMYVYLMKLGNYNNDCAIFISMIVWQGLLFPGFIMPYMIITTFMILGILSVDKERGIFCSNTSKRI
244864	GC_00007223	Species_core	ATCC23355T	2956	4	4	1	0	0.998213	1	0.999106							MFFLLPAFFENLTFPTSRTISDLLFILIAIILLLFYKKITIEKIGICYILFTALIVLINAANGFANVSNQINTDFYEKLNWLVTDRGISEFVPLGDYYRSTLIYLRYLLIPIYFAVGYRIALVQGRYQALNSLWILLTFALTLNLVYGLFKDNQRISGFFENTATLASLSILCIFLATKLNSYLKITYTLLISGITLLLSQTASAYLGLAAIIILPLLKVKKPHIKSILITVTISIIISTIGLIPSIIEFIGKYLYTGSLINRFTTWGTIISYYDSYKVIMFGLGSFPVFADNLFVWLISGFGLSAIIMYVYLMKLGNYNNDCAIFISMIVWQGLLFPGFIMPYMIITTFMILGILSVDKERGIFCSNTSKRI

## Sheet: T_S8
Table S8 Lsit of gene clusters unique to each strains of newly proposed species
unique_id	gene_cluster_id	bin_name	genome_name	gene_callers_id	num_genomes_gene_cluster_has_hits	num_genes_in_gene_cluster	max_num_paralogs	SCG	functional_homogeneity_index	geometric_homogeneity_index	combined_homogeneity_index	COG20_FUNCTION_ACC	COG20_FUNCTION	COG20_CATEGORY_ACC	COG20_CATEGORY	COG20_PATHWAY_ACC	COG20_PATHWAY	aa_sequence
240534	GC_00006286	singleton	DSM26481T	403	3	6	2	0	0.935971	0.881027	0.907668							-------------------------------------------------------MKLKKHLLAIFAVAAGLTGYHLYGGYPPKLKLTAQEASVVNTFLDNMTTRCIGRYLIDIPQAYSVTSDNILAFINEASVKTKRLYRPAFEQKIRLREEALRKEKTVNPQDMPYLKQVYPLPIGMEGVVFERNESDSVPDVGRILEAHLYTNGVAVEIAMKADNGSAKRYTERRGKYPELYGNTVPEKLAELIQLLKRISGKKDTEIPQQAGFCLPEVFIADGLGENKEELDITYTSNKYPRADFDFSTDNFNKADDTMLDRSAEMDEIITAAEGRTIQKGKRKINGLYTEEWMVFGNINNDEKGLRFVFHSNENVTQPESPWMYISFLQRGLSGNHQLTENEAV…
240535	GC_00006286	singleton	DSM26481T	404	3	6	2	0	0.935971	0.881027	0.907668							-------------------------------------------------------MKLKKHLLAIFAVAAGLTGYYLYGGYPPEIKLTEQENSVVNTFLDEMTTRCVGRYLIDMPESFSVTNDNIKAFINEAPVKTVRIYRTAFEQKIRLREETLRQEKTVNPQDMPYLKQIYPLPAGMEGVVFERNRSISMPDSARTLEALVYTNGVAVEIEMKARNGLSSRYDDDRKDIPEIYGNTVPEKLAELIQLLKRITGKKDTEIPQQAGFCLPEVFIADGLGENKEELHITYTSNKYPRADFDFSTDNFNKAEDTMLDRSAEMDKVITAAEGRTIQKGKRKINGLYTEEWLVFGNISNDEKGLRFVFHSNENVTQPESPWMYISFLQRGLSGNHQLTENEAV…
240536	GC_00006286	singleton	CIP103550T	1976	3	6	2	0	0.935971	0.881027	0.907668							-------------------------------------------------------MKLKKHFVAIFVVAAGLTGYHLYGGYPPKLKLTAQEASVVNTFLDNMTTRCIGRYLIDIPQAYSVTSDNILAFINEASVKTKRLYRPAFEQKIRLREEALRKEKTVNPQDMPYLKQVYPLPIGMEGVVFERNESDSVPDVGRILEAHLYTNGVAVEIAMKADNGSAKRYTERRGKYPELYGNTVPEKLAELIQLLKRISGKKDTEIPQQAGFCLPEVFIADGLGENKEELDITYTSNKYPRADFDFSTDNFNKAEDTMLDRSAEMDKVITAAEGRTIQKGKRKINGLYTEEWLVFGNISNDEKGLRFVFHSNENVTQPESPWMYISFLQRGLSGNHQLTENEAV…
240537	GC_00006286	singleton	CIP103550T	611	3	6	2	0	0.935971	0.881027	0.907668							MAGIYCRIVCGIIAGTLSCSCAALFNLSIYAGTAIHAAGIGENYPGCEADDTGLFMKLKKHLLAIFAVAAGLTGYYLYGGYPPEIKLTEQENSVVNTFLDEMTTRCVGRYLIDMPESFSVTNDNIKAFINEAPVKTVRIYRTAFEQKIRLREETLRQEKTVNPQDMPYLKQIYPLPAGMEGVVFERNRSISMPDSARTLEALVYTNGVAVEIEMKARNGLSSRYDDDRKDIPEIYGNTVPEKLAELIQLLKRITGKKDTEIPQQAGFCLPEVFIADGLGENKEELHITYTSNKYPRADFDFSTDNFNKADDTMLDRSAEMDEIITAAEGRTIQKGKRKINGLYTEEWMVFGNINNDEKGLRFVFHSNENVTQPESPWMYISFLQRGLSGNHQLTENEAV…
240538	GC_00006286	singleton	ATCC23355T	585	3	6	2	0	0.935971	0.881027	0.907668							-------------------------------------------------------MKLKKHFVAIFVVAAGLTGYHLYGGYPPKLKLTAQEASVVNTFLDNMTTRCIGRYLIDIPQAYSVTSDNILAFINEASVKTKRLYRPAFEQKIRLREEALRKEKTVNPQDMPYLKQVYPLPIGMEGVVFERNESDSVPDVGRILEAHLYTNGVAVEIAMKADNGSAKRYTERRGKYPELYGNTVPEKLAELIQLLKRISGKKDTEIPQQAGFCLPEVFIADGLGENKEELDITYTSNKYPRADFDFSTDNFNKAEDTMLDRSAEMDKVITAAEGRTIQKGKRKINGLYTEEWLVFGNISNDEKGLRFVFHSNENVTQPESPWMYISFLQRGLSGNHQLTENEAV…
240539	GC_00006286	singleton	ATCC23355T	586	3	6	2	0	0.935971	0.881027	0.907668							-------------------------------------------------------MKLKKHLLAIFAVAAGLTGYYLYGGYPPEIKLTEQENSVVNTFLDEMTTRCVGRYLIDMPESFSVTNDNIKAFINEAPVKTVRIYRTAFEQKIRLREETLRQEKTVNPQDMPYLKQIYPLPAGMEGVVFERNRSISMPDSARTLEALVYTNGVAVEIEMKARNGLSSRYDDDRKDIPEIYGNTVPEKLAELIQLLKRITGKKDTEIPQQAGFCLPEVFIADGLGENKEELHITYTSNKYPRADFDFSTDNFNKADDTMLDRSAEMDEIITAAEGRTIQKGKRKINGLYTEEWMVFGNINNDEKGLRFVFHSNENVTQPESPWMYISFLQRGLSGNHQLTENEAV…
241260	GC_00006407	singleton	D41-sc-1712200	4513	1	6	6	0	0.744515	0.734597	0.739522	COG3209	Uncharacterized conserved protein RhaS, contains 28 RHS repeats (RhsA) (PDB:4IGL)	R	General function prediction only			MNTSQFSRTPTVVVLDNRGLTVRDISYHRHPDSPKTTDERITCQQYDDRGFLVRSADPRLHEMGLANFSYLTDLTGSVLRSQGADNGITVALNDAAGRPFISVSNITSAGDGTEDRSQAVTRTLQYEAPELPGRPLSVTEQVAGESARIAERFVYAGNTDAEKALNLAGACISHYDTAGLVQTDSIALTGVPLAVTRRLLKDADNPDTVADWQGDDAFAWNNLLAGENDGYTTLTIADATGSVLTTTDAKGNQQRVAYDVAGLLSGSWLTLKDGTEQVIVASVTYSAAGQKQREEHGNGVVTTYTYEAETQRLTGIKTERPARPASGAKVLQDLRYEYDPVGNVLSVRNDAEETRFWRNQKVVPENTYTYDSLYQLVSATGREMANAGQQGSNLPSAT-…
241261	GC_00006407	singleton	D41-sc-1712200	4514	1	6	6	0	0.744515	0.734597	0.739522	COG3209	Uncharacterized conserved protein RhaS, contains 28 RHS repeats (RhsA) (PDB:4IGL)	R	General function prediction only			MNLALFHNTPTVAVLDNRGLTVRDISYHRHPDSPKTTDERITCQQYDDRGFLVRSADPRLHEMGLANFSYLTDLTGSVLRSQGADNGITVALNDAAGRPFISVSNITSAGDGTEDRSQAVTRTLQYEAPELPGRPLSVTEQVAGESARIAERFVYAGNTDAEKALNLAGACISHYDTAGLVQTDSIALTGVPLAVTRRLLKDADNPDTVADWQGDDAFAWNNLLAGENDGYTTLTIADATGSVLTTTDAKGNQQRVAYDVAGLLSGSWLTLKDGTEQVIVASVTYSAAGQKQREEHGNGVVTTYTYEAETQRLTGIKTERPARPASGAKVLQDLRYEYDPVGNVLSVRNDAEETRFWRNQKVVPENTYTYDSLYQLVSATGREMANAGQQGSNLPSAT-…
241262	GC_00006407	singleton	D41-sc-1712200	4521	1	6	6	0	0.744515	0.734597	0.739522	COG3209	Uncharacterized conserved protein RhaS, contains 28 RHS repeats (RhsA) (PDB:4IGL)	R	General function prediction only			MNTSQFSRTPTVVVLDNRGLTVRDISYHRHPDSPKTTDERITCQQYDDRGFLVRSADPRLHEMGLANFSYLTDLTGSVLRSQGADNGITVALNDAAGRPFISVSNITSAGDGTEDRSQAVTRTLQYEAPELPGRPLSVTEQVAGESARIAERFVYAGNTDAEKALNLAGACISHYDTAGLVQTDSIALTGVPLAVTRRLLKDADNPDTVADWQGDDAFAWNNLLAGENDGYTTLTIADATGSVLTTTDAKGNQQRVAYDVAGLLSGSWLTLKDGTEQVIVASVTYSAAGQKQREEHGNGVVTTYTYEAETQRLTGIKTERPARPASGAKVLQDLRYEYDPVGNVLSVRNDAEETRFWRNQKVVPENTYTYDSLYQLVSATGREMANAGQQGSNLPSAT-…
241263	GC_00006407	singleton	D41-sc-1712200	4633	1	6	6	0	0.744515	0.734597	0.739522	COG3209	Uncharacterized conserved protein RhaS, contains 28 RHS repeats (RhsA) (PDB:4IGL)	R	General function prediction only			MIRSLHSMIPTVTVFDNRGLTVRNIAYHRHPGSPDVTSERITRHQYDARGFLMRSADPRLHEGGLVNFSYLTDLGGSPLRTQSVDAGITITLNDAAGRPFISVSKISTADDGTEDRSQAVTRTWQYENAGLPGRPVSVTEQVTGEAARITERFVYAGNSDAEKALNLVGACVSYYDTAGMMQTDSIAITGVPLSVTRHLLKDADIPDVVADWQGEDASAWNDLLDGEV--YATVVTADSTGAILTTIDAKGNMQRVAYDVAGLLLGSWLTLKDNTEQVIVKSLTYSATGQKLREEHGNGVVTTYTYEPETQRLTGIKTERPAGHTSGAKVLQDLRYEYDPVGNVLIITNDAEETRFWRNQKVVPANTYVYDSLYQLVSATGREMANTGHQSSSILPAAI…
241264	GC_00006407	singleton	D41-sc-1712200	4575	1	6	6	0	0.744515	0.734597	0.739522	COG3209	Uncharacterized conserved protein RhaS, contains 28 RHS repeats (RhsA) (PDB:4IGL)	R	General function prediction only			MIRSLHSMIPTVTVFDNRGLTVRNIAYHRHPGSPDVTSERITRHQYDARGFLMRSADPRLHEGGLVNFSYLTDLGGSPLRTQSVDAGITITLNDAAGRPFISVSKISTADDGTEDRSQAVTRTWQYENAGLPGRPVSVTEQVTGEAARITERFVYAGNSDAEKALNLVGACVSYYDTAGMMQTDSIAITGVPLSVTRHLLKDADIPDVVADWQGEDASAWNDLLDGEV--YATVVTADSTGAILTTIDAKGNMQRVAYDVAGLLLGSWLTLKDNTEQVIVKSLTYSATGQKLREEHGNGVVTTYTYEPETQRLTGIKTERPAGHTSGAKVLQDLRYEYDPVGNVLIITNDAEETRFWRNQKVVPANTYVYDSLYQLVSATGREMANTGHQSSSILPAAI…
241265	GC_00006407	singleton	D41-sc-1712200	4635	1	6	6	0	0.744515	0.734597	0.739522							------MFNTTLEIIDFKGLT-------------------------------------------------------------------------------------------------------------------------------IAKR-------------------------------------------------------------------------------------DKIISILDTISER------------------------------------------------------------------------------------------------LSNDAHE----------------------------------------------…
242293	GC_00006613	singleton	DSM26481T	2098	3	5	2	0	0.842919	0.583102	0.689342							#NAME?
242294	GC_00006613	singleton	DSM26481T	2097	3	5	2	0	0.842919	0.583102	0.689342							MKLTHKKTENHHVNLNTRAILTFFQQIISFIYGKTSAAVELIFATLQGSMALACQDMYDVEIDDDIIVPVSHFHIILARSGSKKTTVYRLIMAQIHQTERELAEVFSVKLKEYERQYVLWDEECKSLKKSLQKAVRQKEGVETARNELDECLRNEPVKPVRVHLTVTDPTPEALLKELGQYSSLGITSDEGSALHESIMRRKIAIPNTLWCGDDYRVSRASTGITDIKDPRLGMLLMTQPEPHDSTLKSLGNTIRSTGIY-------------------------------------------------------------------------------------------------------ARTLTMDLTLLT-KLIDIDELVSGYESDLEKFYAIQ…
242295	GC_00006613	singleton	CIP103550T	1569	3	5	2	0	0.842919	0.583102	0.689342	COG0305	Replicative DNA helicase (DnaB) (PDB:1B79)	L	Replication, recombination and repair			MKLTHKKTENHHVNLNTRAILTFFQQIISFIYGKTSAAVELIFATLQGSMALACQDMYDVEIDDDIIVPVSHFHIILARSGSKKTTVYRLIMAQIHQTERELAEVFSVKLKEYERQYVLWDEECKSLKKSLQKAVRQKEGVETARNELDECLRNEPVKPVRVHLTVTDPTPEALLKELGQYSSLGITSDEGSALHESIMRRKIAIPNTLWCGDDYRVSRASTGITDIKDPRLGMLLMTQPEPHDSTLKSLGNTIRSTGIYARTLTMDLTLLTKLIDIDELVSGYESDLEKFYAIQKKHLLAGIERRKKNQPRICMTFAPDARKRLRDVGRRVKYLMQPGGKLYHYNDWAARYCEHTARSAAVMQLFITPDSTVITLETLEAALLISEW--HLNHF--IV…
242296	GC_00006613	singleton	ATCC23355T	3401	3	5	2	0	0.842919	0.583102	0.689342							#NAME?
242297	GC_00006613	singleton	ATCC23355T	3402	3	5	2	0	0.842919	0.583102	0.689342							MKLTHKKTENHHVNLNTRAILTFFQQIISFIYGKTSAAVELIFATLQGSMALACQDMYDVEIDDDIIVPVSHFHIILARSGSKKTTVYRLIMAQIHQTERELAEVFSVKLKEYERQYVLWDEECKSLKKSLQKAVRQKEGVETARNELDECLRNEPVKPVRVHLTVTDPTPEALLKELGQYSSLGITSDEGSALHESIMRRKIAIPNTLWCGDDYRVSRASTGITDIKDPRLGMLLMTQPEPHDSTLKSLGNTIRSTGIY-------------------------------------------------------------------------------------------------------ARTLTMDLTLLT-KLIDIDELVSGYESDLEKFYAIQ…
242828	GC_00006720	singleton	D41-sc-1712200	4632	1	5	5	0	0.611231	0.629586	0.620273							MNENILKE------KFDLIHSADISTLTDI----AAESFHSFYE-------------------RVMGTLSWQEARQLYDASVGARKKNKIYQARLLARATPLLAPLANLQID---RPDNELRDYESEF-GSRATSFVTADSVSSMFSPAAYLTELYR--------------------EARDLHPQDSRYHLDVRRPDLRNLALSQENLDKECSTLTISNDLLMYGIMNKEALS-SRGDVLALLAATRTSGGTP---YHHTYQQVRLALAQRDPHFTLFNSLP---------------------------------------------------------------------------------------------------------------------…
242829	GC_00006720	singleton	D41-sc-1712200	4574	1	5	5	0	0.611231	0.629586	0.620273	COG1196	Chromosome segregation ATPase Smc (Smc) (PDB:5XG3)	D	Cell cycle control, cell division, chromosome partitioning			MNENILKE------KFDLIHSADISTLTDI----AAESFHSFYE-------------------RVMGTLSWQEARQLYDASVGARKKNKIYQARLLARATPLLAPLANLQID---RPDNELRDYESEF-GSRATSFVTADSVSSMFSPAAYLTELYR--------------------EARDLHPQDSRYHLDVRRPDLRNLALSQENLDKECSTLTISNDLLMYGIMNKEALS-SRGDVLALLAATRTSGGTP---YHHTYQQVRLALAQRDPHFTLFNSLPAVSGLLSHASMLGLESNISPELYDILVEELKEESINALFEKNFGSISPEHLLNAQAIKNYYGLTTQELEIFQPYLSQLDIYRDTGQYQARNTINAQYINDEVTYRIASTQSSAARIV…
242830	GC_00006720	singleton	D41-sc-1712200	4631	1	5	5	0	0.611231	0.629586	0.620273							-------------------MQPDGQFFVRL----NLKSTGGQIS-------------------VRISSPRSAWLRGISDDPTAA--NVEYSSAPFTLEPSDIAGPFTLQILHYSEGSTSNARNFYSSFR------VEIFDLSIKKY--LLWVNKVIR--------------------LCRATQ----------LRPGELNAIIRSVNPDLHIDPSALSKVFIVKYYMRLYQLDVERAIVLSNASIPRQSSGAEPSLFERLFNTPSLNNYYFTPNGETLTFAP---------------------------------------------------------------------------------------------------------------------…
242831	GC_00006720	singleton	D41-sc-1712200	4630	1	5	5	0	0.611231	0.629586	0.620273							MMGEMQQSISQSQISSDTVEDALKTYLTRFEDVANLQVVGGYHD-------------------HLLPAQGFSYFIGLDEGGAQQYYWRRVDHDLQSHGQLPANAWSEWLKIDTAIRPDSGLVK------------LVIFKTRLHVV----WLESKTV--------------------IQGDTQQESRVYEVKIAH-------IRHDG--TWSAPVAVTYDHTLDQFIEQ-----QGSNALGMYCAEQQSENT---------------------------------------------------------------------------------------------------------------------------------------------------…
242832	GC_00006720	singleton	D41-sc-1712200	4629	1	5	5	0	0.611231	0.629586	0.620273	COG1196	Chromosome segregation ATPase Smc (Smc) (PDB:5XG3)	D	Cell cycle control, cell division, chromosome partitioning			MTGEALTQVVTMGIKENIYREFDTQQHRRL----NNRYAYSSYEYPRSLTSNCSFINGETGLSRVIG--GAISSIRLSESTVTAITLQLNATLKVSYEGTSLATTHQARALRQFARPGDGLIVYRT-F-TIIPGAMNTTDKYYAVYQMAGGSSGLAKGRMLLSRSAPVDLGGEKILLLLGDFETTDNTYMEGIIQNNAFYLEDTDDNIDRLKNPFHIVDGLGIAQVVR------DHHILFSELASQDVTLTARVGTVTTTFTAERYVSSQPDANFESMRY-----------------------------------------------------------------------------------------------------------------------…
242893	GC_00006733	singleton	P40RS	3066	1	5	5	0	0.799242	0.666797	0.727037							#NAME?
242894	GC_00006733	singleton	P40RS	1530	1	5	5	0	0.799242	0.666797	0.727037							MSQDAFFQEQSEVQPKLNPPIYRWQEDMPENNQPQLVPPQLIWLNTKNSIWMEIPRYESVMWEGALF--MIFFFSVVFVFIFIDSISMLIDDF------EYVTFVIMLFYYVMLGSFVFLFYKLYFAIPRDQPIRLNKQRQAIYTFNYKRKWWNPWARWPATVKAYHWADIHGEMRFSSDRYTGGFQLFASVCQPGTLNVTERFQIASGSPAQLQQLWSCLCLYMQGEPVPDEAVNKGRPDFWCPRKADKWPAEMERESTTAPESELSAPRACSELSDKTR
242895	GC_00006733	singleton	P40RS	1531	1	5	5	0	0.799242	0.666797	0.727037							MSQDAIFQGQSETQPRLNPPIYRWQEDMPENNQPQLVPPQLIWLNTKNTIWMEIPRYEAIMWGGMVFGIVIQFFTIVMFFCFLFGS-------------DVFSLVLLTLASFISFALMLTYIRMSFYIPRDQPIRLNRKRQKIYTFDYKRKWWNPWARWPATVKTYHWPDIHGEMRFSSDRYTGGFQLFASVCQPGTLNVTERFQIASGTPAQLQQLWSCLCLYMKDEPVPDEAVNKGRPDFWCPRKADKWPAEMERESTTAPDSELSALRACSELSDKTS
242896	GC_00006733	singleton	P40RS	3067	1	5	5	0	0.799242	0.666797	0.727037							MSQDTVFQGQSEARPRLNPPIYRWQEDMPDNNQPQLVPPQLIWLNTKNSIWMEIPRYEGVVWGGMIFGGVIALSITIYAVILSLLIGGDAIAYSETVFGKLFNFFAFLFLDFSLVSMTFSFFKIYFAESRDQPIRLNKKRQKIYTFDYKRKWWNPWARWPTTIKAHHWADIHGEMRFSSDRYTGGFQLFASVCQPGTLNVVERFQIASGSPAQLQQLWSYLCLYMQGEPVPDEAVNKGRPDFWCPRKADKWPEAMERESTTTPGGEQPFVSRQKILTDSAK
242897	GC_00006733	singleton	P40RS	1532	1	5	5	0	0.799242	0.666797	0.727037							MSQDAIFQGQSEARPGLNPPIYRWQEDMPDKNQPQLVPPQLIWLN--------------------------------------------------------------------------------------------------------------------------------------------------------------------------------------------------------------------------------------------
242957	GC_00006747	singleton	DSM26481T	4	3	4	2	0	1	1	1							MSEWSDYRWMVRTMAKDNGVTLISIAKHCGVSHRKLNQILQTGPSKEQEELIAEALGCAGCDLAEIHRQMGELSDKYGRASA
242958	GC_00006747	singleton	DSM26481T	4532	3	4	2	0	1	1	1							MSEWSDYRWMVRTMAKDNGVTLISIAKHCGVSHRKLNQILQTGPSKEQEELIAEALGCAGCDLAEIHRQMGELSDKYGRASA
242959	GC_00006747	singleton	CIP103550T	2831	3	4	2	0	1	1	1							MSEWSDYRWMVRTMAKDNGVTLISIAKHCGVSHRKLNQILQTGPSKEQEELIAEALGCAGCDLAEIHRQMGELSDKYGRASA
242960	GC_00006747	singleton	ATCC23355T	985	3	4	2	0	1	1	1							MSEWSDYRWMVRTMAKDNGVTLISIAKHCGVSHRKLNQILQTGPSKEQEELIAEALGCAGCDLAEIHRQMGELSDKYGRASA
242985	GC_00006754	singleton	DSM26481T	1	3	4	2	0	1	1	1							MITLTKEWLLKTITELEEERDSMPGVVNVDAAMALAAMKLALASLEAEHAGFILKHKVTGKFGSWLHSKADWFRSDEYEVMSAYTAPPAPVSVPLAIHDEDFEKALSVLNDTLDDCGDSERGLLLALDKAGIEVRTDACRATMLQGAENAESPTGNSPVIPDGWVAVPVEPTEDMIVNGFESEPDESFSDEKEWEAYEAMSGCQQAAHRAKLCWAAMLSAAPKI
242986	GC_00006754	singleton	DSM26481T	4529	3	4	2	0	1	1	1							MITLTKEWLLKTITELEEERDSMPGVVNVDAAMALAAMKLALASLEAEHAGFILKHKVTGKFGSWLHSKADWFRSDEYEVMSAYTAPPAPVSVPLAIHDEDFEKALSVLNDTLDDCGDSERGLLLALDKAGIEVRTDACRATMLQGAENAESPTGNSPVIPDGWVAVPVEPTEDMIVNGFESEPDESFSDEKEWEAYEAMSGCQQAAHRAKLCWAAMLSAAPKI
242987	GC_00006754	singleton	CIP103550T	2834	3	4	2	0	1	1	1							MITLTKEWLLKTITELEEERDSMPGVVNVDAAMALAAMKLALASLEAEHAGFILKHKVTGKFGSWLHSKADWFRSDEYEVMSAYTAPPAPVSVPLAIHDEDFEKALSVLNDTLDDCGDSERGLLLALDKAGIEVRTDACRATMLQGAENAESPTGNSPVIPDGWVAVPVEPTEDMIVNGFESEPDESFSDEKEWEAYEAMSGCQQAAHRAKLCWAAMLSAAPKI
242988	GC_00006754	singleton	ATCC23355T	988	3	4	2	0	1	1	1							MITLTKEWLLKTITELEEERDSMPGVVNVDAAMALAAMKLALASLEAEHAGFILKHKVTGKFGSWLHSKADWFRSDEYEVMSAYTAPPAPVSVPLAIHDEDFEKALSVLNDTLDDCGDSERGLLLALDKAGIEVRTDACRATMLQGAENAESPTGNSPVIPDGWVAVPVEPTEDMIVNGFESEPDESFSDEKEWEAYEAMSGCQQAAHRAKLCWAAMLSAAPKI
243101	GC_00006783	singleton	DSM26481T	4492	3	4	2	0	1	1	1							MATQPANLPVPSESPRDLKFNAGKIDEFVTSDNHEYIDRFGDKHRTIAGINYDANQAMLQYGYITKKSFEIGAALDTPNTVLQWESNGEFYRWDGDWSQPKEVSAGSTPDSTGGIGEGKWVGVGDASLRTELAEVGSDTLISGKPAGELVNDAESALTLAQLSDVVDIGTQQIPGKQLHALQRLNMSRYAEKVARDSAAITIVCRGDSLTYGEDTTVAPTPADPNPTPAGRVHTKTRAATPYPQALQGYLQQAFSSTVTVINQGYSGDNTKLGWGDWSTNVNSDLTIIMYGTNDAAEGFTPYQSISDYVLYYKKIIARELVKGTPVVMITPPPQKQYGGNVRLLDAYRQAAFNIAEEYGIPVLDGVEVFYGVDSTRFSDNVHFREEGYKYLAARVFAFI…
243102	GC_00006783	singleton	DSM26481T	4560	3	4	2	0	1	1	1							MATQPANLPVPSESPRDLKFNAGKIDEFVTSDNHEYIDRFGDKHRTIAGINYDANQAMLQYGYITKKSFEIGAALDTPNTVLQWESNGEFYRWDGDWSQPKEVSAGSTPDSTGGIGEGKWVGVGDASLRTELAEVGSDTLISGKPAGELVNDAESALTLAQLSDVVDIGTQQIPGKQLHALQRLNMSRYAEKVARDSAAITIVCRGDSLTYGEDTTVAPTPADPNPTPAGRVHTKTRAATPYPQALQGYLQQAFSSTVTVINQGYSGDNTKLGWGDWSTNVNSDLTIIMYGTNDAAEGFTPYQSISDYVLYYKKIIARELVKGTPVVMITPPPQKQYGGNVRLLDAYRQAAFNIAEEYGIPVLDGVEVFYGVDSTRFSDNVHFREEGYKYLAARVFAFI…
243103	GC_00006783	singleton	CIP103550T	2871	3	4	2	0	1	1	1							MATQPANLPVPSESPRDLKFNAGKIDEFVTSDNHEYIDRFGDKHRTIAGINYDANQAMLQYGYITKKSFEIGAALDTPNTVLQWESNGEFYRWDGDWSQPKEVSAGSTPDSTGGIGEGKWVGVGDASLRTELAEVGSDTLISGKPAGELVNDAESALTLAQLSDVVDIGTQQIPGKQLHALQRLNMSRYAEKVARDSAAITIVCRGDSLTYGEDTTVAPTPADPNPTPAGRVHTKTRAATPYPQALQGYLQQAFSSTVTVINQGYSGDNTKLGWGDWSTNVNSDLTIIMYGTNDAAEGFTPYQSISDYVLYYKKIIARELVKGTPVVMITPPPQKQYGGNVRLLDAYRQAAFNIAEEYGIPVLDGVEVFYGVDSTRFSDNVHFREEGYKYLAARVFAFI…
243104	GC_00006783	singleton	ATCC23355T	1025	3	4	2	0	1	1	1							MATQPANLPVPSESPRDLKFNAGKIDEFVTSDNHEYIDRFGDKHRTIAGINYDANQAMLQYGYITKKSFEIGAALDTPNTVLQWESNGEFYRWDGDWSQPKEVSAGSTPDSTGGIGEGKWVGVGDASLRTELAEVGSDTLISGKPAGELVNDAESALTLAQLSDVVDIGTQQIPGKQLHALQRLNMSRYAEKVARDSAAITIVCRGDSLTYGEDTTVAPTPADPNPTPAGRVHTKTRAATPYPQALQGYLQQAFSSTVTVINQGYSGDNTKLGWGDWSTNVNSDLTIIMYGTNDAAEGFTPYQSISDYVLYYKKIIARELVKGTPVVMITPPPQKQYGGNVRLLDAYRQAAFNIAEEYGIPVLDGVEVFYGVDSTRFSDNVHFREEGYKYLAARVFAFI…
243105	GC_00006784	singleton	DSM26481T	25	3	4	2	0	1	1	1							MDYTELSDFEINNLVAISLGAKVTDSYRVGEERETVYYSLGGDEFAIRRGFGNINDDFDPCQKPSDAWPIIADNRISIMFDGTLPEYEGEYHEWCDALSSCRNFGIQHQLNPLRAAMIVFLMMQESANVPANSTGSDLR
243106	GC_00006784	singleton	DSM26481T	4554	3	4	2	0	1	1	1							MDYTELSDFEINNLVAISLGAKVTDSYRVGEERETVYYSLGGDEFAIRRGFGNINDDFDPCQKPSDAWPIIADNRISIMFDGTLPEYEGEYHEWCDALSSCRNFGIQHQLNPLRAAMIVFLMMQESANVPANSTGSDLR
243107	GC_00006784	singleton	CIP103550T	2809	3	4	2	0	1	1	1							MDYTELSDFEINNLVAISLGAKVTDSYRVGEERETVYYSLGGDEFAIRRGFGNINDDFDPCQKPSDAWPIIADNRISIMFDGTLPEYEGEYHEWCDALSSCRNFGIQHQLNPLRAAMIVFLMMQESANVPANSTGSDLR
243108	GC_00006784	singleton	ATCC23355T	963	3	4	2	0	1	1	1							MDYTELSDFEINNLVAISLGAKVTDSYRVGEERETVYYSLGGDEFAIRRGFGNINDDFDPCQKPSDAWPIIADNRISIMFDGTLPEYEGEYHEWCDALSSCRNFGIQHQLNPLRAAMIVFLMMQESANVPANSTGSDLR
243125	GC_00006789	singleton	DSM26481T	23	3	4	2	0	1	1	1							MTLPQRITMELMAPFLLLAFTFSRINRQFREN
243126	GC_00006789	singleton	DSM26481T	4552	3	4	2	0	1	1	1							MTLPQRITMELMAPFLLLAFTFSRINRQFREN
243127	GC_00006789	singleton	CIP103550T	2811	3	4	2	0	1	1	1							MTLPQRITMELMAPFLLLAFTFSRINRQFREN
243128	GC_00006789	singleton	ATCC23355T	965	3	4	2	0	1	1	1							MTLPQRITMELMAPFLLLAFTFSRINRQFREN
243153	GC_00006796	singleton	DSM26481T	4528	3	4	2	0	1	0.763977	0.866199							MDNGFITKELGENHPYPEELFEIAMKFTMAFYYSEKHFFSRFCSIKNSDQYSHNILDIIKDDCNPAIADVFEYFKRRYVSGDRARERLHALTMQEEGEDLSGWAEKIDAYLNKAEGNVEAMLSVCLMVVIRLRHNLLHANKYEVMSGEPKEQEELIGKGYSLLSSLLSARNKREAV
243154	GC_00006796	singleton	DSM26481T	0	3	4	2	0	1	0.763977	0.866199							MDNGFITKELGENHPYPEELFEIAMKFTMAFYYSEKHFFSRF--------------------------------------------------------------------------------------------------------------------------------------
243155	GC_00006796	singleton	CIP103550T	2835	3	4	2	0	1	0.763977	0.866199							MDNGFITKELGENHPYPEELFEIAMKFTMAFYYSEKHFFSRFCSIKNSDQYSHNILDIIKDDCNPAIADVFEYFKRRYVSGDRARERLHALTMQEEGEDLSGWAEKIDAYLNKAEGNVEAMLSVCLMVVIRLRHNLLHANKYEVMSGEPKEQEELIGKGYSLLSSLLSARNKREAV
243156	GC_00006796	singleton	ATCC23355T	989	3	4	2	0	1	0.763977	0.866199							MDNGFITKELGENHPYPEELFEIAMKFTMAFYYSEKHFFSRFCSIKNSDQYSHNILDIIKDDCNPAIADVFEYFKRRYVSGDRARERLHALTMQEEGEDLSGWAEKIDAYLNKAEGNVEAMLSVCLMVVIRLRHNLLHANKYEVMSGEPKEQEELIGKGYSLLSSLLSARNKREAV
243233	GC_00006816	singleton	RF113A1	4318	3	4	2	0	0.985714	1	0.992806							MKMVIIKVVSMKGQEKYWMEEAKLRLKALRLSGPR
243234	GC_00006816	singleton	RF113A1	4766	3	4	2	0	0.985714	1	0.992806							MKMVIIKVVSMKGQEKYWMEEAKLRLKALRLSGPR
243235	GC_00006816	singleton	D41-sc-1712200	1352	3	4	2	0	0.985714	1	0.992806							MKMVIIKVVSMKGQEKYWMEEAKLRLKALRLSGPR
243236	GC_00006816	singleton	P40RS	2716	3	4	2	0	0.985714	1	0.992806							MKMVIIKVVSMKGQEKYWTEEAKLRLKALRLSGPR
243381	GC_00006853	singleton	DSM26481T	4531	3	4	2	0	0.821306	0.919946	0.867832							MKPTYEELEARCAALAAENAGVKAAIDATIGWQQSTDPENVESVRMLVDIKTPAADAFLAEVRAQGVEMAAQSEQFSTWVQQGL----RSFAIGV-----RQGDEQ
243382	GC_00006853	singleton	DSM26481T	3	3	4	2	0	0.821306	0.919946	0.867832							MKPTYEELEARCAALAAENAGVKAAIDATIGWQQSTDPENVESVRMLVDIKTRPPTLSWLKCGRRVWRWRPKANSFPHGFSRGCVASPSAFAKGMSNERHRQTGSA
243383	GC_00006853	singleton	CIP103550T	2832	3	4	2	0	0.821306	0.919946	0.867832							MKPTYEELEARCAALAAENAGVKAAIDATIGWQQSTDPENVESVRMLVDIKTPAADAFLAEVRAQGVEMAAQSEQFSTWVQQGL----RSFAIGV-----RQGDEQ
243384	GC_00006853	singleton	ATCC23355T	986	3	4	2	0	0.821306	0.919946	0.867832							MKPTYEELEARCAALAAENAGVKAAIDATIGWQQSTDPENVESVRMLVDIKTPAADAFLAEVRAQGVEMAAQSEQFSTWVQQGL----RSFAIGV-----RQGDEQ
245222	GC_00007315	singleton	DSM26481T	2096	3	3	1	0	1	1	1	COG3311	DNA-binding transcriptional regulator AlpA (AlpA)	K|X	Transcription|Mobilome: prophages, transposons			MSSVYTRQPEPQQRILRMRELTKIVGLSRSTIYEKLNPESRYYDETFPKPVRLGAASVGWRSTSVDEWIASRSV
245223	GC_00007315	singleton	CIP103550T	1568	3	3	1	0	1	1	1	COG3311	DNA-binding transcriptional regulator AlpA (AlpA)	K|X	Transcription|Mobilome: prophages, transposons			MSSVYTRQPEPQQRILRMRELTKIVGLSRSTIYEKLNPESRYYDETFPKPVRLGAASVGWRSTSVDEWIASRSV
245224	GC_00007315	singleton	ATCC23355T	3403	3	3	1	0	1	1	1	COG3311	DNA-binding transcriptional regulator AlpA (AlpA)	K|X	Transcription|Mobilome: prophages, transposons			MSSVYTRQPEPQQRILRMRELTKIVGLSRSTIYEKLNPESRYYDETFPKPVRLGAASVGWRSTSVDEWIASRSV
245228	GC_00007317	singleton	DSM26481T	3117	3	3	1	0	1	1	1							MTNKFPAHQATGNSVIERVYYRQRPLPDKVLLKAIRN
245229	GC_00007317	singleton	CIP103550T	679	3	3	1	0	1	1	1							MTNKFPAHQATGNSVIERVYYRQRPLPDKVLLKAIRN
245230	GC_00007317	singleton	ATCC23355T	2387	3	3	1	0	1	1	1							MTNKFPAHQATGNSVIERVYYRQRPLPDKVLLKAIRN
245240	GC_00007321	singleton	DSM26481T	1618	3	3	1	0	1	1	1							MGCINIHFVVALIFIITACTPGPVGTKRYQPYTGVDSAIIYTQVNERHRGLVFLQRFEKNGDCFEEADMIYISNNFMDGGLHHFMESRIQANKYWSLYVLDNSSGRQILRRTAFIPEAGKRYVGIDYQGVVEIPQELKISSEDDLDEIYTKYKNKKAMAWNLRSGQCKTWIGKLMEPLISSRN
245241	GC_00007321	singleton	CIP103550T	4449	3	3	1	0	1	1	1							MGCINIHFVVALIFIITACTPGPVGTKRYQPYTGVDSAIIYTQVNERHRGLVFLQRFEKNGDCFEEADMIYISNNFMDGGLHHFMESRIQANKYWSLYVLDNSSGRQILRRTAFIPEAGKRYVGIDYQGVVEIPQELKISSEDDLDEIYTKYKNKKAMAWNLRSGQCKTWIGKLMEPLISSRN
245242	GC_00007321	singleton	ATCC23355T	3879	3	3	1	0	1	1	1							MGCINIHFVVALIFIITACTPGPVGTKRYQPYTGVDSAIIYTQVNERHRGLVFLQRFEKNGDCFEEADMIYISNNFMDGGLHHFMESRIQANKYWSLYVLDNSSGRQILRRTAFIPEAGKRYVGIDYQGVVEIPQELKISSEDDLDEIYTKYKNKKAMAWNLRSGQCKTWIGKLMEPLISSRN
245291	GC_00007338	singleton	DSM26481T	2099	3	3	1	0	1	1	1							MKSPYDLTEREFKFLQQEAEDKYDSRISSYTLRRSLAVISNYLENYNRVFALRTDLRFAQSHVPDEPDMPTCFQKDDEKAITRAMESLKSQLREEHKRSGRAGECAPLGYIWARERVTGEQPHYHLVLLFDKEVYAYLGNYTESDADNMATRIQKAWCSAIGLDYPEYAYLPHFSKNHSIWFTRHDALTLSDDYYDFLLRVAYLSKDYSKDFYDGYRNFGTSQLI
245292	GC_00007338	singleton	CIP103550T	1570	3	3	1	0	1	1	1							MKSPYDLTEREFKFLQQEAEDKYDSRISSYTLRRSLAVISNYLENYNRVFALRTDLRFAQSHVPDEPDMPTCFQKDDEKAITRAMESLKSQLREEHKRSGRAGECAPLGYIWARERVTGEQPHYHLVLLFDKEVYAYLGNYTESDADNMATRIQKAWCSAIGLDYPEYAYLPHFSKNHSIWFTRHDALTLSDDYYDFLLRVAYLSKDYSKDFYDGYRNFGTSQLI
245293	GC_00007338	singleton	ATCC23355T	3400	3	3	1	0	1	1	1							MKSPYDLTEREFKFLQQEAEDKYDSRISSYTLRRSLAVISNYLENYNRVFALRTDLRFAQSHVPDEPDMPTCFQKDDEKAITRAMESLKSQLREEHKRSGRAGECAPLGYIWARERVTGEQPHYHLVLLFDKEVYAYLGNYTESDADNMATRIQKAWCSAIGLDYPEYAYLPHFSKNHSIWFTRHDALTLSDDYYDFLLRVAYLSKDYSKDFYDGYRNFGTSQLI
245315	GC_00007346	singleton	DSM26481T	3211	3	3	1	0	1	1	1	COG5635	Predicted NTPase, NACHT family domain (NACHT)	T	Signal transduction mechanisms			MNIDFSLIRSAPKSRNDSFEALAVQLFRKTCRVPTNSTFISLRGDGGDGGVEAYFRSPDGAVFGVQAKYFFQLASAELTQIDSSLKAALSNHPTLTEYWIYIPFDLTGRVAAGKRGKSQAERFEEWKSKVESEASAKGKSLSIVLCTATVVCNQLLEIDPYGGMRRYWFDDTLLTTAQIQQCLEDAIAFAGPRYTSMLDVVTNAHVGLDFFGGTGDFCEWYETSLTPIVREFHSLNGYGRKSLDILGETRATSATALIEEIIVYCESMRDNNVTATSVTDLCVALSSLLTLFADARHAQEDKFYEKHGKHSDTESFRQFHAEYMCAFPAGDMDAARKWEEQAQQLQNLLSSQVIGAATAHSLLLVGPAGIGKTHAIVSAALRRLEHGGFSLVVFGDDFG…
245316	GC_00007346	singleton	CIP103550T	25	3	3	1	0	1	1	1	COG5635	Predicted NTPase, NACHT family domain (NACHT)	T	Signal transduction mechanisms			MNIDFSLIRSAPKSRNDSFEALAVQLFRKTCRVPTNSTFISLRGDGGDGGVEAYFRSPDGAVFGVQAKYFFQLASAELTQIDSSLKAALSNHPTLTEYWIYIPFDLTGRVAAGKRGKSQAERFEEWKSKVESEASAKGKSLSIVLCTATVVCNQLLEIDPYGGMRRYWFDDTLLTTAQIQQCLEDAIAFAGPRYTSMLDVVTNAHVGLDFFGGTGDFCEWYETSLTPIVREFHSLNGYGRKSLDILGETRATSATALIEEIIVYCESMRDNNVTATSVTDLCVALSSLLTLFADARHAQEDKFYEKHGKHSDTESFRQFHAEYMCAFPAGDMDAARKWEEQAQQLQNLLSSQVIGAATAHSLLLVGPAGIGKTHAIVSAALRRLEHGGFSLVVFGDDFG…
245317	GC_00007346	singleton	ATCC23355T	2294	3	3	1	0	1	1	1	COG5635	Predicted NTPase, NACHT family domain (NACHT)	T	Signal transduction mechanisms			MNIDFSLIRSAPKSRNDSFEALAVQLFRKTCRVPTNSTFISLRGDGGDGGVEAYFRSPDGAVFGVQAKYFFQLASAELTQIDSSLKAALSNHPTLTEYWIYIPFDLTGRVAAGKRGKSQAERFEEWKSKVESEASAKGKSLSIVLCTATVVCNQLLEIDPYGGMRRYWFDDTLLTTAQIQQCLEDAIAFAGPRYTSMLDVVTNAHVGLDFFGGTGDFCEWYETSLTPIVREFHSLNGYGRKSLDILGETRATSATALIEEIIVYCESMRDNNVTATSVTDLCVALSSLLTLFADARHAQEDKFYEKHGKHSDTESFRQFHAEYMCAFPAGDMDAARKWEEQAQQLQNLLSSQVIGAATAHSLLLVGPAGIGKTHAIVSAALRRLEHGGFSLVVFGDDFG…
245381	GC_00007368	singleton	DSM26481T	3293	3	3	1	0	1	1	1							MSIMGDASAFLNSIPEWLSSFITALIGAVIGGFFTLRGVDREAKITRAEAEKNALDLQLSVLKGIKGEVSTLINIYNKRMQYHIERIEPGGMLLISFPVGEDNFIFYEQNAREIAKLNDTARDSIINIYTYARSLIQSFKGNNQLIAEYEKIFFDMADNNKDKEMYERLHEAKIAVMVDYAQGIKHIDAELRQVITEGFNVIDQEIAALKIKLKNS
245382	GC_00007368	singleton	CIP103550T	107	3	3	1	0	1	1	1							MSIMGDASAFLNSIPEWLSSFITALIGAVIGGFFTLRGVDREAKITRAEAEKNALDLQLSVLKGIKGEVSTLINIYNKRMQYHIERIEPGGMLLISFPVGEDNFIFYEQNAREIAKLNDTARDSIINIYTYARSLIQSFKGNNQLIAEYEKIFFDMADNNKDKEMYERLHEAKIAVMVDYAQGIKHIDAELRQVITEGFNVIDQEIAALKIKLKNS
245383	GC_00007368	singleton	ATCC23355T	2212	3	3	1	0	1	1	1							MSIMGDASAFLNSIPEWLSSFITALIGAVIGGFFTLRGVDREAKITRAEAEKNALDLQLSVLKGIKGEVSTLINIYNKRMQYHIERIEPGGMLLISFPVGEDNFIFYEQNAREIAKLNDTARDSIINIYTYARSLIQSFKGNNQLIAEYEKIFFDMADNNKDKEMYERLHEAKIAVMVDYAQGIKHIDAELRQVITEGFNVIDQEIAALKIKLKNS
245423	GC_00007382	singleton	DSM26481T	3395	3	3	1	0	1	1	1							MRHRIFTKNNYIKIAFIHLLREIIPKTHACIVDIDSYTSLSEILDEIDGIELKANQYIYILKGINVHSKVLGPLATFGRDDNLIDIIHLLKTGEPIDWSDLKQHLIMMSELSVLSRQDKEVAWSVAQHSDVSSVAKLANVNNKTIYTRIAIIARKLNLRHLNEVRTFVASEINYS
245424	GC_00007382	singleton	CIP103550T	207	3	3	1	0	1	1	1							MRHRIFTKNNYIKIAFIHLLREIIPKTHACIVDIDSYTSLSEILDEIDGIELKANQYIYILKGINVHSKVLGPLATFGRDDNLIDIIHLLKTGEPIDWSDLKQHLIMMSELSVLSRQDKEVAWSVAQHSDVSSVAKLANVNNKTIYTRIAIIARKLNLRHLNEVRTFVASEINYS
245425	GC_00007382	singleton	ATCC23355T	2112	3	3	1	0	1	1	1							MRHRIFTKNNYIKIAFIHLLREIIPKTHACIVDIDSYTSLSEILDEIDGIELKANQYIYILKGINVHSKVLGPLATFGRDDNLIDIIHLLKTGEPIDWSDLKQHLIMMSELSVLSRQDKEVAWSVAQHSDVSSVAKLANVNNKTIYTRIAIIARKLNLRHLNEVRTFVASEINYS
245477	GC_00007400	singleton	DSM26481T	3400	3	3	1	0	1	1	1							MKKFFLLIYIVTQYANAATLQCENYKASRMNSPFVSSSVNALTNVEVKTIAVGTPKVKNFHITITYPDANVGLALAGNYVHIYPNIDDKQSAPLIIGERLTGLTGQTISIPCTSPDSNGCAILKHNWAPIVSASPSSATLASIDRNVTVPERLNRMSTELTITSNNVQVPSTTVTGNQSVLFGELTVEDSLTIPDKIDIGSLTAGENKNAGIFIDYTTNTNNLDVRLSPSYDISAPLTVNEKQVYGPTSFKPPFSIGLYVMTSAQPGTKSANVIASWTCP
245478	GC_00007400	singleton	CIP103550T	212	3	3	1	0	1	1	1							MKKFFLLIYIVTQYANAATLQCENYKASRMNSPFVSSSVNALTNVEVKTIAVGTPKVKNFHITITYPDANVGLALAGNYVHIYPNIDDKQSAPLIIGERLTGLTGQTISIPCTSPDSNGCAILKHNWAPIVSASPSSATLASIDRNVTVPERLNRMSTELTITSNNVQVPSTTVTGNQSVLFGELTVEDSLTIPDKIDIGSLTAGENKNAGIFIDYTTNTNNLDVRLSPSYDISAPLTVNEKQVYGPTSFKPPFSIGLYVMTSAQPGTKSANVIASWTCP
245479	GC_00007400	singleton	ATCC23355T	2107	3	3	1	0	1	1	1							MKKFFLLIYIVTQYANAATLQCENYKASRMNSPFVSSSVNALTNVEVKTIAVGTPKVKNFHITITYPDANVGLALAGNYVHIYPNIDDKQSAPLIIGERLTGLTGQTISIPCTSPDSNGCAILKHNWAPIVSASPSSATLASIDRNVTVPERLNRMSTELTITSNNVQVPSTTVTGNQSVLFGELTVEDSLTIPDKIDIGSLTAGENKNAGIFIDYTTNTNNLDVRLSPSYDISAPLTVNEKQVYGPTSFKPPFSIGLYVMTSAQPGTKSANVIASWTCP
245492	GC_00007405	singleton	DSM26481T	423	3	3	1	0	1	1	1	COG0270	DNA-cytosine methylase (Dcm) (PDB:3LX6)	L	Replication, recombination and repair			MSWGFYKSPYFKGLLATDIWKEAKRNYDLNHEGIDFKLSDFSLEEDRDEIISQFKGRCDLVIGGPPCQGFSTLGKRELDCKKSILVDAFLDTAIKINPRFIIMENVKAIRSKKHPNGGFFIDAIERIFNKSEYVYKTVILNSLDFGLGQTRQRFFLFACKSNEEPLLSEFINAIESHKKNTHTTLYDLIGDLPSIGPGEEYIDKELKIFNHKSLNHSDKLVERFKHVPVGGGLLNVPKNLLTEHLIKMVEGEYGSGGHAKNIYGRMSWELPSGTIVAGMDKITVGRFVHPVENRLLTPRECARIQSFPDDFIFYGSLVTQYYLIGNAVPPLFSEILSKSYIKVFGA
245493	GC_00007405	singleton	CIP103550T	1995	3	3	1	0	1	1	1	COG0270	DNA-cytosine methylase (Dcm) (PDB:3LX6)	L	Replication, recombination and repair			MSWGFYKSPYFKGLLATDIWKEAKRNYDLNHEGIDFKLSDFSLEEDRDEIISQFKGRCDLVIGGPPCQGFSTLGKRELDCKKSILVDAFLDTAIKINPRFIIMENVKAIRSKKHPNGGFFIDAIERIFNKSEYVYKTVILNSLDFGLGQTRQRFFLFACKSNEEPLLSEFINAIESHKKNTHTTLYDLIGDLPSIGPGEEYIDKELKIFNHKSLNHSDKLVERFKHVPVGGGLLNVPKNLLTEHLIKMVEGEYGSGGHAKNIYGRMSWELPSGTIVAGMDKITVGRFVHPVENRLLTPRECARIQSFPDDFIFYGSLVTQYYLIGNAVPPLFSEILSKSYIKVFGA
245494	GC_00007405	singleton	ATCC23355T	567	3	3	1	0	1	1	1	COG0270	DNA-cytosine methylase (Dcm) (PDB:3LX6)	L	Replication, recombination and repair			MSWGFYKSPYFKGLLATDIWKEAKRNYDLNHEGIDFKLSDFSLEEDRDEIISQFKGRCDLVIGGPPCQGFSTLGKRELDCKKSILVDAFLDTAIKINPRFIIMENVKAIRSKKHPNGGFFIDAIERIFNKSEYVYKTVILNSLDFGLGQTRQRFFLFACKSNEEPLLSEFINAIESHKKNTHTTLYDLIGDLPSIGPGEEYIDKELKIFNHKSLNHSDKLVERFKHVPVGGGLLNVPKNLLTEHLIKMVEGEYGSGGHAKNIYGRMSWELPSGTIVAGMDKITVGRFVHPVENRLLTPRECARIQSFPDDFIFYGSLVTQYYLIGNAVPPLFSEILSKSYIKVFGA
245519	GC_00007414	singleton	DSM26481T	1619	3	3	1	0	1	1	1							MVLSDLSVYLRLSLQRALLGNVTPNIRAVIAELSGKNISLLFYFEGEVDVDDEELASVIETEIIADFDDDFTVYTTVQRLDYPQMIKNKNGLLVYLRKE
245520	GC_00007414	singleton	CIP103550T	4448	3	3	1	0	1	1	1							MVLSDLSVYLRLSLQRALLGNVTPNIRAVIAELSGKNISLLFYFEGEVDVDDEELASVIETEIIADFDDDFTVYTTVQRLDYPQMIKNKNGLLVYLRKE
245521	GC_00007414	singleton	ATCC23355T	3878	3	3	1	0	1	1	1							MVLSDLSVYLRLSLQRALLGNVTPNIRAVIAELSGKNISLLFYFEGEVDVDDEELASVIETEIIADFDDDFTVYTTVQRLDYPQMIKNKNGLLVYLRKE
245522	GC_00007415	singleton	DSM26481T	4487	3	3	1	0	1	1	1							MSKESMLAGWELIFQAADAGAVLFSHDKFTQDFDKACGHIMVLIEDAFMCYERRSFGTSVFLSVTAIEETAKAEIGIYRRDNKNEKQNRKKDPLYNHLSKHKMAVLPTVFMGKRLLEALGEKRCKELYSEVINGSLRTLREGALYFSNKDGSLITPNELIDREKSKEMLLLAIETIDDRLIGYSDKTYDIEKRLSQLFKHVLKQSLDD
245523	GC_00007415	singleton	CIP103550T	2876	3	3	1	0	1	1	1							MSKESMLAGWELIFQAADAGAVLFSHDKFTQDFDKACGHIMVLIEDAFMCYERRSFGTSVFLSVTAIEETAKAEIGIYRRDNKNEKQNRKKDPLYNHLSKHKMAVLPTVFMGKRLLEALGEKRCKELYSEVINGSLRTLREGALYFSNKDGSLITPNELIDREKSKEMLLLAIETIDDRLIGYSDKTYDIEKRLSQLFKHVLKQSLDD
245524	GC_00007415	singleton	ATCC23355T	1030	3	3	1	0	1	1	1							MSKESMLAGWELIFQAADAGAVLFSHDKFTQDFDKACGHIMVLIEDAFMCYERRSFGTSVFLSVTAIEETAKAEIGIYRRDNKNEKQNRKKDPLYNHLSKHKMAVLPTVFMGKRLLEALGEKRCKELYSEVINGSLRTLREGALYFSNKDGSLITPNELIDREKSKEMLLLAIETIDDRLIGYSDKTYDIEKRLSQLFKHVLKQSLDD
245546	GC_00007423	singleton	DSM26481T	422	3	3	1	0	1	1	1							MEIIVYYEGDESVKSWFSSLVDMDVTYKKMPSRNDTSEYTDLPAYVSDILYLDKPDLIVSMQHDGHEKPLLSIEFACCTPQYQHSLQRFSRMLASISSGCPSILIIPSIKRENSGERIYKRSVAIEYGAVRLMDVFKTPCFVLDWPSDENHFLINEKNTQYPLIDSKGIQYLKQFIFECVKSREDINYIESLSKKKLVSTLTDMIRTNAYRAGVPSISNPGGGDKNSTVKLELIDTQELINKISASSPLHKALCSKIPSYILDRKESLVFYPTRITAHAGDPYVGMIGYYDIAFARFGKSTRERYHNMVAYAENVSIKEITDVMGKFVAKSCPFNNPFEPKNAKTYNYHMRYGCKETKSKPVRIYAELADIVIFKDGVLFNAG
245547	GC_00007423	singleton	CIP103550T	1994	3	3	1	0	1	1	1							MEIIVYYEGDESVKSWFSSLVDMDVTYKKMPSRNDTSEYTDLPAYVSDILYLDKPDLIVSMQHDGHEKPLLSIEFACCTPQYQHSLQRFSRMLASISSGCPSILIIPSIKRENSGERIYKRSVAIEYGAVRLMDVFKTPCFVLDWPSDENHFLINEKNTQYPLIDSKGIQYLKQFIFECVKSREDINYIESLSKKKLVSTLTDMIRTNAYRAGVPSISNPGGGDKNSTVKLELIDTQELINKISASSPLHKALCSKIPSYILDRKESLVFYPTRITAHAGDPYVGMIGYYDIAFARFGKSTRERYHNMVAYAENVSIKEITDVMGKFVAKSCPFNNPFEPKNAKTYNYHMRYGCKETKSKPVRIYAELADIVIFKDGVLFNAG
245548	GC_00007423	singleton	ATCC23355T	568	3	3	1	0	1	1	1							MEIIVYYEGDESVKSWFSSLVDMDVTYKKMPSRNDTSEYTDLPAYVSDILYLDKPDLIVSMQHDGHEKPLLSIEFACCTPQYQHSLQRFSRMLASISSGCPSILIIPSIKRENSGERIYKRSVAIEYGAVRLMDVFKTPCFVLDWPSDENHFLINEKNTQYPLIDSKGIQYLKQFIFECVKSREDINYIESLSKKKLVSTLTDMIRTNAYRAGVPSISNPGGGDKNSTVKLELIDTQELINKISASSPLHKALCSKIPSYILDRKESLVFYPTRITAHAGDPYVGMIGYYDIAFARFGKSTRERYHNMVAYAENVSIKEITDVMGKFVAKSCPFNNPFEPKNAKTYNYHMRYGCKETKSKPVRIYAELADIVIFKDGVLFNAG
245588	GC_00007437	singleton	DSM26481T	864	3	3	1	0	1	1	1							MKESLIPRESCFLIQLKNLAMTLSLTKLDEVIDAIKECVIKNQCVIPDEIQSVNFIEKLISVSEKKVSGRDVDDFLIHLSAFWQWLVQRRPLDFIYIGKRKNFHLSCHILGNAPLYFKNTIFVDEISPETLKNELNCINLPRPVILGDKEGLSHVNVRNLLGYINIETAGSLIGNHAEYIGVIRKHIDMVAILNNNLRKLESNNNYDKVILGSSFGYYGMHDALLTNAVNLSIASGDAAYNKALVEHCIRHHNIKDFVIVIGFFELFHELAKSSNGYFHLASEFFSSNNIAYDYRGRYKCNSFLFNFEREPIVDILNVDIASWVARREITSLRSSSPLIPEKPISTDFIYSSAYTRRETEYFARFYEREGVAEYNKLIFQGIVEQVRQVQGHIYFIIQP…
245589	GC_00007437	singleton	CIP103550T	2225	3	3	1	0	1	1	1							MKESLIPRESCFLIQLKNLAMTLSLTKLDEVIDAIKECVIKNQCVIPDEIQSVNFIEKLISVSEKKVSGRDVDDFLIHLSAFWQWLVQRRPLDFIYIGKRKNFHLSCHILGNAPLYFKNTIFVDEISPETLKNELNCINLPRPVILGDKEGLSHVNVRNLLGYINIETAGSLIGNHAEYIGVIRKHIDMVAILNNNLRKLESNNNYDKVILGSSFGYYGMHDALLTNAVNLSIASGDAAYNKALVEHCIRHHNIKDFVIVIGFFELFHELAKSSNGYFHLASEFFSSNNIAYDYRGRYKCNSFLFNFEREPIVDILNVDIASWVARREITSLRSSSPLIPEKPISTDFIYSSAYTRRETEYFARFYEREGVAEYNKLIFQGIVEQVRQVQGHIYFIIQP…
245590	GC_00007437	singleton	ATCC23355T	129	3	3	1	0	1	1	1							MKESLIPRESCFLIQLKNLAMTLSLTKLDEVIDAIKECVIKNQCVIPDEIQSVNFIEKLISVSEKKVSGRDVDDFLIHLSAFWQWLVQRRPLDFIYIGKRKNFHLSCHILGNAPLYFKNTIFVDEISPETLKNELNCINLPRPVILGDKEGLSHVNVRNLLGYINIETAGSLIGNHAEYIGVIRKHIDMVAILNNNLRKLESNNNYDKVILGSSFGYYGMHDALLTNAVNLSIASGDAAYNKALVEHCIRHHNIKDFVIVIGFFELFHELAKSSNGYFHLASEFFSSNNIAYDYRGRYKCNSFLFNFEREPIVDILNVDIASWVARREITSLRSSSPLIPEKPISTDFIYSSAYTRRETEYFARFYEREGVAEYNKLIFQGIVEQVRQVQGHIYFIIQP…
245630	GC_00007451	singleton	DSM26481T	3219	3	3	1	0	1	1	1							MAILFSTGNYFCDLSPTSLKLLKYLTIEYINENSASVADKFSQFVATTFKQIEVITRESLIEKMQILVAKTEQNHSDSSQFYYTLYALRKLDRSGFFESKDDSTELEDLLLEVPRPRNNNWTRYQNLDLVIPEEVCLMIENGIQRWASKLCPKIDVEENKNIHLETVKKTIKIDTLRDCIIIGIVYYIGARPVQIGKLSGGDFIVDTENKYGMRYSVLVPYAKKSKLTIDRVRVAIPEELGKLILLYKYLVGIDDTEPMFSIIVSSMKMVEASLKKMLFRFSPQEIQEAVKNDDYQLPVYTASLFRHNVGHSMAMSGASAPEIAYILGQSSYVVADRYIAATPEMADIREAALGRNPVFKNMMALMLTGNLVHSSEWKGRNVAGSIGGQLHYHLGGCNY…
245631	GC_00007451	singleton	CIP103550T	33	3	3	1	0	1	1	1							MAILFSTGNYFCDLSPTSLKLLKYLTIEYINENSASVADKFSQFVATTFKQIEVITRESLIEKMQILVAKTEQNHSDSSQFYYTLYALRKLDRSGFFESKDDSTELEDLLLEVPRPRNNNWTRYQNLDLVIPEEVCLMIENGIQRWASKLCPKIDVEENKNIHLETVKKTIKIDTLRDCIIIGIVYYIGARPVQIGKLSGGDFIVDTENKYGMRYSVLVPYAKKSKLTIDRVRVAIPEELGKLILLYKYLVGIDDTEPMFSIIVSSMKMVEASLKKMLFRFSPQEIQEAVKNDDYQLPVYTASLFRHNVGHSMAMSGASAPEIAYILGQSSYVVADRYIAATPEMADIREAALGRNPVFKNMMALMLTGNLVHSSEWKGRNVAGSIGGQLHYHLGGCNY…
245632	GC_00007451	singleton	ATCC23355T	2285	3	3	1	0	1	1	1							MAILFSTGNYFCDLSPTSLKLLKYLTIEYINENSASVADKFSQFVATTFKQIEVITRESLIEKMQILVAKTEQNHSDSSQFYYTLYALRKLDRSGFFESKDDSTELEDLLLEVPRPRNNNWTRYQNLDLVIPEEVCLMIENGIQRWASKLCPKIDVEENKNIHLETVKKTIKIDTLRDCIIIGIVYYIGARPVQIGKLSGGDFIVDTENKYGMRYSVLVPYAKKSKLTIDRVRVAIPEELGKLILLYKYLVGIDDTEPMFSIIVSSMKMVEASLKKMLFRFSPQEIQEAVKNDDYQLPVYTASLFRHNVGHSMAMSGASAPEIAYILGQSSYVVADRYIAATPEMADIREAALGRNPVFKNMMALMLTGNLVHSSEWKGRNVAGSIGGQLHYHLGGCNY…
245633	GC_00007452	singleton	DSM26481T	3209	3	3	1	0	1	1	1							MNINNIIINGSKVNSHFERGIHRLHFFSQLSLNLMTLQRLVEMDYLVVHSGDANGSDSLHAPQPMRADELLIR
245634	GC_00007452	singleton	CIP103550T	23	3	3	1	0	1	1	1							MNINNIIINGSKVNSHFERGIHRLHFFSQLSLNLMTLQRLVEMDYLVVHSGDANGSDSLHAPQPMRADELLIR
245635	GC_00007452	singleton	ATCC23355T	2296	3	3	1	0	1	1	1							MNINNIIINGSKVNSHFERGIHRLHFFSQLSLNLMTLQRLVEMDYLVVHSGDANGSDSLHAPQPMRADELLIR
245651	GC_00007458	singleton	DSM26481T	2938	3	3	1	0	1	1	1							MILVNSEMAQTNVLNNNHLLNFREKIELSGNVIAVTSTFSVMS
245652	GC_00007458	singleton	CIP103550T	857	3	3	1	0	1	1	1							MILVNSEMAQTNVLNNNHLLNFREKIELSGNVIAVTSTFSVMS
245653	GC_00007458	singleton	ATCC23355T	2566	3	3	1	0	1	1	1							MILVNSEMAQTNVLNNNHLLNFREKIELSGNVIAVTSTFSVMS
245684	GC_00007469	singleton	DSM26481T	405	3	3	1	0	1	1	1	COG1075	Triacylglycerol esterase/lipase EstA, alpha/beta hydrolase fold (EstA) (PDB:1I6W)	I	Lipid transport and metabolism			MKDTDEIIKIYPTYDKAGNAQYDLHSQPKGSELVQQCIVYPERVIPVVFIPGVMGSNLKSNRKNGQKIWNLDSTASIAFTWLGASAVIRKKKLDPSLTEVDDSGKVDEKEETLLLKTRRERGWGSVAYTSYAPFLSWLQDELNDFEATGERGKLLTKTQLMDSGDISLQQEDIDLTYRYIYPVFAVGYNWLQSNADSAKDLAAKIDKEIIQFYQKKGRKCEKVILITHSMGGLVARHYTQNLGGETKVLGVVHGVMPALGAAATYRRMKAGTEYPEGSIEGWATSQTLGGNAEAMTAILSQAPGPMQLLPGRDYGMRWLKIMDGKDVHFYPKEDPYSEIYLQRDKWWGLCEAQLINPGVRATQKEQDQSWANFAKIIDRTVSPFIEELSGKYHSNTYAF…
245685	GC_00007469	singleton	CIP103550T	1977	3	3	1	0	1	1	1	COG1075	Triacylglycerol esterase/lipase EstA, alpha/beta hydrolase fold (EstA) (PDB:1I6W)	I	Lipid transport and metabolism			MKDTDEIIKIYPTYDKAGNAQYDLHSQPKGSELVQQCIVYPERVIPVVFIPGVMGSNLKSNRKNGQKIWNLDSTASIAFTWLGASAVIRKKKLDPSLTEVDDSGKVDEKEETLLLKTRRERGWGSVAYTSYAPFLSWLQDELNDFEATGERGKLLTKTQLMDSGDISLQQEDIDLTYRYIYPVFAVGYNWLQSNADSAKDLAAKIDKEIIQFYQKKGRKCEKVILITHSMGGLVARHYTQNLGGETKVLGVVHGVMPALGAAATYRRMKAGTEYPEGSIEGWATSQTLGGNAEAMTAILSQAPGPMQLLPGRDYGMRWLKIMDGKDVHFYPKEDPYSEIYLQRDKWWGLCEAQLINPGVRATQKEQDQSWANFAKIIDRTVSPFIEELSGKYHSNTYAF…
245686	GC_00007469	singleton	ATCC23355T	584	3	3	1	0	1	1	1	COG1075	Triacylglycerol esterase/lipase EstA, alpha/beta hydrolase fold (EstA) (PDB:1I6W)	I	Lipid transport and metabolism			MKDTDEIIKIYPTYDKAGNAQYDLHSQPKGSELVQQCIVYPERVIPVVFIPGVMGSNLKSNRKNGQKIWNLDSTASIAFTWLGASAVIRKKKLDPSLTEVDDSGKVDEKEETLLLKTRRERGWGSVAYTSYAPFLSWLQDELNDFEATGERGKLLTKTQLMDSGDISLQQEDIDLTYRYIYPVFAVGYNWLQSNADSAKDLAAKIDKEIIQFYQKKGRKCEKVILITHSMGGLVARHYTQNLGGETKVLGVVHGVMPALGAAATYRRMKAGTEYPEGSIEGWATSQTLGGNAEAMTAILSQAPGPMQLLPGRDYGMRWLKIMDGKDVHFYPKEDPYSEIYLQRDKWWGLCEAQLINPGVRATQKEQDQSWANFAKIIDRTVSPFIEELSGKYHSNTYAF…
245762	GC_00007495	singleton	DSM26481T	4521	3	3	1	0	1	1	1							MMLMLNLSIGSSPIATHQTHYLGPFGQRADIALPSSSWLVARFFIPGPGKHPRHALLLNRPEGLT
245763	GC_00007495	singleton	CIP103550T	2842	3	3	1	0	1	1	1							MMLMLNLSIGSSPIATHQTHYLGPFGQRADIALPSSSWLVARFFIPGPGKHPRHALLLNRPEGLT
245764	GC_00007495	singleton	ATCC23355T	996	3	3	1	0	1	1	1							MMLMLNLSIGSSPIATHQTHYLGPFGQRADIALPSSSWLVARFFIPGPGKHPRHALLLNRPEGLT
245774	GC_00007499	singleton	DSM26481T	865	3	3	1	0	1	1	1	COG3562	Capsule polysaccharide modification protein KpsS (KpsS)	M	Cell wall/membrane/envelope biogenesis			MIAFLIEGHFYAYFFIRIVKALPERERKNVIFFSRDSDICNLIKSQLPYCQVMQIPMLKSVPEEKLFHHSRPLLGERLGKAIESSFEYVIGGGERKVCWHVLLSCFVFFNQFEPARISRFVMCSGCGIGAKAAKVVCELKSIPMQFVELSNLPNKIFVDPLGTNAHSQLAMTPEILERYPAVEETTHLAWMSRYRAFKAQPPRQAQGNILTNFINECSTDKILNTGAPYLFVPLQVSNDAQLWLYSRYKNEDVIRYALQLAQSSGYQVVVKLHPAEPQSEEVRHIVQLQKTLGFKLSRELTTDLIKQSEGVVTINSTVGLEGLLHYKPVIAIGDCFYKTFNQEMLKKYIHYYLFNGIDFFSNDRIDREKAIEFINR
245775	GC_00007499	singleton	CIP103550T	2224	3	3	1	0	1	1	1	COG3562	Capsule polysaccharide modification protein KpsS (KpsS)	M	Cell wall/membrane/envelope biogenesis			MIAFLIEGHFYAYFFIRIVKALPERERKNVIFFSRDSDICNLIKSQLPYCQVMQIPMLKSVPEEKLFHHSRPLLGERLGKAIESSFEYVIGGGERKVCWHVLLSCFVFFNQFEPARISRFVMCSGCGIGAKAAKVVCELKSIPMQFVELSNLPNKIFVDPLGTNAHSQLAMTPEILERYPAVEETTHLAWMSRYRAFKAQPPRQAQGNILTNFINECSTDKILNTGAPYLFVPLQVSNDAQLWLYSRYKNEDVIRYALQLAQSSGYQVVVKLHPAEPQSEEVRHIVQLQKTLGFKLSRELTTDLIKQSEGVVTINSTVGLEGLLHYKPVIAIGDCFYKTFNQEMLKKYIHYYLFNGIDFFSNDRIDREKAIEFINR
245776	GC_00007499	singleton	ATCC23355T	128	3	3	1	0	1	1	1	COG3562	Capsule polysaccharide modification protein KpsS (KpsS)	M	Cell wall/membrane/envelope biogenesis			MIAFLIEGHFYAYFFIRIVKALPERERKNVIFFSRDSDICNLIKSQLPYCQVMQIPMLKSVPEEKLFHHSRPLLGERLGKAIESSFEYVIGGGERKVCWHVLLSCFVFFNQFEPARISRFVMCSGCGIGAKAAKVVCELKSIPMQFVELSNLPNKIFVDPLGTNAHSQLAMTPEILERYPAVEETTHLAWMSRYRAFKAQPPRQAQGNILTNFINECSTDKILNTGAPYLFVPLQVSNDAQLWLYSRYKNEDVIRYALQLAQSSGYQVVVKLHPAEPQSEEVRHIVQLQKTLGFKLSRELTTDLIKQSEGVVTINSTVGLEGLLHYKPVIAIGDCFYKTFNQEMLKKYIHYYLFNGIDFFSNDRIDREKAIEFINR
245798	GC_00007507	singleton	DSM26481T	4516	3	3	1	0	1	1	1							MIITTKVSLRPYMKPILILSALLRWEWLTGKCFKVETVSGNTATLESK
245799	GC_00007507	singleton	CIP103550T	2847	3	3	1	0	1	1	1							MIITTKVSLRPYMKPILILSALLRWEWLTGKCFKVETVSGNTATLESK
245800	GC_00007507	singleton	ATCC23355T	1001	3	3	1	0	1	1	1							MIITTKVSLRPYMKPILILSALLRWEWLTGKCFKVETVSGNTATLESK
245834	GC_00007519	singleton	DSM26481T	3324	3	3	1	0	1	1	1							MPGWLSAVAVNYGQPEVNGTWGYAHKTINRKGTPMESLLRLIKFLQINQRHGGLTIQSGIVCNSQRCGIANYQIGHEVK
245835	GC_00007519	singleton	CIP103550T	137	3	3	1	0	1	1	1							MPGWLSAVAVNYGQPEVNGTWGYAHKTINRKGTPMESLLRLIKFLQINQRHGGLTIQSGIVCNSQRCGIANYQIGHEVK
245836	GC_00007519	singleton	ATCC23355T	2183	3	3	1	0	1	1	1							MPGWLSAVAVNYGQPEVNGTWGYAHKTINRKGTPMESLLRLIKFLQINQRHGGLTIQSGIVCNSQRCGIANYQIGHEVK
245840	GC_00007521	singleton	DSM26481T	1617	3	3	1	0	1	1	1	COG4304	Uncharacterized conserved protein, DUF2247 domain	S	Function unknown			MSIYPIPFEFIEGKVKLSWCDIKWAYEHNLIKAYVPVKEAEKKVLTRNYSDAELNLSFLSPEQKEDIMSCLNVICSKVEGEDESIIKRKWLFITLGWLWDNRSSFSEPLGEVENVYSDFGYPVEMESFIKYMPPSDGYDPSIHTYEENIERLMCNWEFYLKKESAIFKC
245841	GC_00007521	singleton	CIP103550T	4450	3	3	1	0	1	1	1	COG4304	Uncharacterized conserved protein, DUF2247 domain	S	Function unknown			MSIYPIPFEFIEGKVKLSWCDIKWAYEHNLIKAYVPVKEAEKKVLTRNYSDAELNLSFLSPEQKEDIMSCLNVICSKVEGEDESIIKRKWLFITLGWLWDNRSSFSEPLGEVENVYSDFGYPVEMESFIKYMPPSDGYDPSIHTYEENIERLMCNWEFYLKKESAIFKC
245842	GC_00007521	singleton	ATCC23355T	3880	3	3	1	0	1	1	1	COG4304	Uncharacterized conserved protein, DUF2247 domain	S	Function unknown			MSIYPIPFEFIEGKVKLSWCDIKWAYEHNLIKAYVPVKEAEKKVLTRNYSDAELNLSFLSPEQKEDIMSCLNVICSKVEGEDESIIKRKWLFITLGWLWDNRSSFSEPLGEVENVYSDFGYPVEMESFIKYMPPSDGYDPSIHTYEENIERLMCNWEFYLKKESAIFKC
245864	GC_00007529	singleton	DSM26481T	424	3	3	1	0	1	1	1	COG0270	DNA-cytosine methylase (Dcm) (PDB:3LX6)	L	Replication, recombination and repair			MKEYKIIDLFSGAGGMSTGFSMAGFNISASIELMPVYAKTHSLNFPECKSLSGDITKISPEEFSEKTQISCNTPTIIIGGPPCQTFSSIGRSKIESISSKDIKHDPRNYLFKNYFDYVSYFKPDVFVMENVPNLKTKYNGEIFKKILSICSELGYEISYDILDASHYGVPQKRKRLFIVGSKLGKFVFPTARFIQNPRTVYDAIADLPIIYDGIRAGNLPYSLNNNLTDFQVAIRNSTGVVGNNICRVSNERAKKVFPHMKQGDKYMDLDPSIRNILPFNEGRFQDRLKRLDMNKPSWTVLAHIGMDGYRYIHPTENRTLSVREAARIQSFPDYFNFIGNMREQYIQVGNSVPPLLAKSIAEKVKELCKKK
245865	GC_00007529	singleton	CIP103550T	1996	3	3	1	0	1	1	1	COG0270	DNA-cytosine methylase (Dcm) (PDB:3LX6)	L	Replication, recombination and repair			MKEYKIIDLFSGAGGMSTGFSMAGFNISASIELMPVYAKTHSLNFPECKSLSGDITKISPEEFSEKTQISCNTPTIIIGGPPCQTFSSIGRSKIESISSKDIKHDPRNYLFKNYFDYVSYFKPDVFVMENVPNLKTKYNGEIFKKILSICSELGYEISYDILDASHYGVPQKRKRLFIVGSKLGKFVFPTARFIQNPRTVYDAIADLPIIYDGIRAGNLPYSLNNNLTDFQVAIRNSTGVVGNNICRVSNERAKKVFPHMKQGDKYMDLDPSIRNILPFNEGRFQDRLKRLDMNKPSWTVLAHIGMDGYRYIHPTENRTLSVREAARIQSFPDYFNFIGNMREQYIQVGNSVPPLLAKSIAEKVKELCKKK
245866	GC_00007529	singleton	ATCC23355T	566	3	3	1	0	1	1	1	COG0270	DNA-cytosine methylase (Dcm) (PDB:3LX6)	L	Replication, recombination and repair			MKEYKIIDLFSGAGGMSTGFSMAGFNISASIELMPVYAKTHSLNFPECKSLSGDITKISPEEFSEKTQISCNTPTIIIGGPPCQTFSSIGRSKIESISSKDIKHDPRNYLFKNYFDYVSYFKPDVFVMENVPNLKTKYNGEIFKKILSICSELGYEISYDILDASHYGVPQKRKRLFIVGSKLGKFVFPTARFIQNPRTVYDAIADLPIIYDGIRAGNLPYSLNNNLTDFQVAIRNSTGVVGNNICRVSNERAKKVFPHMKQGDKYMDLDPSIRNILPFNEGRFQDRLKRLDMNKPSWTVLAHIGMDGYRYIHPTENRTLSVREAARIQSFPDYFNFIGNMREQYIQVGNSVPPLLAKSIAEKVKELCKKK
245888	GC_00007537	singleton	DSM26481T	2095	3	3	1	0	1	1	1							MHTFANLMYDVYESFGLFQKGARQADIRGSANFSGHQHFFDNNDDEEIKEEKRYDEIIRHLDEEGVFSTEQRREIFYKYEQLYNALMTRPVFTELSRKQIQIRYAQYILPKLIALDIYKTYNAENKNSFYHHIHIFLQKEYCPCWEEKKKVLFLPFGSI
245889	GC_00007537	singleton	CIP103550T	1567	3	3	1	0	1	1	1							MHTFANLMYDVYESFGLFQKGARQADIRGSANFSGHQHFFDNNDDEEIKEEKRYDEIIRHLDEEGVFSTEQRREIFYKYEQLYNALMTRPVFTELSRKQIQIRYAQYILPKLIALDIYKTYNAENKNSFYHHIHIFLQKEYCPCWEEKKKVLFLPFGSI
245890	GC_00007537	singleton	ATCC23355T	3404	3	3	1	0	1	1	1							MHTFANLMYDVYESFGLFQKGARQADIRGSANFSGHQHFFDNNDDEEIKEEKRYDEIIRHLDEEGVFSTEQRREIFYKYEQLYNALMTRPVFTELSRKQIQIRYAQYILPKLIALDIYKTYNAENKNSFYHHIHIFLQKEYCPCWEEKKKVLFLPFGSI
246002	GC_00007575	singleton	DSM26481T	3212	3	3	1	0	1	1	1							MNETIEKLIASGKEGPWWDFKQTYHQNNAALVHDILCMANVLHDGDRYLIFGVNDEGVITGVPEDGKQLNQANLIDLLRKVSFAEHHCPDIQLHHITLQHKVLAILQIRNVRIKPYYLTQDYIKEGKTVRAGVVYTRQQDANTPVTSCASPGDVMAMWRERFNLDLAPADRIVRLLLDYDNWEYDGISEAYYRLDPDYAIHIGDTEKDIGEQHWWSTISIEQPCHYEYILKYRGRVLERVPIVHYRNEGLQFPFPEMDTLAYPGKRDGFVTDYYADVFYFVKNTLPYNLLSHIRELYSLPGRNSGITMPLTTQTKPPIIELPFMVFENAGEKEEKLKFIQSQLADFCPDGMPDTASMKTDPELRMEVERQFSWWVFNHMR
246003	GC_00007575	singleton	CIP103550T	26	3	3	1	0	1	1	1							MNETIEKLIASGKEGPWWDFKQTYHQNNAALVHDILCMANVLHDGDRYLIFGVNDEGVITGVPEDGKQLNQANLIDLLRKVSFAEHHCPDIQLHHITLQHKVLAILQIRNVRIKPYYLTQDYIKEGKTVRAGVVYTRQQDANTPVTSCASPGDVMAMWRERFNLDLAPADRIVRLLLDYDNWEYDGISEAYYRLDPDYAIHIGDTEKDIGEQHWWSTISIEQPCHYEYILKYRGRVLERVPIVHYRNEGLQFPFPEMDTLAYPGKRDGFVTDYYADVFYFVKNTLPYNLLSHIRELYSLPGRNSGITMPLTTQTKPPIIELPFMVFENAGEKEEKLKFIQSQLADFCPDGMPDTASMKTDPELRMEVERQFSWWVFNHMR
246004	GC_00007575	singleton	ATCC23355T	2293	3	3	1	0	1	1	1							MNETIEKLIASGKEGPWWDFKQTYHQNNAALVHDILCMANVLHDGDRYLIFGVNDEGVITGVPEDGKQLNQANLIDLLRKVSFAEHHCPDIQLHHITLQHKVLAILQIRNVRIKPYYLTQDYIKEGKTVRAGVVYTRQQDANTPVTSCASPGDVMAMWRERFNLDLAPADRIVRLLLDYDNWEYDGISEAYYRLDPDYAIHIGDTEKDIGEQHWWSTISIEQPCHYEYILKYRGRVLERVPIVHYRNEGLQFPFPEMDTLAYPGKRDGFVTDYYADVFYFVKNTLPYNLLSHIRELYSLPGRNSGITMPLTTQTKPPIIELPFMVFENAGEKEEKLKFIQSQLADFCPDGMPDTASMKTDPELRMEVERQFSWWVFNHMR
246017	GC_00007580	singleton	DSM26481T	3073	3	3	1	0	1	1	1							MLEIYKKYEQDLVMDTDLLLHGMITGDLYVTNGHFAKIHGMVTGHIYVEPGGKIVIYGMSTGGLTNRGGIIEIYGSVTGGLHEESGDTLIHPGAKIG
246018	GC_00007580	singleton	CIP103550T	723	3	3	1	0	1	1	1							MLEIYKKYEQDLVMDTDLLLHGMITGDLYVTNGHFAKIHGMVTGHIYVEPGGKIVIYGMSTGGLTNRGGIIEIYGSVTGGLHEESGDTLIHPGAKIG
246019	GC_00007580	singleton	ATCC23355T	2431	3	3	1	0	1	1	1							MLEIYKKYEQDLVMDTDLLLHGMITGDLYVTNGHFAKIHGMVTGHIYVEPGGKIVIYGMSTGGLTNRGGIIEIYGSVTGGLHEESGDTLIHPGAKIG
246020	GC_00007581	singleton	DSM26481T	392	3	3	1	0	1	1	1							MSAKMQFLTKLQARKEPLRGSKNRNQADIAEFRLRMEQLQEQLSSWLAGTGVTPELSDALLSDLLVEGRVFKVSGISLCYENRMIKLTPLFLYAQGVTGGVEVSLHAQGRVTALGRLFMRAGHVKHWTFTQQNGPARTFDEEVFFEVIAGLLP
246021	GC_00007581	singleton	CIP103550T	1966	3	3	1	0	1	1	1							MSAKMQFLTKLQARKEPLRGSKNRNQADIAEFRLRMEQLQEQLSSWLAGTGVTPELSDALLSDLLVEGRVFKVSGISLCYENRMIKLTPLFLYAQGVTGGVEVSLHAQGRVTALGRLFMRAGHVKHWTFTQQNGPARTFDEEVFFEVIAGLLP
246022	GC_00007581	singleton	ATCC23355T	596	3	3	1	0	1	1	1							MSAKMQFLTKLQARKEPLRGSKNRNQADIAEFRLRMEQLQEQLSSWLAGTGVTPELSDALLSDLLVEGRVFKVSGISLCYENRMIKLTPLFLYAQGVTGGVEVSLHAQGRVTALGRLFMRAGHVKHWTFTQQNGPARTFDEEVFFEVIAGLLP
246026	GC_00007583	singleton	DSM26481T	3207	3	3	1	0	1	1	1							MNISLQPNNPFNHPTKKIKIDINYYNNEQKKLFNRRRGNPYPKIVRNNIRLSVMSGIEIDIEEFFIYYLFHLKTSRPLDFPDRNMISQHISRAVYEIDGYIEYISDSLHVCNSVDSLTTSITERIGESIGMLVIAHVNNMTSADWIPIPVLQVKAFDYFVAISPHGALQIETKGSYVENNSTIQKLRTHKKSIVDKKEQTKNNPISDYPGDYLFGTITAIDKEFSRKIKCWLVDPNIEDIEFDYRRERILSRLYDIYFLMKVISPSSRLTKALDKRIAVLIENENITQFDGIPLIEWVRDDDDAEKVIRQFFYNKTYINDSSDAGIWGSVNDQTIYYVGMKADLLKLALWQNFDDIIDYRFVAEHSETRLECRLVTEADKIEFSKMFKSSGLVKHFESF…
246027	GC_00007583	singleton	CIP103550T	21	3	3	1	0	1	1	1							MNISLQPNNPFNHPTKKIKIDINYYNNEQKKLFNRRRGNPYPKIVRNNIRLSVMSGIEIDIEEFFIYYLFHLKTSRPLDFPDRNMISQHISRAVYEIDGYIEYISDSLHVCNSVDSLTTSITERIGESIGMLVIAHVNNMTSADWIPIPVLQVKAFDYFVAISPHGALQIETKGSYVENNSTIQKLRTHKKSIVDKKEQTKNNPISDYPGDYLFGTITAIDKEFSRKIKCWLVDPNIEDIEFDYRRERILSRLYDIYFLMKVISPSSRLTKALDKRIAVLIENENITQFDGIPLIEWVRDDDDAEKVIRQFFYNKTYINDSSDAGIWGSVNDQTIYYVGMKADLLKLALWQNFDDIIDYRFVAEHSETRLECRLVTEADKIEFSKMFKSSGLVKHFESF…
246028	GC_00007583	singleton	ATCC23355T	2298	3	3	1	0	1	1	1							MNISLQPNNPFNHPTKKIKIDINYYNNEQKKLFNRRRGNPYPKIVRNNIRLSVMSGIEIDIEEFFIYYLFHLKTSRPLDFPDRNMISQHISRAVYEIDGYIEYISDSLHVCNSVDSLTTSITERIGESIGMLVIAHVNNMTSADWIPIPVLQVKAFDYFVAISPHGALQIETKGSYVENNSTIQKLRTHKKSIVDKKEQTKNNPISDYPGDYLFGTITAIDKEFSRKIKCWLVDPNIEDIEFDYRRERILSRLYDIYFLMKVISPSSRLTKALDKRIAVLIENENITQFDGIPLIEWVRDDDDAEKVIRQFFYNKTYINDSSDAGIWGSVNDQTIYYVGMKADLLKLALWQNFDDIIDYRFVAEHSETRLECRLVTEADKIEFSKMFKSSGLVKHFESF…
246053	GC_00007592	singleton	DSM26481T	2950	3	3	1	0	1	1	1	COG3385	IS4 transposase InsG (InsG)	X	Mobilome: prophages, transposons			MAEQLKGYWPNQLNFSESCGMLMRMLMTLQGASTGRILELMRDLESMGQLATLPIRRERP
246054	GC_00007592	singleton	CIP103550T	845	3	3	1	0	1	1	1	COG3385	IS4 transposase InsG (InsG)	X	Mobilome: prophages, transposons			MAEQLKGYWPNQLNFSESCGMLMRMLMTLQGASTGRILELMRDLESMGQLATLPIRRERP
246055	GC_00007592	singleton	ATCC23355T	2554	3	3	1	0	1	1	1	COG3385	IS4 transposase InsG (InsG)	X	Mobilome: prophages, transposons			MAEQLKGYWPNQLNFSESCGMLMRMLMTLQGASTGRILELMRDLESMGQLATLPIRRERP
246068	GC_00007597	singleton	DSM26481T	409	3	3	1	0	1	1	1							MNFKKIALVIISRVVCAAGMTMGALGTVSLIWFVFFSINDMRFYWAGMSVAGICIGYFVYRFSLRYIYDEWGNYH
246069	GC_00007597	singleton	CIP103550T	1981	3	3	1	0	1	1	1							MNFKKIALVIISRVVCAAGMTMGALGTVSLIWFVFFSINDMRFYWAGMSVAGICIGYFVYRFSLRYIYDEWGNYH
246070	GC_00007597	singleton	ATCC23355T	580	3	3	1	0	1	1	1							MNFKKIALVIISRVVCAAGMTMGALGTVSLIWFVFFSINDMRFYWAGMSVAGICIGYFVYRFSLRYIYDEWGNYH
246083	GC_00007602	singleton	DSM26481T	896	3	3	1	0	1	1	1							MKTKKMSVHMPINIESFSDKDLRKYIDSIINIITNGINDTKKVIFICGKDKSDKESFRFKISQLLEQKTNYQLAYPEDLFEDLLEGQASNSLLSLEQQLAEAVDLIILIPESPGSFAELGAFSTQKELAEKMLVLRPKKYKSDKSFINHGPIRLVRSYKGKILDIQSKFDNQKIEHTSSILKTVKKMIPSGRKSKSINNILLYQNHILLLIYLFDSLSMNAIHKLMALILSKRKLTNQEVIGCKAAIHSLIRSLFIEKIGDEFSITSRGFLDIQNKYYALNEISSLRVSIMNKQLSP
246084	GC_00007602	singleton	CIP103550T	2193	3	3	1	0	1	1	1							MKTKKMSVHMPINIESFSDKDLRKYIDSIINIITNGINDTKKVIFICGKDKSDKESFRFKISQLLEQKTNYQLAYPEDLFEDLLEGQASNSLLSLEQQLAEAVDLIILIPESPGSFAELGAFSTQKELAEKMLVLRPKKYKSDKSFINHGPIRLVRSYKGKILDIQSKFDNQKIEHTSSILKTVKKMIPSGRKSKSINNILLYQNHILLLIYLFDSLSMNAIHKLMALILSKRKLTNQEVIGCKAAIHSLIRSLFIEKIGDEFSITSRGFLDIQNKYYALNEISSLRVSIMNKQLSP
246085	GC_00007602	singleton	ATCC23355T	98	3	3	1	0	1	1	1							MKTKKMSVHMPINIESFSDKDLRKYIDSIINIITNGINDTKKVIFICGKDKSDKESFRFKISQLLEQKTNYQLAYPEDLFEDLLEGQASNSLLSLEQQLAEAVDLIILIPESPGSFAELGAFSTQKELAEKMLVLRPKKYKSDKSFINHGPIRLVRSYKGKILDIQSKFDNQKIEHTSSILKTVKKMIPSGRKSKSINNILLYQNHILLLIYLFDSLSMNAIHKLMALILSKRKLTNQEVIGCKAAIHSLIRSLFIEKIGDEFSITSRGFLDIQNKYYALNEISSLRVSIMNKQLSP
246098	GC_00007607	singleton	DSM26481T	3208	3	3	1	0	1	1	1							MEKVAKKTKQKRSKSLHPSTIFHFTNNEEAFYSILTERRFKPFLARERITGIGSRRQFAVPMVSFCDIRLSQIDDHTFKYGEFGFGLTKTWAVKKKLHPVLYMEQGGGLFSNYNKRVRIIKNELLPLWNKRKKLNPTESKLFNALKDEYSDLYNLLRYMKNYKGKLVRPGEKDDDNYIFADEKEWRYVPEPFVGDMWPSLNLERVISYEDKKKFSEGFFDFSINFTLDDIKYILVPDDSYMLKVINCLSSSDSFDNEFISKILTMDKVINDF
246099	GC_00007607	singleton	CIP103550T	22	3	3	1	0	1	1	1							MEKVAKKTKQKRSKSLHPSTIFHFTNNEEAFYSILTERRFKPFLARERITGIGSRRQFAVPMVSFCDIRLSQIDDHTFKYGEFGFGLTKTWAVKKKLHPVLYMEQGGGLFSNYNKRVRIIKNELLPLWNKRKKLNPTESKLFNALKDEYSDLYNLLRYMKNYKGKLVRPGEKDDDNYIFADEKEWRYVPEPFVGDMWPSLNLERVISYEDKKKFSEGFFDFSINFTLDDIKYILVPDDSYMLKVINCLSSSDSFDNEFISKILTMDKVINDF
246100	GC_00007607	singleton	ATCC23355T	2297	3	3	1	0	1	1	1							MEKVAKKTKQKRSKSLHPSTIFHFTNNEEAFYSILTERRFKPFLARERITGIGSRRQFAVPMVSFCDIRLSQIDDHTFKYGEFGFGLTKTWAVKKKLHPVLYMEQGGGLFSNYNKRVRIIKNELLPLWNKRKKLNPTESKLFNALKDEYSDLYNLLRYMKNYKGKLVRPGEKDDDNYIFADEKEWRYVPEPFVGDMWPSLNLERVISYEDKKKFSEGFFDFSINFTLDDIKYILVPDDSYMLKVINCLSSSDSFDNEFISKILTMDKVINDF
246188	GC_00007637	singleton	DSM26481T	2094	3	3	1	0	1	1	1							MLGGEKKGAFSAVRQYLKNSVRELEFSHTQNLTPLFKVIENIRPGNTQKKGALDTSIIECLEAYSGIVDDKTLNSIRVNLDNIKKAHYSLTVLLNTERKLPVINIISRYYRNYVDNGIKPGNISAMLCRLLYEPEPQDFIHHDTMINSIANYYHKRAIKPISLNINEECLQSISALKNIVFNFNDKTIISEAPLTDIAVKLKKEPHKQVVQPYFELWKLIDLISKGETEKAYEKVKIISLDDLPVGYLASAFLVIHIALRIKFERKTVKKGVFSSSVITILENQGIYTDYTPVSWAYIGTHSDGSVMKSTLLSGSILSDANNLIIMRSVRMYNNMVRRISDWNDLEAEGIYPESVYGLLDKVDTILGKILNIIFVEKITSSQDLAFILKNKKFLARSEL…
246189	GC_00007637	singleton	CIP103550T	1566	3	3	1	0	1	1	1							MLGGEKKGAFSAVRQYLKNSVRELEFSHTQNLTPLFKVIENIRPGNTQKKGALDTSIIECLEAYSGIVDDKTLNSIRVNLDNIKKAHYSLTVLLNTERKLPVINIISRYYRNYVDNGIKPGNISAMLCRLLYEPEPQDFIHHDTMINSIANYYHKRAIKPISLNINEECLQSISALKNIVFNFNDKTIISEAPLTDIAVKLKKEPHKQVVQPYFELWKLIDLISKGETEKAYEKVKIISLDDLPVGYLASAFLVIHIALRIKFERKTVKKGVFSSSVITILENQGIYTDYTPVSWAYIGTHSDGSVMKSTLLSGSILSDANNLIIMRSVRMYNNMVRRISDWNDLEAEGIYPESVYGLLDKVDTILGKILNIIFVEKITSSQDLAFILKNKKFLARSEL…
246190	GC_00007637	singleton	ATCC23355T	3405	3	3	1	0	1	1	1							MLGGEKKGAFSAVRQYLKNSVRELEFSHTQNLTPLFKVIENIRPGNTQKKGALDTSIIECLEAYSGIVDDKTLNSIRVNLDNIKKAHYSLTVLLNTERKLPVINIISRYYRNYVDNGIKPGNISAMLCRLLYEPEPQDFIHHDTMINSIANYYHKRAIKPISLNINEECLQSISALKNIVFNFNDKTIISEAPLTDIAVKLKKEPHKQVVQPYFELWKLIDLISKGETEKAYEKVKIISLDDLPVGYLASAFLVIHIALRIKFERKTVKKGVFSSSVITILENQGIYTDYTPVSWAYIGTHSDGSVMKSTLLSGSILSDANNLIIMRSVRMYNNMVRRISDWNDLEAEGIYPESVYGLLDKVDTILGKILNIIFVEKITSSQDLAFILKNKKFLARSEL…
246215	GC_00007646	singleton	DSM26481T	3210	3	3	1	0	1	1	1							MKIYIDESGIFSANNNLTRIDKAWGTVGAITIPHKNIKKASAALCVLKSKLKIPVSLEIKNEFRPEPSSEYFAEFLTELLKLDCTFHAMTVNRTSLNDDATRMHMKAQIDGRANYIKKIESELNQEEFEEYVNEFEVTKELINSSSIQEYNQVVIQSYLISFMLDKTITYYLRNNPRELSRFEWVFDLKNSAPARFEFLYSKFMPETVESHYYSEPRGIPYIPEAIKYFYRNYGAEEVGLGMPLEEIERRKRLFNVDHSTVAGCSMPILFGKILNNYSVFLDSNKSDGLQIADLVVSAVNRFLKGNVDDVVKTSKLLGPLFVNSPRIDVPAIPHVNFGESSESIKNINFDNLELLNFEARELYTKVYRSGFTKNIRKLLERQSNGN
246216	GC_00007646	singleton	CIP103550T	24	3	3	1	0	1	1	1							MKIYIDESGIFSANNNLTRIDKAWGTVGAITIPHKNIKKASAALCVLKSKLKIPVSLEIKNEFRPEPSSEYFAEFLTELLKLDCTFHAMTVNRTSLNDDATRMHMKAQIDGRANYIKKIESELNQEEFEEYVNEFEVTKELINSSSIQEYNQVVIQSYLISFMLDKTITYYLRNNPRELSRFEWVFDLKNSAPARFEFLYSKFMPETVESHYYSEPRGIPYIPEAIKYFYRNYGAEEVGLGMPLEEIERRKRLFNVDHSTVAGCSMPILFGKILNNYSVFLDSNKSDGLQIADLVVSAVNRFLKGNVDDVVKTSKLLGPLFVNSPRIDVPAIPHVNFGESSESIKNINFDNLELLNFEARELYTKVYRSGFTKNIRKLLERQSNGN
246217	GC_00007646	singleton	ATCC23355T	2295	3	3	1	0	1	1	1							MKIYIDESGIFSANNNLTRIDKAWGTVGAITIPHKNIKKASAALCVLKSKLKIPVSLEIKNEFRPEPSSEYFAEFLTELLKLDCTFHAMTVNRTSLNDDATRMHMKAQIDGRANYIKKIESELNQEEFEEYVNEFEVTKELINSSSIQEYNQVVIQSYLISFMLDKTITYYLRNNPRELSRFEWVFDLKNSAPARFEFLYSKFMPETVESHYYSEPRGIPYIPEAIKYFYRNYGAEEVGLGMPLEEIERRKRLFNVDHSTVAGCSMPILFGKILNNYSVFLDSNKSDGLQIADLVVSAVNRFLKGNVDDVVKTSKLLGPLFVNSPRIDVPAIPHVNFGESSESIKNINFDNLELLNFEARELYTKVYRSGFTKNIRKLLERQSNGN
246218	GC_00007647	singleton	DSM26481T	3040	3	3	1	0	1	1	1							MQENNEPKGKAKGGKARAAKMTAEEKKAQSLKMVQAKAELASMPKVIAGSNDEPLKIGEIELECYVLDDENKTRVFSQRGLASALGWDPSQAAARLANFTEGGFLNPFVNNEIPDLLRGALKFKNPHTPGYMIGYPATILADLCDAILAADAKGVLKKGQEELARRALLLVRGFARVGIVALVDEATGYQRIRERDSLAKILEAFVAKELQPWVHTFSPDYYEQLCRLRGIPYPPQKRNFPAYFGTLTNKIVYDRLAPGLREELKLAASKSKKSGRLHQHLTQEIGHPKLREHLSSVVTVMKLSNNYEDFETKFEVVHPELPKPSTRK
246219	GC_00007647	singleton	CIP103550T	756	3	3	1	0	1	1	1							MQENNEPKGKAKGGKARAAKMTAEEKKAQSLKMVQAKAELASMPKVIAGSNDEPLKIGEIELECYVLDDENKTRVFSQRGLASALGWDPSQAAARLANFTEGGFLNPFVNNEIPDLLRGALKFKNPHTPGYMIGYPATILADLCDAILAADAKGVLKKGQEELARRALLLVRGFARVGIVALVDEATGYQRIRERDSLAKILEAFVAKELQPWVHTFSPDYYEQLCRLRGIPYPPQKRNFPAYFGTLTNKIVYDRLAPGLREELKLAASKSKKSGRLHQHLTQEIGHPKLREHLSSVVTVMKLSNNYEDFETKFEVVHPELPKPSTRK
246220	GC_00007647	singleton	ATCC23355T	2464	3	3	1	0	1	1	1							MQENNEPKGKAKGGKARAAKMTAEEKKAQSLKMVQAKAELASMPKVIAGSNDEPLKIGEIELECYVLDDENKTRVFSQRGLASALGWDPSQAAARLANFTEGGFLNPFVNNEIPDLLRGALKFKNPHTPGYMIGYPATILADLCDAILAADAKGVLKKGQEELARRALLLVRGFARVGIVALVDEATGYQRIRERDSLAKILEAFVAKELQPWVHTFSPDYYEQLCRLRGIPYPPQKRNFPAYFGTLTNKIVYDRLAPGLREELKLAASKSKKSGRLHQHLTQEIGHPKLREHLSSVVTVMKLSNNYEDFETKFEVVHPELPKPSTRK
246230	GC_00007651	singleton	RF113A1	1805	3	3	1	0	1	1	1							MVCTVRADALTPTLSLGEGANAKNGNPRVTVLRLRRRKLFHLKCDASHIAGLLLWTAIPFIPRFAYSC
246231	GC_00007651	singleton	D41-sc-1712200	3429	3	3	1	0	1	1	1							MVCTVRADALTPTLSLGEGANAKNGNPRVTVLRLRRRKLFHLKCDASHIAGLLLWTAIPFIPRFAYSC
246232	GC_00007651	singleton	Strain_9	732	3	3	1	0	1	1	1							MVCTVRADALTPTLSLGEGANAKNGNPRVTVLRLRRRKLFHLKCDASHIAGLLLWTAIPFIPRFAYSC
246365	GC_00007696	singleton	DSM26481T	421	3	3	1	0	1	1	1							MQGDFSNEILMVNEFRKYLQSNNWQVVQLVCSGGQAHLSISYKDNGKNKTVFPDVIAIRGKMILVGEIKGRYNYSDELKLLEIKKSSLAQERLIKNIAMRFGLEKNELYAEFALINSSFDPVQPSSLFQFVFEGRIFVLIHPNGSVGHEFSDFFCVTL
246366	GC_00007696	singleton	CIP103550T	1993	3	3	1	0	1	1	1							MQGDFSNEILMVNEFRKYLQSNNWQVVQLVCSGGQAHLSISYKDNGKNKTVFPDVIAIRGKMILVGEIKGRYNYSDELKLLEIKKSSLAQERLIKNIAMRFGLEKNELYAEFALINSSFDPVQPSSLFQFVFEGRIFVLIHPNGSVGHEFSDFFCVTL
246367	GC_00007696	singleton	ATCC23355T	569	3	3	1	0	1	1	1							MQGDFSNEILMVNEFRKYLQSNNWQVVQLVCSGGQAHLSISYKDNGKNKTVFPDVIAIRGKMILVGEIKGRYNYSDELKLLEIKKSSLAQERLIKNIAMRFGLEKNELYAEFALINSSFDPVQPSSLFQFVFEGRIFVLIHPNGSVGHEFSDFFCVTL
246368	GC_00007697	singleton	DSM26481T	2082	3	3	1	0	1	1	1	COG1204	Replicative superfamily II helicase (BRR2) (PDB:2VA8)	L	Replication, recombination and repair			MIDFTQRLKRKERNTVINPLEIYESLDRRSVAGPLRPSQLEILNKWWGMYKDKKDNIIKLHTGEGKTLIGLLLLQSKLNEYNQPCVYVCPNIYLADQVMDDARKFGIPYCSIDETRALPDDFLSGRKILITYVQKLFNGRTVFGLGAKSVDVGSIILDDSQACIDSIKSSMMIKVRKDHSLFKKILGLFSDELRDQGEGSFLEIENGVSQSTILAVPYWTWIEKKDAVAKILLDYVDDKKVKYAWPLIKDSLQCCQAFFSGEYLEISPFTSVIEKFGSFSNAKFRFLMSATTQDDSFFIKGLGFDIDAVKNPMKSDTLLWSGEKMILIPSLINDDFTRDRILNWLLQPYDKRIFGTVCLTPSFKNKEQFEKIGAVVSTTDTMFSNVEKLKNGVYSEAIV…
246369	GC_00007697	singleton	CIP103550T	1554	3	3	1	0	1	1	1	COG1204	Replicative superfamily II helicase (BRR2) (PDB:2VA8)	L	Replication, recombination and repair			MIDFTQRLKRKERNTVINPLEIYESLDRRSVAGPLRPSQLEILNKWWGMYKDKKDNIIKLHTGEGKTLIGLLLLQSKLNEYNQPCVYVCPNIYLADQVMDDARKFGIPYCSIDETRALPDDFLSGRKILITYVQKLFNGRTVFGLGAKSVDVGSIILDDSQACIDSIKSSMMIKVRKDHSLFKKILGLFSDELRDQGEGSFLEIENGVSQSTILAVPYWTWIEKKDAVAKILLDYVDDKKVKYAWPLIKDSLQCCQAFFSGEYLEISPFTSVIEKFGSFSNAKFRFLMSATTQDDSFFIKGLGFDIDAVKNPMKSDTLLWSGEKMILIPSLINDDFTRDRILNWLLQPYDKRIFGTVCLTPSFKNKEQFEKIGAVVSTTDTMFSNVEKLKNGVYSEAIV…
246370	GC_00007697	singleton	ATCC23355T	3417	3	3	1	0	1	1	1	COG1204	Replicative superfamily II helicase (BRR2) (PDB:2VA8)	L	Replication, recombination and repair			MIDFTQRLKRKERNTVINPLEIYESLDRRSVAGPLRPSQLEILNKWWGMYKDKKDNIIKLHTGEGKTLIGLLLLQSKLNEYNQPCVYVCPNIYLADQVMDDARKFGIPYCSIDETRALPDDFLSGRKILITYVQKLFNGRTVFGLGAKSVDVGSIILDDSQACIDSIKSSMMIKVRKDHSLFKKILGLFSDELRDQGEGSFLEIENGVSQSTILAVPYWTWIEKKDAVAKILLDYVDDKKVKYAWPLIKDSLQCCQAFFSGEYLEISPFTSVIEKFGSFSNAKFRFLMSATTQDDSFFIKGLGFDIDAVKNPMKSDTLLWSGEKMILIPSLINDDFTRDRILNWLLQPYDKRIFGTVCLTPSFKNKEQFEKIGAVVSTTDTMFSNVEKLKNGVYSEAIV…
246446	GC_00007723	singleton	DSM26481T	3205	3	3	1	0	1	1	1							MKNYFVVMGFINQSVRLDIYVLTYLLILVAYMWQTRGLVNMVGAIILG
246447	GC_00007723	singleton	CIP103550T	19	3	3	1	0	1	1	1							MKNYFVVMGFINQSVRLDIYVLTYLLILVAYMWQTRGLVNMVGAIILG
246448	GC_00007723	singleton	ATCC23355T	2300	3	3	1	0	1	1	1							MKNYFVVMGFINQSVRLDIYVLTYLLILVAYMWQTRGLVNMVGAIILG
246449	GC_00007724	singleton	DSM26481T	4488	3	3	1	0	1	1	1							MDWKDLAHTAIYTGAENSEGSIWNRVEGVDVEFIGGFLTAHLSVEKYISDYLSLKYPSLSWNEAKLTFSQKIALLQKEKADPPYNEIYTRLKDFNSIRNKLSHNLNYKLTEADKSKFIDFFKKVSKGHEYASSIDIDDPAYLISFFVKISEAYFASAIAFYHSKNQVLSKR
246450	GC_00007724	singleton	CIP103550T	2875	3	3	1	0	1	1	1							MDWKDLAHTAIYTGAENSEGSIWNRVEGVDVEFIGGFLTAHLSVEKYISDYLSLKYPSLSWNEAKLTFSQKIALLQKEKADPPYNEIYTRLKDFNSIRNKLSHNLNYKLTEADKSKFIDFFKKVSKGHEYASSIDIDDPAYLISFFVKISEAYFASAIAFYHSKNQVLSKR
246451	GC_00007724	singleton	ATCC23355T	1029	3	3	1	0	1	1	1							MDWKDLAHTAIYTGAENSEGSIWNRVEGVDVEFIGGFLTAHLSVEKYISDYLSLKYPSLSWNEAKLTFSQKIALLQKEKADPPYNEIYTRLKDFNSIRNKLSHNLNYKLTEADKSKFIDFFKKVSKGHEYASSIDIDDPAYLISFFVKISEAYFASAIAFYHSKNQVLSKR
246473	GC_00007732	singleton	DSM26481T	385	3	3	1	0	1	1	1							MKKIIKYRLSNLQTFIISFFLIIIGCSITRYTSLETAWLFLLGGLFLAFISLLESKRLSRVEKGVSLIFFGIFMGLGIPELFQKNYKDLMTPDFDENLAIFTQMAFFVCAGAGGGVLANHAENIKTVDVTPNTQNGNVDTALNCIKTLQVEAISQRKKIEQLRLVIIVAVGLGLANLIVTILK
246474	GC_00007732	singleton	CIP103550T	1959	3	3	1	0	1	1	1							MKKIIKYRLSNLQTFIISFFLIIIGCSITRYTSLETAWLFLLGGLFLAFISLLESKRLSRVEKGVSLIFFGIFMGLGIPELFQKNYKDLMTPDFDENLAIFTQMAFFVCAGAGGGVLANHAENIKTVDVTPNTQNGNVDTALNCIKTLQVEAISQRKKIEQLRLVIIVAVGLGLANLIVTILK
246475	GC_00007732	singleton	ATCC23355T	603	3	3	1	0	1	1	1							MKKIIKYRLSNLQTFIISFFLIIIGCSITRYTSLETAWLFLLGGLFLAFISLLESKRLSRVEKGVSLIFFGIFMGLGIPELFQKNYKDLMTPDFDENLAIFTQMAFFVCAGAGGGVLANHAENIKTVDVTPNTQNGNVDTALNCIKTLQVEAISQRKKIEQLRLVIIVAVGLGLANLIVTILK
246488	GC_00007737	singleton	DSM26481T	3047	3	3	1	0	1	1	1	COG2814	Predicted arabinose efflux permease AraJ, MFS family (AraJ) (PDB:4LDS)	G	Carbohydrate transport and metabolism			MRNMRQQVLILAGSQAIFQSISVLIMTIGGLAGALLTPDPSLVTVPISMASLGTVLVMFPASLWMERAGRKTGFITGTLSGIMAAVISMVAMIQHSFILLCLGMFFLGIYQAFAQFFRFAAGEVALPAFRTRAISLVLAGGVVAALLGPFLASYGSTLFSVTYMGSFLFMAVLASLGLLLLSRLQISAQIDDPSAQTGTRPWCRVISQPSYLVALFSGASGFGIMVLGLTATPIAMKHYGFELPQIALVIQLHILGRFVPSFFTGRLIDRFGVTTIMLVGILLLLAYIALVLSGVTWGYFAGALILMGIGWNFLYVGGTSLLATTYSAAEKGVAQAANDMSVFIFSLICSLGAGPLLNTFGWKTMHLILVPWIISLIAPVLCLIWHKRRVVRSALK
246489	GC_00007737	singleton	CIP103550T	749	3	3	1	0	1	1	1	COG2814	Predicted arabinose efflux permease AraJ, MFS family (AraJ) (PDB:4LDS)	G	Carbohydrate transport and metabolism			MRNMRQQVLILAGSQAIFQSISVLIMTIGGLAGALLTPDPSLVTVPISMASLGTVLVMFPASLWMERAGRKTGFITGTLSGIMAAVISMVAMIQHSFILLCLGMFFLGIYQAFAQFFRFAAGEVALPAFRTRAISLVLAGGVVAALLGPFLASYGSTLFSVTYMGSFLFMAVLASLGLLLLSRLQISAQIDDPSAQTGTRPWCRVISQPSYLVALFSGASGFGIMVLGLTATPIAMKHYGFELPQIALVIQLHILGRFVPSFFTGRLIDRFGVTTIMLVGILLLLAYIALVLSGVTWGYFAGALILMGIGWNFLYVGGTSLLATTYSAAEKGVAQAANDMSVFIFSLICSLGAGPLLNTFGWKTMHLILVPWIISLIAPVLCLIWHKRRVVRSALK
246490	GC_00007737	singleton	ATCC23355T	2457	3	3	1	0	1	1	1	COG2814	Predicted arabinose efflux permease AraJ, MFS family (AraJ) (PDB:4LDS)	G	Carbohydrate transport and metabolism			MRNMRQQVLILAGSQAIFQSISVLIMTIGGLAGALLTPDPSLVTVPISMASLGTVLVMFPASLWMERAGRKTGFITGTLSGIMAAVISMVAMIQHSFILLCLGMFFLGIYQAFAQFFRFAAGEVALPAFRTRAISLVLAGGVVAALLGPFLASYGSTLFSVTYMGSFLFMAVLASLGLLLLSRLQISAQIDDPSAQTGTRPWCRVISQPSYLVALFSGASGFGIMVLGLTATPIAMKHYGFELPQIALVIQLHILGRFVPSFFTGRLIDRFGVTTIMLVGILLLLAYIALVLSGVTWGYFAGALILMGIGWNFLYVGGTSLLATTYSAAEKGVAQAANDMSVFIFSLICSLGAGPLLNTFGWKTMHLILVPWIISLIAPVLCLIWHKRRVVRSALK
246494	GC_00007739	singleton	DSM26481T	3292	3	3	1	0	1	1	1							MTKISERWKHNGITKGYCNICGKYDTLTKDHVPPKCAITLGPVLQKTVSEFFNTREPVKPLNAKNGSYFRTICSQCNNYVLGGYDKSIEQVTNSFKEKLNQHMTGLITSPFINIPFDSVSFTKAMIGHILSATSVEDCKKEPVDSPFYTPLKDYVLGKSSSFEDSHDIYYWFYPHRMHISAQSVAFMNDGHIAFICALHFFPIGFIITKKNEGTYPAHSTKLNLKDKSLTFNMTPINYEFTTFPFVSLKGNQMYAMSNGHTCVSYPIIK
246495	GC_00007739	singleton	CIP103550T	106	3	3	1	0	1	1	1							MTKISERWKHNGITKGYCNICGKYDTLTKDHVPPKCAITLGPVLQKTVSEFFNTREPVKPLNAKNGSYFRTICSQCNNYVLGGYDKSIEQVTNSFKEKLNQHMTGLITSPFINIPFDSVSFTKAMIGHILSATSVEDCKKEPVDSPFYTPLKDYVLGKSSSFEDSHDIYYWFYPHRMHISAQSVAFMNDGHIAFICALHFFPIGFIITKKNEGTYPAHSTKLNLKDKSLTFNMTPINYEFTTFPFVSLKGNQMYAMSNGHTCVSYPIIK
246496	GC_00007739	singleton	ATCC23355T	2213	3	3	1	0	1	1	1							MTKISERWKHNGITKGYCNICGKYDTLTKDHVPPKCAITLGPVLQKTVSEFFNTREPVKPLNAKNGSYFRTICSQCNNYVLGGYDKSIEQVTNSFKEKLNQHMTGLITSPFINIPFDSVSFTKAMIGHILSATSVEDCKKEPVDSPFYTPLKDYVLGKSSSFEDSHDIYYWFYPHRMHISAQSVAFMNDGHIAFICALHFFPIGFIITKKNEGTYPAHSTKLNLKDKSLTFNMTPINYEFTTFPFVSLKGNQMYAMSNGHTCVSYPIIK
246497	GC_00007740	singleton	DSM26481T	3206	3	3	1	0	1	1	1	COG2807	Cyanate permease (CynX)	P	Inorganic ion transport and metabolism			MIGLGIAIANVLVVPLVKRDFPSHTARCVGLYAATMALTAAFSSGVAAPLSALSNAGWRLSTGIWVITALLGLVVWLRVCAGATQESVTVVQAQTPVKRSVWRSSVAWQVSMFMALHTMVFYTLIDWYPSMAVEHGVSASTAGYHLFLYQAIAVIANLTTAAFISRLKDQRLLGLICSLFITIGVAGILFKPAFSAVWLLFAGVGAGMSMVTCLTLFGLRTREHSQAGQLSGKAQCIGYLIGALGPYLAGIIRGHSLNWNSVLLCILVVTLVQAYFAWHAGKDRFI
246498	GC_00007740	singleton	CIP103550T	20	3	3	1	0	1	1	1	COG2807	Cyanate permease (CynX)	P	Inorganic ion transport and metabolism			MIGLGIAIANVLVVPLVKRDFPSHTARCVGLYAATMALTAAFSSGVAAPLSALSNAGWRLSTGIWVITALLGLVVWLRVCAGATQESVTVVQAQTPVKRSVWRSSVAWQVSMFMALHTMVFYTLIDWYPSMAVEHGVSASTAGYHLFLYQAIAVIANLTTAAFISRLKDQRLLGLICSLFITIGVAGILFKPAFSAVWLLFAGVGAGMSMVTCLTLFGLRTREHSQAGQLSGKAQCIGYLIGALGPYLAGIIRGHSLNWNSVLLCILVVTLVQAYFAWHAGKDRFI
246499	GC_00007740	singleton	ATCC23355T	2299	3	3	1	0	1	1	1	COG2807	Cyanate permease (CynX)	P	Inorganic ion transport and metabolism			MIGLGIAIANVLVVPLVKRDFPSHTARCVGLYAATMALTAAFSSGVAAPLSALSNAGWRLSTGIWVITALLGLVVWLRVCAGATQESVTVVQAQTPVKRSVWRSSVAWQVSMFMALHTMVFYTLIDWYPSMAVEHGVSASTAGYHLFLYQAIAVIANLTTAAFISRLKDQRLLGLICSLFITIGVAGILFKPAFSAVWLLFAGVGAGMSMVTCLTLFGLRTREHSQAGQLSGKAQCIGYLIGALGPYLAGIIRGHSLNWNSVLLCILVVTLVQAYFAWHAGKDRFI
246518	GC_00007747	singleton	DSM26481T	2093	3	3	1	0	1	1	1							MITLEEKKLREILAVDEITFAIPAQSFAIECSISAEEALPVVTEFALRIAYVCGTLSPVQIQDFFGFTKKETDAIIQTLLNERLIKWNEDELLELTSYALTRFQDSSDHLPRFFKIQEWSSEVIFDLISFSPAGRPNRLKRVNSLVELAARNIERQSKTIQYAEQAFQEHFHSICKKNKAEIYKISAVDAGEHFSIPLPCMFHLDLDGQVNIRRDIDNEAFNNRLEISEAITDALSKQERPQNNSFMDFIHYFDYSLFERYVSNDAFDLRRYVQDVHLTRIIGYDNRRVTPLLGAFYLQHNADLIITRLGDEILKQEEMLVNKEVNLKSGEDGEKIDTLPVSEKTIVQSGLWLAPQLSLWARTRGAREFAQKIDRLLDSRNKKKSNPVGTYVLISGRNN…
246519	GC_00007747	singleton	CIP103550T	1565	3	3	1	0	1	1	1							MITLEEKKLREILAVDEITFAIPAQSFAIECSISAEEALPVVTEFALRIAYVCGTLSPVQIQDFFGFTKKETDAIIQTLLNERLIKWNEDELLELTSYALTRFQDSSDHLPRFFKIQEWSSEVIFDLISFSPAGRPNRLKRVNSLVELAARNIERQSKTIQYAEQAFQEHFHSICKKNKAEIYKISAVDAGEHFSIPLPCMFHLDLDGQVNIRRDIDNEAFNNRLEISEAITDALSKQERPQNNSFMDFIHYFDYSLFERYVSNDAFDLRRYVQDVHLTRIIGYDNRRVTPLLGAFYLQHNADLIITRLGDEILKQEEMLVNKEVNLKSGEDGEKIDTLPVSEKTIVQSGLWLAPQLSLWARTRGAREFAQKIDRLLDSRNKKKSNPVGTYVLISGRNN…
246520	GC_00007747	singleton	ATCC23355T	3406	3	3	1	0	1	1	1							MITLEEKKLREILAVDEITFAIPAQSFAIECSISAEEALPVVTEFALRIAYVCGTLSPVQIQDFFGFTKKETDAIIQTLLNERLIKWNEDELLELTSYALTRFQDSSDHLPRFFKIQEWSSEVIFDLISFSPAGRPNRLKRVNSLVELAARNIERQSKTIQYAEQAFQEHFHSICKKNKAEIYKISAVDAGEHFSIPLPCMFHLDLDGQVNIRRDIDNEAFNNRLEISEAITDALSKQERPQNNSFMDFIHYFDYSLFERYVSNDAFDLRRYVQDVHLTRIIGYDNRRVTPLLGAFYLQHNADLIITRLGDEILKQEEMLVNKEVNLKSGEDGEKIDTLPVSEKTIVQSGLWLAPQLSLWARTRGAREFAQKIDRLLDSRNKKKSNPVGTYVLISGRNN…
246521	GC_00007748	singleton	DSM26481T	897	3	3	1	0	1	1	1	COG3344	Retron-type reverse transcriptase (YkfC)	X	Mobilome: prophages, transposons			MAKHSQSLYTQRLLSLPILQSIEDLSVKTRLPHALLSQYLTDNSRYYCHIKVPKKTGGYRPIDSPNRQLKALQRWILRNILEKLQSSPYATGFISGISLKQNVQPHTGNQYILKLDIKDFFPSIKASYVYSIFRAAGYSKKIAFHLTSICTLNGYLPQGAPSSPCLSNLVSLRMDQRIGKYCDRHALTYTRYADDISISGNKLSVIKKAWTVVKLIISEEGYSVNKNKEMLSGPRSRREITGIIATPKLGIGQNSYNSYRNKIFHLSKKGDPNSKAIILGILAFIKSVDLERHDKLLQYYKKL
246522	GC_00007748	singleton	CIP103550T	2192	3	3	1	0	1	1	1	COG3344	Retron-type reverse transcriptase (YkfC)	X	Mobilome: prophages, transposons			MAKHSQSLYTQRLLSLPILQSIEDLSVKTRLPHALLSQYLTDNSRYYCHIKVPKKTGGYRPIDSPNRQLKALQRWILRNILEKLQSSPYATGFISGISLKQNVQPHTGNQYILKLDIKDFFPSIKASYVYSIFRAAGYSKKIAFHLTSICTLNGYLPQGAPSSPCLSNLVSLRMDQRIGKYCDRHALTYTRYADDISISGNKLSVIKKAWTVVKLIISEEGYSVNKNKEMLSGPRSRREITGIIATPKLGIGQNSYNSYRNKIFHLSKKGDPNSKAIILGILAFIKSVDLERHDKLLQYYKKL
246523	GC_00007748	singleton	ATCC23355T	97	3	3	1	0	1	1	1	COG3344	Retron-type reverse transcriptase (YkfC)	X	Mobilome: prophages, transposons			MAKHSQSLYTQRLLSLPILQSIEDLSVKTRLPHALLSQYLTDNSRYYCHIKVPKKTGGYRPIDSPNRQLKALQRWILRNILEKLQSSPYATGFISGISLKQNVQPHTGNQYILKLDIKDFFPSIKASYVYSIFRAAGYSKKIAFHLTSICTLNGYLPQGAPSSPCLSNLVSLRMDQRIGKYCDRHALTYTRYADDISISGNKLSVIKKAWTVVKLIISEEGYSVNKNKEMLSGPRSRREITGIIATPKLGIGQNSYNSYRNKIFHLSKKGDPNSKAIILGILAFIKSVDLERHDKLLQYYKKL
246527	GC_00007750	singleton	DSM26481T	3046	3	3	1	0	1	1	1	COG2220	L-ascorbate lactonase UlaG, metallo-beta-lactamase superfamily (UlaG) (PDB:2WYM)	G	Carbohydrate transport and metabolism			MNMNKLFAAVVLSATLMSSAFAADHYQQIRNATGRIEIAGKTFLIDPMLGKKDAYPGFENTHNSQLRFPLVELPVSIEDTYKGVEGIIVTHTHLDHWDPEAQKKLPKDILIIAQHEDDAKLIRSQGFKNVKVLNGTMQFGDVTVVKTHGAHGTDEMFASSLSEILGEAMGVVFTAKGHKTVYVAGDTLWNAEVNKAIVKYKPDVLVLNTGDARNLNFPDAGIIMGTKDVRHAYEMLPQAKIITVHMDAVNHTTVSRADMRAYIKENKIDDRVVVPNDGETVNL
246528	GC_00007750	singleton	CIP103550T	750	3	3	1	0	1	1	1	COG2220	L-ascorbate lactonase UlaG, metallo-beta-lactamase superfamily (UlaG) (PDB:2WYM)	G	Carbohydrate transport and metabolism			MNMNKLFAAVVLSATLMSSAFAADHYQQIRNATGRIEIAGKTFLIDPMLGKKDAYPGFENTHNSQLRFPLVELPVSIEDTYKGVEGIIVTHTHLDHWDPEAQKKLPKDILIIAQHEDDAKLIRSQGFKNVKVLNGTMQFGDVTVVKTHGAHGTDEMFASSLSEILGEAMGVVFTAKGHKTVYVAGDTLWNAEVNKAIVKYKPDVLVLNTGDARNLNFPDAGIIMGTKDVRHAYEMLPQAKIITVHMDAVNHTTVSRADMRAYIKENKIDDRVVVPNDGETVNL
246529	GC_00007750	singleton	ATCC23355T	2458	3	3	1	0	1	1	1	COG2220	L-ascorbate lactonase UlaG, metallo-beta-lactamase superfamily (UlaG) (PDB:2WYM)	G	Carbohydrate transport and metabolism			MNMNKLFAAVVLSATLMSSAFAADHYQQIRNATGRIEIAGKTFLIDPMLGKKDAYPGFENTHNSQLRFPLVELPVSIEDTYKGVEGIIVTHTHLDHWDPEAQKKLPKDILIIAQHEDDAKLIRSQGFKNVKVLNGTMQFGDVTVVKTHGAHGTDEMFASSLSEILGEAMGVVFTAKGHKTVYVAGDTLWNAEVNKAIVKYKPDVLVLNTGDARNLNFPDAGIIMGTKDVRHAYEMLPQAKIITVHMDAVNHTTVSRADMRAYIKENKIDDRVVVPNDGETVNL
246692	GC_00007805	singleton	DSM26481T	2091	3	3	1	0	0.97276	0.724738	0.830629	COG0515|COG1112	Serine/threonine protein kinase (SPS1) (PDB:6G4J)|Superfamily I DNA and/or RNA helicase (DNA2) (PDB:2GJK)	T|L	Signal transduction mechanisms|Replication, recombination and repair			MKIDILSSDGIHASEKEAIKRMVEVFNASSFSQKWHGYAGFMMMDTTYRDREIDLVLLTHDRLLIVELKKWRGKIEPMHDHWLRDGDDMGRSPVKVLADKWKILSSKIKTRLSAPATEVYIDYRVVMCGSADFSEIPEDEKSFVCTLEQFLKIAKSGG------------------------------------------VPRRIW-----STKSA-------------
246693	GC_00007805	singleton	CIP103550T	1563	3	3	1	0	0.97276	0.724738	0.830629	COG0515|COG1112	Serine/threonine protein kinase (SPS1) (PDB:6G4J)|Superfamily I DNA and/or RNA helicase (DNA2) (PDB:2GJK)	T|L	Signal transduction mechanisms|Replication, recombination and repair			#NAME?
246694	GC_00007805	singleton	ATCC23355T	3408	3	3	1	0	0.97276	0.724738	0.830629	COG0515|COG1112	Serine/threonine protein kinase (SPS1) (PDB:6G4J)|Superfamily I DNA and/or RNA helicase (DNA2) (PDB:2GJK)	T|L	Signal transduction mechanisms|Replication, recombination and repair			MKIDILSSDGIHASEKEAIKRMVEVFNASSFSQKWHGYAGFMMMDTTYRDREIDLVLLTHDRLLIVELKKWRGKIEPMHDHWLRDGDDMGRSPVKVLADKWKILSSKIKTRLSAPATEVYIDYRVVMCGSADFSEIPEDEKSFVCTLEQFLKIAKSGG------------------------------------------VPRRIW-----STKSA-------------
246761	GC_00007828	singleton	D41-sc-1712200	537	3	3	1	0	0.987421	1	0.993671							MICRNVNIVPDVMIKKVFSTPGLFCMMKNNTAIAIDIRIGDEKGKVDSPFSLK
246762	GC_00007828	singleton	P40RS	1121	3	3	1	0	0.987421	1	0.993671							MICRNVNIVPDVMIKKVFSTPGLFCMMKNNTAIAIDIRIGDEKGKVDSPFSLK
246763	GC_00007828	singleton	Strain_9	2782	3	3	1	0	0.987421	1	0.993671							MICRNVNIVPDVMIKKVFSTPGLFCMMKNNTAIAIDIRIGDEKGKVDSPFSLT
246893	GC_00007872	singleton	DSM26481T	2092	3	3	1	0	0.999842	0.95677	0.977832	COG0515|COG1112	Serine/threonine protein kinase (SPS1) (PDB:6G4J)|Superfamily I DNA and/or RNA helicase (DNA2) (PDB:2GJK)	T|L	Signal transduction mechanisms|Replication, recombination and repair			MPNLGGYQGEFGPQKARKPCEYLQVFTPFFRGKDFKPSSFSFNNFQIVGEATFPHPDGLYKEYKSVKKDDQRHEALLRRWDFSALSGIADTIDERARIALREHKVLGFIHEQNEQLDSVVLQPLSHPTRDDIDADFCELYRLPSRQLRLNEFIQRFGEDLDFCERINFVKVLLSHAADLHDLGVAHRDISDHTIWLERPSKISISGFLTAYFPELGTVGSLRDQLRASKTILPEDSEIGQGEASDPFRRDVYLLAVVIHHILFLQVPKQEDSLFVWNSPANFEIDPQLSTWFETALDLIPAGRFSDARTMLDSFNILPLGYPEKTGIDLRRFEPYRSELIPMVIYPIEENIKQGISHLYKSTFSGESVSVKVWYGRKPDIKRPEEALQLQNFLDKARLI…
246894	GC_00007872	singleton	CIP103550T	1564	3	3	1	0	0.999842	0.95677	0.977832	COG0515|COG1112	Serine/threonine protein kinase (SPS1) (PDB:6G4J)|Superfamily I DNA and/or RNA helicase (DNA2) (PDB:2GJK)	T|L	Signal transduction mechanisms|Replication, recombination and repair			---------------------------------------------------------------------------------------------------MREHKVLGFIHEQNEQLDSVVLQPLSHPTRDDIDADFCELYRLPSRQLRLNEFIQRFGEDLDFCERINFVKVLLSHAADLHDLGVAHRDISDHTIWLERPSKISISGFLTAYFPELGTVGSLRDQLRASKTILPEDSEIGQGEASDPFRRDVYLLAVVIHHILFLQVPKQEDSLFVWNSPANFEIDPQLSTWFETALDLIPAGRFSDARTMLDSFNILPLGYPEKTGIDLRRFEPYRSELIPMVIYPIEENIKQGISHLYKSTFSGESVSVKVWYGRKPDIKRPEEALQLQNFLDKARLI…
246895	GC_00007872	singleton	ATCC23355T	3407	3	3	1	0	0.999842	0.95677	0.977832	COG0515|COG1112	Serine/threonine protein kinase (SPS1) (PDB:6G4J)|Superfamily I DNA and/or RNA helicase (DNA2) (PDB:2GJK)	T|L	Signal transduction mechanisms|Replication, recombination and repair			MPNLGGYQGEFGPQKARKPCEYLQVFTPFFRGKDFKPSSFSFNNFQIVGEATFPHPDGLYKEYKSVKKDDQRHEALLRRWDFSALSGIADTIDERARIALREHKVLGFIHEQNEQLDSVVLQPLSHPTRDDIDADFCELYRLPSRQLRLNEFIQRFGEDLDFCERINFVKVLLSHAADLHDLGVAHRDISDHTIWLERPSKISISGFLTAYFPELGTVGSLRDQLRASKTILPEDSEIGQGEASDPFRRDVYLLAVVIHHILFLQVPKQEDSLFVWNSPANFEIDPQLSTWFETALDLIPAGRFSDARTMLDSFNILPLGYPEKTGIDLRRFEPYRSELIPMVIYPIEENIKQGISHLYKSTFSGESVSVKVWYGRKPDIKRPEEALQLQNFLDKARLI…
247373	GC_00008032	singleton	D41-sc-1712200	538	3	3	1	0	0.983333	1	0.991597							MEAMCSQRLGTFHNDRACNQIIRKHKYMGKPQKNSSKKHS
247374	GC_00008032	singleton	P40RS	1122	3	3	1	0	0.983333	1	0.991597							MEAMCSQRLGTFHNGRACNQIIRKHKYMGKPQKNSSKKHS
247375	GC_00008032	singleton	Strain_9	2783	3	3	1	0	0.983333	1	0.991597							MEAMCSQRLGTFHNGRACNQIIRKHKYMGKPQKNSSKKHS
247574	GC_00008099	singleton	RF113A1	1160	3	3	1	0	1	0.997354	0.998675	COG0388	Omega-amidase YafV/Nit2, hydrolyzes alpha-ketoglutaramate (Nit2) (PUBMED:28373563)	C	Energy production and conversion			MDSSQGMLRIAAGQFAPARGCIDENMRYHEMLVESAASADVDLIFFPELSLTGYEPEMAEDLALADESCLSPLQLLSDRYDMTIIVGAPLRVTDGKPAIGACVISSKRPVFCYRKIYLHPGESDYFSAGNAECVFKERSFNVGMAICADAGQPVHAERTVQQGAEVYLNAVLSAGGFDKDSGQLQSYARLYAMPTLMANYCGPSGGWKPVGKSSAWDARGELIAQAPEDCAALVIVDLQDDGCSGQVICLRK
247575	GC_00008099	singleton	P40RS	1092	3	3	1	0	1	0.997354	0.998675	COG0388	Omega-amidase YafV/Nit2, hydrolyzes alpha-ketoglutaramate (Nit2) (PUBMED:28373563)	C	Energy production and conversion			MDSSQGMLRIAAGQFAPARGCIDENMRYHEMLVESAASADVDLIFFPELSLTGYEPEMAEDLALADESCLSPLQLLSDRYDMTIIVGAPLRVTDGKPAIGACVISSKRPVFCYRKIYLHPGESDYFSAGNAECVFKERSFNVGMAICADAGQPVHAERTVQQGAEVYLNAVLSAGGFDKDSGQLQSYARLYAMPTLMANYCGPSGGWKPVGKSSAWDARGELIAQAPEDCAALVIVDLQDDGCSGQVICLRK
247576	GC_00008099	singleton	Strain_9	3624	3	3	1	0	1	0.997354	0.998675	COG0388	Omega-amidase YafV/Nit2, hydrolyzes alpha-ketoglutaramate (Nit2) (PUBMED:28373563)	C	Energy production and conversion			MDSSQGMLRIAAGQFAPARGCIDENMRYHEMLVESAASADVDLIFFPELSLTGYEPEMAEDLALADESCLSPLQLLSDRYDMTIIVGAPLRVTDGKPAIGACVISSKRPVFCYRKIYLHPGESDYFSAGNAECVFKERSFNVGMAICADAGQPVHAERTVQQGAEVYLNAVLSAGGFDKDSGQLQSYARLYAMPTLMANYCGPSGGWKPVGKSSAWDARGELIAQAPEDCAALVIVDLQDDGCSGQVICLR-
247658	GC_00008127	singleton	D41-sc-1712200	4573	1	3	3	0	0.760129	0.920452	0.832643	COG3209	Uncharacterized conserved protein RhaS, contains 28 RHS repeats (RhsA) (PDB:4IGL)	R	General function prediction only			MQNSEQLRLAPPTLPAGGGAITGIKGDMGGAGPDGSVTLSIPLPVSAGRGYAPSLALNYSNRGGNGPFGIGWGLNQRGIRRRTRKGVPNYQNDDEFLGPDGEVLVPLLGSDGKLVQERGDTLLGVAVGGTYLVRVYRSRIEGDFSRFEFWQPDNLAQTDFWVIYQADGQVYLLGKNAQARISNPEEPMQTAQWLQESAVSETGEQIYYQYRSEDDEGCDLVETTAHPSASAQRYPSAIYYGNLKADRTLPGVDNDNPAAAGWLFILVLDYGERDVGLDASPPW--QSGNSWSLRPDPFSNYEYGFDLRTRRLCRQALLFHRLATLAGSAQGDDTPVLISRLLFEYHHNPSITRLISVRQLAYEPNDARSLKALPPLEFSWQVFDPQTPLSWQQREDLGN…
247659	GC_00008127	singleton	D41-sc-1712200	4628	1	3	3	0	0.760129	0.920452	0.832643	COG3209	Uncharacterized conserved protein RhaS, contains 28 RHS repeats (RhsA) (PDB:4IGL)	R	General function prediction only			MQNSEQLRLAPPTLPAGGGAITGIKGDMGGAGPDGSVTLSIPLPVSAGRGYAPSLALNYSNRGGNGPFGIGWGLNQRGIRRRTRKGVPNYQNDDEFLGPDGEVLVPLLGSDGKLVQERGDTLLGVAVGGTYLVRVYRSRIEGDFSRFEFWQPDNLAQTDFWVIYQADGQVYLLGKNAQARISNPEEPMQTAQWLQESAVSETGEQIYYQYRSEDDEGCDLVETTAHPSASAQRYPSAIYYGNLKADRTLPGVDNDNPAAAGWLFILVLDYGERDVGLDASPPW--QSGNSWSLRPDPFSNYEYGFDLRTRRLCRQALLFHRLATLAGSAQGDDTPVLISRLLFEYHHNPSITRLISVRQLAYEPNDARSLKALPPLEFSWQVFDPQTPLSWQQREDLGN…
247660	GC_00008127	singleton	D41-sc-1712200	4516	1	3	3	0	0.760129	0.920452	0.832643	COG3209	Uncharacterized conserved protein RhaS, contains 28 RHS repeats (RhsA) (PDB:4IGL)	R	General function prediction only			MQNTDTIKLELPSLPKGGGAVAGLKGDLASAGPDGAAELTIALPVSAGRGYAPPLTLSYNSRAGNGPFGIGWNINQPAVRRRTSKGVPTWDEKDEFTGPDGEVLVPALNEKGEPDLRQSSMLLNAELKEDFTVSAWRSRTETDFSRLEFWEPVSNGESGFWVMYSPDGQVHLLGRNPQARISHPENPAQVAVWLAESSVSATGEQIYWQYRAEDEKGCDKTETTAHPTATAQRYLTAVWYGNKVAARELPAL-KAGPSPADWLFTLVLDYGERGTDADIAPEWLVPGYGEWLCRSDCFSAYNAGFEVRTRRLCRQVLMYHDVAALAGETQTENAPYLVSRLLLTWNENASISTLKSVQKIAYE-DDDHPVK-LPPLTLEWQDFSPPGTVEWQKRVDMDR…
248425	GC_00008424	singleton	RF113A1	4167	1	2	2	0	1	1	1	COG1573	Uracil-DNA glycosylase (Udg4) (PDB:3IKB)	L	Replication, recombination and repair			MVVESVLPTEPKSLKHESNICHRQSLLTAPHMQPLTAYVESLRERLGDKVFIPDFDPLDGGINAEFIFLFEKPGPQTDFRNGGSGFISRDNNDDTAKAIFCFMQSIGLDRKRTLLWNTIPAWDNARAYKGFHVLDGIKFLDELLLLLPNLKTIILVGKQAQKARKGLKARGYDVAESYHPSPLVKARYRQRWEQIAAAWEDAISANKR
248426	GC_00008424	singleton	RF113A1	4437	1	2	2	0	1	1	1	COG1573	Uracil-DNA glycosylase (Udg4) (PDB:3IKB)	L	Replication, recombination and repair			MVVESVLPTEPKSLKHESNICHRQSLLTAPHMQPLTAYVESLRERLGDKVFIPDFDPLDGGINAEFIFLFEKPGPQTDFRNGGSGFISRDNNDDTAKAIFCFMQSIGLDRKRTLLWNTIPAWDNARAYKGFHVLDGIKFLDELLLLLPNLKTIILVGKQAQKARKGLKARGYDVAESYHPSPLVKARYRQRWEQIAAAWEDAISANKR
248491	GC_00008457	singleton	RF113A1	180	2	2	1	0	1	1	1							MLLFRFVECYRQIRGKVILCSTGSDYISWSFTAAATYFAGLLKRTSFFYLLQNGEQLQRLDLFDWPMNGKISLSMQLSTSFA
248492	GC_00008457	singleton	D41-sc-1712200	3942	2	2	1	0	1	1	1							MLLFRFVECYRQIRGKVILCSTGSDYISWSFTAAATYFAGLLKRTSFFYLLQNGEQLQRLDLFDWPMNGKISLSMQLSTSFA
248775	GC_00008599	singleton	RF113A1	3349	1	2	2	0	1	1	1	COG0732	Restriction endonuclease S subunit (HsdS) (PDB:1YDX)	V	Defense mechanisms			MVDLMVSEQQSGTAGKDVPAGFKLTEVGVIPQDWEVKTIGQLNPFITSGSRGWADFYVDYGDLFVRITNMSRNSIYLDTKTSENKFVSLPATSTEGKRTQLNNGDIVISITADIGIIGYIDESIAKPAYINQHISLVRFDDDSIDNKFIAYFLASENVQKKFLANSDVGAKAGMNLNGVRSIIFAVPTIQEQSAIAEALTDVDTLIVELKKVLAKKQAIKTATMQQLLTGKTRLPQFALRADGTVKGYKKSEYGEIPVDWCFVELGNLFEQTINRKTIDSTEEISFIGMQDVSDKAQLSTYLLMKKCDIKPGLTYFERGDVLVAKITPCFENGKGCYTQTLTTNIGYGSTEFHVLRAKPNADPEFIYYWTTDIHFRSTLKAEMVGSAGHKRVPFHAIQA…
248776	GC_00008599	singleton	RF113A1	4207	1	2	2	0	1	1	1	COG0732	Restriction endonuclease S subunit (HsdS) (PDB:1YDX)	V	Defense mechanisms			MVDLMVSEQQSGTAGKDVPAGFKLTEVGVIPQDWEVKTIGQLNPFITSGSRGWADFYVDYGDLFVRITNMSRNSIYLDTKTSENKFVSLPATSTEGKRTQLNNGDIVISITADIGIIGYIDESIAKPAYINQHISLVRFDDDSIDNKFIAYFLASENVQKKFLANSDVGAKAGMNLNGVRSIIFAVPTIQEQSAIAEALTDVDTLIVELKKVLAKKQAIKTATMQQLLTGKTRLPQFALRADGTVKGYKKSEYGEIPVDWCFVELGNLFEQTINRKTIDSTEEISFIGMQDVSDKAQLSTYLLMKKCDIKPGLTYFERGDVLVAKITPCFENGKGCYTQTLTTNIGYGSTEFHVLRAKPNADPEFIYYWTTDIHFRSTLKAEMVGSAGHKRVPFHAIQA…
248979	GC_00008701	singleton	DSM26481T	3494	2	2	1	0	1	1	1							MEAAIARAKARKAGQQAVVVEQDAPDPRKAAVEAAIARAKARKAAQIQPAEESEAPVDPRKAAVEAAIARAKARKAAQTQPAEESEAPVDPRKAAVEAAIARAKARKAAQQETLPAAANDDPRKAAVAAAIARVQAKKAAQQAVNED
248980	GC_00008701	singleton	CIP103550T	306	2	2	1	0	1	1	1							MEAAIARAKARKAGQQAVVVEQDAPDPRKAAVEAAIARAKARKAAQIQPAEESEAPVDPRKAAVEAAIARAKARKAAQTQPAEESEAPVDPRKAAVEAAIARAKARKAAQQETLPAAANDDPRKAAVAAAIARVQAKKAAQQAVNED
249361	GC_00008892	singleton	RF113A1	3337	1	2	2	0	1	1	1							MGLKIRLQWYDMRTELGEGTEFSNDFGDNEEIMTKGLHIPTKNNLNNGFFDVEAEWIPVLQPHFLHKITPTIYDYQVSFDYRDNW
249362	GC_00008892	singleton	RF113A1	4219	1	2	2	0	1	1	1							MGLKIRLQWYDMRTELGEGTEFSNDFGDNEEIMTKGLHIPTKNNLNNGFFDVEAEWIPVLQPHFLHKITPTIYDYQVSFDYRDNW
249623	GC_00009023	singleton	RF113A1	3346	1	2	2	0	1	1	1	COG2110	O-acetyl-ADP-ribose deacetylase (regulator of RNase III), contains Macro domain (YmdB) (PDB:1HJZ)	J	Translation, ribosomal structure and biogenesis			MMTYTQGNLLDAPVEALVNTVNTVGVMGKGIALMFKERFPDNMKAYALACKQKQVMTGKMFIIETGELMGPRWIVNFPTKQHWRADSRMEWIEDGLQDLRRFLIEENVRSIAIPPLGAGNGGLNWPDVRTRIESALGDLQDTEILIYEPTEKYQNVAKSTGVKKLTPARAMIAELVRRYWVLGMECSLLEIQKLAWLLQRAIEQHQQEDVLKLRFEAHYYGPYAPNLNHLLNALDGTYLKAEKRIPDSQPLDVIWFNDREKEHINLWLNSEAKEWLPALEQVSQLIDGFESPFGLELLATVDWLLTRGECQPTLDSIKEGLHQWPAGERWASRKIKLFDDKNLQFAINRVMEFHC
249624	GC_00009023	singleton	RF113A1	4210	1	2	2	0	1	1	1	COG2110	O-acetyl-ADP-ribose deacetylase (regulator of RNase III), contains Macro domain (YmdB) (PDB:1HJZ)	J	Translation, ribosomal structure and biogenesis			MMTYTQGNLLDAPVEALVNTVNTVGVMGKGIALMFKERFPDNMKAYALACKQKQVMTGKMFIIETGELMGPRWIVNFPTKQHWRADSRMEWIEDGLQDLRRFLIEENVRSIAIPPLGAGNGGLNWPDVRTRIESALGDLQDTEILIYEPTEKYQNVAKSTGVKKLTPARAMIAELVRRYWVLGMECSLLEIQKLAWLLQRAIEQHQQEDVLKLRFEAHYYGPYAPNLNHLLNALDGTYLKAEKRIPDSQPLDVIWFNDREKEHINLWLNSEAKEWLPALEQVSQLIDGFESPFGLELLATVDWLLTRGECQPTLDSIKEGLHQWPAGERWASRKIKLFDDKNLQFAINRVMEFHC
249715	GC_00009069	singleton	RF113A1	3347	1	2	2	0	1	1	1							MAYDYSANLNPEKALIWRIVHRDNIPWILDNGLHCGNSPVQAENWINIGNPELIGKRAGHPVPAGTGGTLHDYVPFYFTPFSPMLMNIRSGRGGIKQRPNEEIVILVSSLRHVAAQQVPFVFTDSHAYYNLANYYTDLNNLHRIDWPILQARDFRRDQDDLAKFERYQAEALIWQHCPITLLVGMICYNDGVRLQLEQWLSQRNLSMPVHARAGWYFS
249716	GC_00009069	singleton	RF113A1	4209	1	2	2	0	1	1	1							MAYDYSANLNPEKALIWRIVHRDNIPWILDNGLHCGNSPVQAENWINIGNPELIGKRAGHPVPAGTGGTLHDYVPFYFTPFSPMLMNIRSGRGGIKQRPNEEIVILVSSLRHVAAQQVPFVFTDSHAYYNLANYYTDLNNLHRIDWPILQARDFRRDQDDLAKFERYQAEALIWQHCPITLLVGMICYNDGVRLQLEQWLSQRNLSMPVHARAGWYFS
250563	GC_00009493	singleton	DSM26481T	420	2	2	1	0	1	1	1							MVSVKYTAYPSQDEGVINIFLFIDVALLRTLRIYFFAWLTNLGKVEDELAEYEFHVNSILKNYSYLF
250564	GC_00009493	singleton	CIP103550T	1992	2	2	1	0	1	1	1							MVSVKYTAYPSQDEGVINIFLFIDVALLRTLRIYFFAWLTNLGKVEDELAEYEFHVNSILKNYSYLF
250823	GC_00009623	singleton	RF113A1	3348	1	2	2	0	1	1	1							MSDIRTQQFLYHLTDLDNLEDIFSEGLKSRSLLRGFSDIADPEIIASRSALRLQEYVPFHFFARNPFDGRVHRNNPDKTFVLIAVRRSYAQTNSWSVIPRHPLSGSAITLLDYETGMATIDWETMNRREYGDDNCKCVCMAECLSPATVTANNFHSIYVPDAATETVVNALKQKYRLDMYVNINSRMFPGA
250824	GC_00009623	singleton	RF113A1	4208	1	2	2	0	1	1	1							MSDIRTQQFLYHLTDLDNLEDIFSEGLKSRSLLRGFSDIADPEIIASRSALRLQEYVPFHFFARNPFDGRVHRNNPDKTFVLIAVRRSYAQTNSWSVIPRHPLSGSAITLLDYETGMATIDWETMNRREYGDDNCKCVCMAECLSPATVTANNFHSIYVPDAATETVVNALKQKYRLDMYVNINSRMFPGA
250857	GC_00009640	singleton	D41-sc-1712200	2644	2	2	1	0	1	1	1							MWNLCCSDRVKKQHFQPERTLVNLTLLLLWIFLWLTLPYSFTMKIINNENISLLKVGAGNQNVMLNIY
250858	GC_00009640	singleton	P40RS	3539	2	2	1	0	1	1	1							MWNLCCSDRVKKQHFQPERTLVNLTLLLLWIFLWLTLPYSFTMKIINNENISLLKVGAGNQNVMLNIY
250961	GC_00009692	singleton	RF113A1	181	2	2	1	0	1	1	1	COG0582	Integrase/recombinase, includes phage integrase (FimB)	L|X	Replication, recombination and repair|Mobilome: prophages, transposons			MISFGVNGDVALAQARAKRDEARSMLVKGINPSEARKAEKIALQFAHANSFESVTREWHASKTGTWSEGYANEVLNCMDKDIFPFIGQSNKSNLWSCSPFCKR
250962	GC_00009692	singleton	D41-sc-1712200	3943	2	2	1	0	1	1	1	COG0582	Integrase/recombinase, includes phage integrase (FimB)	L|X	Replication, recombination and repair|Mobilome: prophages, transposons			MISFGVNGDVALAQARAKRDEARSMLVKGINPSEARKAEKIALQFAHANSFESVTREWHASKTGTWSEGYANEVLNCMDKDIFPFIGQSNKSNLWSCSPFCKR
251107	GC_00009765	singleton	RF113A1	4168	1	2	2	0	1	1	1							MSKELLPFFSALFSFIALVVSITALYNTYRSRKNAEHDSLRKMKIDTVKELREVELVYRGICSDTEELIKSIEIITNMNPYGKKELLKGVRDNLGFFTQSRQGVTNMLSKLDENFMSISREEIENIAQFTAFEANRLAENGRIIKERFKDLKEMIGKAPH
251108	GC_00009765	singleton	RF113A1	4436	1	2	2	0	1	1	1							MSKELLPFFSALFSFIALVVSITALYNTYRSRKNAEHDSLRKMKIDTVKELREVELVYRGICSDTEELIKSIEIITNMNPYGKKELLKGVRDNLGFFTQSRQGVTNMLSKLDENFMSISREEIENIAQFTAFEANRLAENGRIIKERFKDLKEMIGKAPH
251123	GC_00009773	singleton	P40RS	2474	2	2	1	0	1	1	1	COG0438|COG2520	Glycosyltransferase involved in cell wall bisynthesis (RfaB) (PDB:2IV7)|tRNA G37 N-methylase Trm5 (Trm5) (PDB:2YX1)	M|J	Cell wall/membrane/envelope biogenesis|Translation, ribosomal structure and biogenesis	COG0438|COG2520	tRNA modification	MNKIMALPLAEKLTQLFTLADEENFDNLSFTFLEETISVFHLKQDFIPQQIQKHRSFYEAEFLQTLSFFWDRKGLVFDIGANIGNHSLWFSKIMGARVWAFEPVEVNALIHCVNMEMNHVKDSVRLFHIALDNQEGELAIGMTQQKNMGTWSIHGGDEDNCIKVRVTPLDRLLEQTHPEQPVSLIKIDVEGMELNVLKGACETLQRFQPVLALECATLDELGELEALIAPWGYFPIEVMNYTPTFIWLNKYNALHMEKLSEYVRHQTLLKRHTRYA
251124	GC_00009773	singleton	Strain_9	3986	2	2	1	0	1	1	1	COG0438|COG2520	Glycosyltransferase involved in cell wall bisynthesis (RfaB) (PDB:2IV7)|tRNA G37 N-methylase Trm5 (Trm5) (PDB:2YX1)	M|J	Cell wall/membrane/envelope biogenesis|Translation, ribosomal structure and biogenesis	COG0438|COG2520	tRNA modification	MNKIMALPLAEKLTQLFTLADEENFDNLSFTFLEETISVFHLKQDFIPQQIQKHRSFYEAEFLQTLSFFWDRKGLVFDIGANIGNHSLWFSKIMGARVWAFEPVEVNALIHCVNMEMNHVKDSVRLFHIALDNQEGELAIGMTQQKNMGTWSIHGGDEDNCIKVRVTPLDRLLEQTHPEQPVSLIKIDVEGMELNVLKGACETLQRFQPVLALECATLDELGELEALIAPWGYFPIEVMNYTPTFIWLNKYNALHMEKLSEYVRHQTLLKRHTRYA
251283	GC_00009853	singleton	RF113A1	3847	1	2	2	0	0.927121	0.926624	0.926872	COG0847	DNA polymerase III, epsilon subunit or related 3'-5' exonuclease (DnaQ) (PDB:1J53)	L	Replication, recombination and repair			MDLFPDIEQAVPLPHEEVLRYMVCKIRDNRSEKWLAEICRKNNLSDIYQEYRQKGVLKALEGEPEMSYYPPRLTIELVPRTCWFDNVRSAVSSSDWKRLRQQTARTAGWKCQICGGKGPRWPVECHEIWHYDDDRQCQTLTGLIALCPSCHEVKHMGFSGLRGKKDEAVAHLALVNGWSLLGAFDYVDEAFDVWRERSRHAWQLDITWLETQGIKLQDETAAEGDNIPAEDQLSLELEIPPVATESTAVPALMEQESISGDVRPILKDNPVSRSSSVGSTFWSVCQRVFCQMKKVILNQGRG
251284	GC_00009853	singleton	RF113A1	3840	1	2	2	0	0.927121	0.926624	0.926872	COG0847	DNA polymerase III, epsilon subunit or related 3'-5' exonuclease (DnaQ) (PDB:1J53)	L	Replication, recombination and repair			---------------------MVCKIRDNRSEEWLAEICRKNNLSDIYQEYLQKGVLKALEGEPDVSFSPPRLTIELVPRTCWFDNVRSAVSSSDWKRLRQQTARTAGWKCQICGGKGTRWPVECHEIWHYDDDRQCQTLTGLIALCPSCHEVKHMGFSGLRGKKDEAVAHLALVNGWSLQGAFDYVDEAFDLWRERSRHAWQLDISWLKTQGIKLQDETASEGDNIPAEEQLSLELEVPPVATESTAVSAVVEQENISGDVRPILKNNSVFRLSSGGSTFWSVCQRVFCQVKKVIREQW--
251387	GC_00009905	singleton	RF113A1	2126	1	2	2	0	0.946055	0.565099	0.707558	COG3170	Type IV pilus assembly protein FimV (FimV)	N|W	Cell motility|Extracellular structures			#NAME?
251388	GC_00009905	singleton	RF113A1	3791	1	2	2	0	0.946055	0.565099	0.707558	COG2931	Ca2+-binding protein, RTX toxin-related (PDB:1AF0) (PUBMED:15135544)	Q	Secondary metabolites biosynthesis, transport and catabolism			MVAMVKINLRGTKGIVSSHEVAAGKHAATVIQVPHSGKYNIELIDDATGHAPQMVSTKRVGNNLVLFFDDGGEGAPDVILQDYYDNDGVHLIGQAENGQYYEYIPTSGDVADYPPAMIDGQESQVALGGDASSLADPVADGNNFAWLPFLLLGGAAAGIAGIAYAASRDDDGSSHSTPPMSVTINPATDADKDGRPELSGTSSSPDSTVTITLPDGTTLTTITDKDGNWTVEAPTAQPNGTITVTVTASDGSTATVTGSYEDTTAPEVPALTQNDDGGLAGTAEPGSKVTITDPDNGTTTTVTADEDGNWSIEPNPISEGDKNVTIVAEDPAGNVSPPLSIDRPDLTAPDNISSGIVAGSIALTDDVAPVTGVIADGSVTNDTRPTYSGKVTADIDHVN…
251473	GC_00009948	singleton	RF113A1	916	2	2	1	0	0.96875	1	0.984127							MRDVVTHQVGNTRADSENNVDFNRTMLCKIYC
251474	GC_00009948	singleton	P40RS	1535	2	2	1	0	0.96875	1	0.984127							MRDVVTHQTGNTRADSENNVDFNRTMLCKIYC
251513	GC_00009968	singleton	D41-sc-1712200	339	2	2	1	0	0.975904	1	0.987805	COG0666	Ankyrin repeat (ANKYR) (PDB:6AUN)	T	Signal transduction mechanisms			MNKMIMALTLLFIILIVQGCKENMQYEPKDFFDGQQLKIAQIIYDGNEEQLSQKLMTVSKDELNRPAKAEMTLLFWSVLNSTWDDTAPARLKIITDLVKAGADPLQPRSEGGSSPAEFVLQGDKGIWIKAMLDGGLSPDARTTAFDKPIIFETLKAKNTETLRVMLESGADINARGAMERTLLINALYAGKIDHIKLLLNKGANPQLRDSFDEDFVFLINKEISRKDNNNEYVKSLIQIRDTMLPNSPE
251514	GC_00009968	singleton	P40RS	1634	2	2	1	0	0.975904	1	0.987805	COG0666	Ankyrin repeat (ANKYR) (PDB:6AUN)	T	Signal transduction mechanisms			MNKMIMALTLLFIILIVQGCKENMQYEPQDFFDGQQLKIAQIIYDGNEEQLSQKLMTVSKDELNRPAKAEMTLLFWSVLNSTWDDTAPARLKIITDLVKAGADPLQPRSEGGSSPAEFVLQGDKGIWIKAMLDGGLSPDARDTTFDKPIIFETLKAKNTETLKVMLESGADINARGAMERTLLINALYAGKIDHIKLLLDKGANPQLSDSFDEDFIFLINKEISRKDNNNEYVKSLINIRDTMLPNSPE
251533	GC_00009978	singleton	RF113A1	176	2	2	1	0	0.974684	1	0.987179							MYIKPSTALLWYCITDFLFNKKVSTSPKSHYTAPVCGFQIAKIFQLGFFTNDSARPRHNWGLTASMELKRVKRISAFSV
251534	GC_00009978	singleton	D41-sc-1712200	3938	2	2	1	0	0.974684	1	0.987179							MYIKPSTALLWYCITNFLFNKKVSTSPKSHYTAPVCGFQIAKIFQLGFFTNDSARPRHNWGFTASMELKRVKRISAFSV
251539	GC_00009981	singleton	RF113A1	1657	1	2	2	0	0.674553	0.55914	0.611448	COG3209	Uncharacterized conserved protein RhaS, contains 28 RHS repeats (RhsA) (PDB:4IGL)	R	General function prediction only			EGNWSFTPETDLAAGEHAFTAAAVDKAGNEGPQTSGTDDAAWNFTLDTIPPGADAFEEGSITLTDNVGPVQGSIDDGSTTDDAQPTYAGKITAAGLADGVVSVNIYDNGTLIGSAPVDQTTGAWSFTPGSAMVSGEHALTVSAVDAAGNEGPQTSGTADESWDFSLLTSAPAQPSIESINDDYTQGEDADIGYLQKGQSTNDSTLTINGTAGAGMTVQIWATDSSDQRVQVGEGQVSKDGRWSITTSALGDDGTYTLTATAVNAAGVPSAETGGFPIILDTVAPDVAVATLMDDEGDKQGEIAPGETTDDRSPTLTGTGEAGATVSVYLDGSTTPIGNVSVDAEGNWTLSLGTLTDGEHSYKTKITDAAGNETQGEVVNFTVDSSTVELTIDQANDDAG…
251540	GC_00009981	singleton	RF113A1	3971	1	2	2	0	0.674553	0.55914	0.611448	COG2931	Ca2+-binding protein, RTX toxin-related (PDB:1AF0) (PUBMED:15135544)	Q	Secondary metabolites biosynthesis, transport and catabolism			---------------------------------------------------------------------------------------------------------------------------------------------------------------------------------------------------------------------------------------------------------------------------------------------------------------------------------------------------------------------------------------------------------------…
251571	GC_00009997	singleton	P40RS	2475	2	2	1	0	0.995556	1	0.997773	COG0438|COG0463|COG1216	Glycosyltransferase involved in cell wall bisynthesis (RfaB) (PDB:2IV7)|Glycosyltransferase involved in cell wall bisynthesis (WcaA) (PDB:5MLZ)|Glycosyltransferase, GT2 family (WcaE) (PDB:2Z86)	M|M|G	Cell wall/membrane/envelope biogenesis|Cell wall/membrane/envelope biogenesis|Carbohydrate transport and metabolism			MPTSTMLRQLVAVHAKAFHSLLKFGHPPAECISDARKILGIQHVDEFVEHNDSLLAKQFDFLLVQAGRESLELLKTWLDKVPARSDLLLCGANEDRFAQAAYWLGRKGYRCVCQSANGNDFYFTVLPGSRQHIVMTATADNYHFANPLIDLARQEGHLVTPLSLNGLTVEMLQGWLQHCDVAWFEWGDSAAIAASRLQKTCRMVCRIHRYELYDNAFLDANWHIFDEVIFVSEAMKRRFVTLLGDKLPPTLLLTVIGNLTNHQPVATLPKAKRDPFQIGCVTRFVGAKNLFQLIHVMQMLIKRDTRYRLAIVGRVEDRCLYESFKEILEQTGMSKYVRIESPLPANKMAQWYSRKSYLLSTSYIESQGMAIFEAMLAGVKPVVFAATGGLQEYLPAEWC…
251572	GC_00009997	singleton	Strain_9	3985	2	2	1	0	0.995556	1	0.997773	COG0438|COG0463|COG1216	Glycosyltransferase involved in cell wall bisynthesis (RfaB) (PDB:2IV7)|Glycosyltransferase involved in cell wall bisynthesis (WcaA) (PDB:5MLZ)|Glycosyltransferase, GT2 family (WcaE) (PDB:2Z86)	M|M|G	Cell wall/membrane/envelope biogenesis|Cell wall/membrane/envelope biogenesis|Carbohydrate transport and metabolism			MPTSTMLRQLVAVHAKAFHSLLKFGHPPAECISDARKILGIQHVDEFVEHNDSLLAKQFDFLLVQAGRESLELLKTWLDKVPARSDLLLCGANEDRFAQAAYWLGRKGYRCVCQSANGNDFYFTVLPGSRQHIVMTATADNYHFANPLIDLARQEGHLVTPLSLNGLTVEMLQGWLQHCDVAWFEWGDSAAIAASRLQKTCRMVCRIHRYELYDNAFLDANWHIFDEVIFVSEAMKRRFVTLLGDKLPPTLLLTVIGNLTNHQPVATLPKAKRDPFQIGCVTRFVGAKNLFQLIHVMQMLIKRDTRYRLAIVGRVEDRCLYESFKEILEQTGMAKYVRIESPLPANKMAQWYSRKSYLLSTSYIESQGMAIFEAMLAGVKPVVFAATGGLQEYLPAEWC…
251691	GC_00010057	singleton	P40RS	642	2	2	1	0	0.961111	0.940705	0.950798	COG4104	Zn-binding Pro-Ala-Ala-Arg (PAAR) domain, involved in Type VI secretion (PAAR) (PDB:4JIV)	U	Intracellular trafficking, secretion, and vesicular transport			----MYFFQEDKTIHQYICQHKLWVLGRVVDLYNRNTNKQEQMLEPLWRKYHEGLEGIMVARKGDKYICGADKKVYHIAGGIPNYFIYGVQAAGTAHSKGTCPCKCYFINSFSDCIYGFESEAIKSSVSATRLTSPVHSKSSPAPKPVAPVTEPAEAPTVRQEEREPADAGFCVLPYGATPSSYEPYLFTTPPAGARELYSQLNPEMKKKPGSILIVVDPEKQEPEQVETLQRARDRIDAALEPLTVQEAKLLHDNRGAVDAFSYQLFADNLGKAGDGLGYISEIGKSYYEEIKRILVEIEDLYKNTYNRNNGVISGQEFFGQRARLFKQLDLVLTKFSKAQLNLGEYQSIKRALGLSTSSIIHRWDRTGVDNIEGYASYIEKSAKLMKIMKTVGYVGI…
251692	GC_00010057	singleton	Strain_9	988	2	2	1	0	0.961111	0.940705	0.950798	COG4104	Zn-binding Pro-Ala-Ala-Arg (PAAR) domain, involved in Type VI secretion (PAAR) (PDB:4JIV)	U	Intracellular trafficking, secretion, and vesicular transport			MGTGYFLVRGDKT----TCG------GSIIEGCDTHS-----------------IHGQATARKGDKYICGADKKVYHIAGGIPNYFIYGVQAAGTAHSKGTCPCKCYFINSFSDCIYGFESEAIKSSVSATRLTSPVHSKSSPAPKPVAPVTEPAEAPTVRQEEREPADAGFCVLPYGATPSSYEPYLFTTPPAGARELYSQLNPEMKKKPGSILIVVDPEKQEPEQVETLQRARDRIDAALEPLTVQEAKLLHDNRGAVDAFSYQLFADNLGKAGDGLGYISEIGKSYYEEIKRILVEIEDLYKNTYNRNNGVISGQEFFGQRARLFKQLDLVLTKFSKAQLNLGEYQSIKRALGLSTSSIMHRWDRTGVDNIEGYASYIEKSAKLMKIMKTVGYVGI…
251893	GC_00010158	singleton	D41-sc-1712200	565	2	2	1	0	0.835749	0.836489	0.836119							MGQLAKGIKKCLATIGCIVNIKLIPYILRVELYPSVAHYLMAITKPAQTMVLVPYFIEEKTMWKKPAFIDLRLGLEVTLYISNR
251894	GC_00010158	singleton	P40RS	1151	2	2	1	0	0.835749	0.836489	0.836119							MGQLAKGIKKCLATIGCIVNIKLIPYILRVELYPSVAHYLMDITKPAQTMVLVPYFYRGKNDVEETCFY---------------
251943	GC_00010183	singleton	P40RS	644	2	2	1	0	0.996825	1	0.99841							MWPVTEYNDSHIVNRIYSCQCTCPSCMAVCQRACQHTERWRHRGSSIDAPARPNVTSSDEPEGRQAELEVYMFAALREGKICSIHEATRATGGDPSDRALAHATQ
251944	GC_00010183	singleton	Strain_9	990	2	2	1	0	0.996825	1	0.99841							MWPVTEYNDSHIVNRIYSCQCTCPSCMAVCQRACQHTERWRHRGSSIDAPARPNVTSSDEPEGRQAELEVYMFAALREGKICSIHEVTRATGGDPSDRALAHATQ
251973	GC_00010198	singleton	RF113A1	2600	2	2	1	0	0.993999	1	0.99699							MAFNENEELNDNVINYLNYYLSEKNNTDYAVQLVGPWGSGKTHFIKNCVLVNSKYKSNPLYISLNGLITNAEITERLFFQVHPKLSSKVFKAIGFFISRVINAVAGTDVTKDTDAKYIIKDFILNVDKRILIFDDLERCLIPIQSVLGYINSFVEHKACKVIIIASENDFTNEQKEQYVIIKEKVVGKTLSLTPSIEQVIEVFSQQINNELARSYIKKNKDLINDIIKMSGSVNFRSVRAIFDDYERLISLFCDYFQTSTIAADKLLSSMLALGIEIRSGRITYEEVIDLPTNSLIHALSKTKTNGVINTIDKYKSLDWFDPVIPYKTIAFLYSSGVIDINNIKCYLSQHPLFINDNARQFWRELWSWSDLTRTRFLFAQKGLKKQLEKCEIIEPEVIM…
251974	GC_00010198	singleton	Strain_9	2697	2	2	1	0	0.993999	1	0.99699							MAFNENEELNDNVINYLNYYLSEKNNTDYAVQLVGPWGSGKTHFIKNCVLVNSKYKSNPLYISLNGLITNAEITERLFFQVHPKLSSKVFKAIGFFISRVINAVAGTDVTKDTDAKYIIKDFILNIDKRILIFDDLERCLIPIQSVLGYINSFVEHKACKVIIIASENDFTNEQKEQYVIIKEKVVGKTLSLTPSIEQVIEVFSQQINNELARSYIKKNKDLINDIIKMSGSVNFRSVRAIFDDYERLISLFCDYFQTSTIAADKLLSSMLALGIEIRSGRITYEEVIDLPTNSLIHALSKTKTNGVINTIDKYKSLDWFDPVIPYKTIAFLYSSGVIDINNIKCYLSQHPLFINNNARQFWRELWSWSDLTRTRFLFAQKGLKKQLEKCEIIEPEVIM…
252109	GC_00010266	singleton	P40RS	643	2	2	1	0	0.992701	1	0.996337							MKNFLNNNPHFIVFLVAFSMFGMLLIMIISFINKIAYRKIVSLYTDKYSRLPITAALAKEASLIATPGAYFAKIGFIMETLMLPYNKISNHDMTKEQYDYINSLPKKLTIGFKIEAVLWIISIPAMIVGFTLHAIYN
252110	GC_00010266	singleton	Strain_9	989	2	2	1	0	0.992701	1	0.996337							MKNFLNNNPHFIVFLVAFSMFGMLLIMIISFINKIAYRKIVSLYTDKYSRLPITAALAKEASLIATPGAYFAKIGFIMETLMLPYNKISNHDMTKEQYDYINSLPKKLTIGFKIEAVLWIISIPAMIVGLTLHAIYN
252433	GC_00010428	singleton	P40RS	4301	1	2	2	0	0.858178	0.996904	0.922354	COG1262	Formylglycine-generating enzyme, required for sulfatase activity, contains SUMF1/FGE domain (YfmG) (PDB:2AFT)	O	Posttranslational modification, protein turnover, chaperones			MNKRALYLCSVTLFLLISGCDNGTKPVKHTLQEQTELQQYINRVKADLVYVKGGAFWMGDFCKKMRSGGPYCSPERDTRPLHEVELTGYSISKFKVTHEDYRFYLKIAGLPEQHFKKKSYDDVFFEMTHFKNSPAIVTWTEANNYCAWLKNETGLPFSLPTEAQWEYAARSRGQYILVATDDGVWRENEKTGYGENYATDEDRQAVEEKTGIDSTSVHFPVDKYPPTLFGLYGMAENGYEWVKDWYDPDYYNNSAKKDPQGPDKPVIKDKDTGQYRKVLRGGEAPSPGFEVGLTFYRAYRIKDNLYPAGTTVRCVVNSSESIK
252434	GC_00010428	singleton	P40RS	4302	1	2	2	0	0.858178	0.996904	0.922354	COG1262	Formylglycine-generating enzyme, required for sulfatase activity, contains SUMF1/FGE domain (YfmG) (PDB:2AFT)	O	Posttranslational modification, protein turnover, chaperones			-MKQIIYLYSIFLILLISGCDNATKTVQHTPQEQAELQKYINRVKADLVYVKGGTFWMGDFCKKMRNGGPYCSPEKDTRPLHEVELTGFSISKFKVTHEDYRFYLKIAGLPEQHFKKKSYDDVFFEMTHFKNSPAIVTWTEANDYCIWLKNETGLPFSLPTEAQWEYAARSRGQYILVATDDGVWREDEKSGQGENYATDEDRRAVEDATGIDSTSVHFPVDKYPPTPLGLYGMTDNGWEWMKDWYDPDYYRNSAKKDPQGPENPVVKDEDTGQYLKVLRGINHPESGTPEGTTFSRASNIIDNDFPVSTTVRCVMNSSEPIK
252463	GC_00010448	singleton	RF113A1	3919	1	1	1	0	1	1	1							MDATEIPITKGIRSRRRQRSWRRIARSVAAVSGILLLLNLWLMVSIFCSRQQEVVTFDMQGTVNSFMAQLSHQHPGEETVKKTTGRFSAALNGALTDWQRHHDVIILVAPAVVAGAPDITPEIQADVAKRMSAASVPMMRKPDLLR
252469	GC_00010454	singleton	RF113A1	3959	1	1	1	0	1	1	1							MSDKKTAELALLKNALKKRHQASQKMIKPGKNTLHHDGTSR
252474	GC_00010459	singleton	RF113A1	3970	1	1	1	0	1	1	1	COG1538	Outer membrane protein TolC (TolC) (PDB:1EK9)	M	Cell wall/membrane/envelope biogenesis			MKRSVIAQFSQSSTSRYISALLFFSPAFKTNATEFIDMLRMTADHPSIQSAVSSTSAAYFDIEQAKAGNSLQLTAGLSSTAYSGQPGYENNPIAPHISISKVLYDHGRTDDTVQGKEAAFSMQRAQVMATRETINQQALTLFTSAVTNAKVVTILDQEIVALNDLLQRVKTIASIDPGRASEINQVATRLNSVVATRESSNTTLQQSWKQLSLLLNRNITLTSELPDLKQAGLLPESLDIGLKALMDNPTYMVYRYKRDEARAALQLASKWNRPQWNVKLSLDSPRNNGEMEPFKAATLQVSSDINLWDGGSGASAVKGQTQRLASAEQDMDATLRSLQQQLEQLWISLPLRQQQINALKQQSESALKTWKAGEVQFFASQRPLTDLISFATDYYSSLA…
252486	GC_00010471	singleton	D41-sc-1712200	2097	1	1	1	0	1	1	1	COG4104	Zn-binding Pro-Ala-Ala-Arg (PAAR) domain, involved in Type VI secretion (PAAR) (PDB:4JIV)	U	Intracellular trafficking, secretion, and vesicular transport			MTSGLINESASGEQDSMHNKRDITLTIGVFFDGTGHNSYNDGDCEVKCVDESNVTGELFSRYCFSADNGFNSKGAGGSLNAHTNIYRLYTLYRQYITSDSEYDQCALYIEGVGTEDGMDDNIYGIVTGRGNTGVVKKTDRAVAALPGCIQKYLGRLDKTHHAIKEIQFDIFGFSRGAAAARHFANRVFNQDQAILAVLQPAIKKIVSQEAFEIKTRFLGLFDTVAAIGTPLNGFNPHNADTGDANLKLRPGVAQKVFHITAQHECRYNFALNSVRPVWPELELPGVHSDIGGGYRPYEYEHCFITRPAYETVPISTSDTETKIYQNTCEQLRAMAAYPTIAPLLQTTGVTIETWHDVRMPNDRYGTQQKRSGAAAVIERPTCNEWSMVALRVMVDAAQE…
252491	GC_00010476	singleton	Strain_9	333	1	1	1	0	1	1	1							MPAFTGEEENPKTQKGHPSGWP
252492	GC_00010477	singleton	RF113A1	3550	1	1	1	0	1	1	1							MKLYRATYSLLTRDGRVTVDEQWVFFEAETYSDALEKIPGLLMAMWDCCESQLEVWNLMQDNQLVDLSMDMEIDSPRDWRFFEVGYSTGSAVYLDVERDGWPLFLVSPTNLARLNKALNECRSTGGQHE
252502	GC_00010487	singleton	RF113A1	3842	1	1	1	0	1	1	1							MTVDHSAQKRREEFEQGYKDGFHSVQGNVITPHAPHVVLEVGRSPYDQGYAYGVRDGGGN
252523	GC_00010508	singleton	D41-sc-1712200	2124	1	1	1	0	1	1	1	COG1345	Flagellar capping protein FliD (FliD) (PDB:5FHY)	N	Cell motility			MATISSLGIGSSLQTANMLEQLQSSEQTRLTPYTTQQTSYNTQISTWGKISSALSALQKSTKSLSTDGFNTFKAGTTKAFTVTTNASAFADSHEVTITQLAKAHKLKTEAQEDANKALGNSNETRQLIIKQNDGTTMNIELDKDETSLSQIAKKINQQNGNVIASVHPTDDGYQLELSSKTTGTDGEMSVSVSGDSSLDNILHTDAGGRRVDEGGNVIAADDKMISVTEAQDAKLTVDGSNYTRSGNSITDVLDGVTLNLTSVSETDDLGNYVPEQLTLTQDTTAIKSQIQDFVKQYNSLLSTTSAASKYVAADTSDTSSDEVTTQSSESGSLVGDSTLRGLVSEIRSTMNSVYGASGADYGSLADIGISMDTTTGQMTLDEGKLDDAIADDPNQISMI…
252535	GC_00010520	singleton	Strain_9	1636	1	1	1	0	1	1	1	COG0265	Periplasmic serine protease, S1-C subfamily, contain C-terminal PDZ domain (DegQ) (PDB:2HGA) (PUBMED:29686141)	O	Posttranslational modification, protein turnover, chaperones			MEIEVQRWEHKFEIRPGVWVYVPSVRTSELGERILQSIRNKWIPPLYFYHLRTGGHLKAARLHLKSSFIAVIDIKHFFQSTSRSRITRDLKAYFTYSQAREIAKFSTVKNLSDTPHKHVLPFGFVQSPMLATFCLDKSHLGSLLRRLNKHPNVKLSVYMDDVIISSNDIVQLQATYDEILLAMDKSGYQVNMIKTQAPSSLIKVFNLYLSKGNIKVTSQKMSDFLIDFYASDYEPHKIGVKNYVESVNPEQAKLFKL
252550	GC_00010535	singleton	D41-sc-1712200	4504	1	1	1	0	1	1	1							MSTQPPETMRRIEEATLIAAGTPNSIKELVRAHLGGGS
252560	GC_00010545	singleton	P40RS	4303	1	1	1	0	1	1	1							MNSEQPVSLSELKFRLLELNYNADIPFSVIEKKDKLIASWKIVDAKWIELFGIGGLKKQYELTLRFDEEKSLVSYREKSIDIETEINAERCGFKKEVRWGSRKEFSFGKSWGIKTDGTIGEQYSYKFSTSDIKNPVFNAIEKSGWKLKKSLADKYGTRLVWLIFIAVVLLVTVYYLF
252561	GC_00010546	singleton	D41-sc-1712200	2177	1	1	1	0	1	1	1							MTDSTRLIIRTNDVRSCRFYFHYIQVNIPSASNLVFDVNNPDTALSCRIINDALEAYFPDKSSRLRFIRGMELNLSTTIIAEKNFDWFKDDTRATYWLWGSLLLDSGCNQGINDALGLHSNAWYKELNMPESPASHSERYNCIVMFIDRLCLQTRNAPALRIWLSKALNFWRKHATRLTRFKWLQNEGNDIAVWAYHAMLKYQQNHKSIDSHPLNPVAIPHPVNAEEALHSFYALLDLWEIDNEIQKNTITKINKAYYQRTFRKKQAVMKGREEISDEHIKKLSFLASHYHSDKISVLEMLIEDRMRGIEIATNARQIRPRRP
252572	GC_00010557	singleton	RF113A1	3870	1	1	1	0	1	1	1							MKQFSEADIQRLRQAYHDDPRILTKIRQDNEVVLNNPVLVPETGCASWELFYYCPTHGVPLIWDRHASEHYRCPVGDEVLTGEPFRGGWWRRLNDLNARACYELGIAWMLTGDKTYFDRVREILMQYARYYPGYAEHGGIPYNGPGKMNAQTLCDALCLSEFVKGYDLIFDALTENERLVIERDLLRACAEFLISKRWEQLHNHEVRINSALAMTGAVLDDANYLEVGVNEGWGLRDQLRCGVLKGGLWFEGSLHYHHYALQGFFEFERMIRYAHQEYSLMGMPQYRKMLTLPLHLLMPDDTEPAFNDCIPLKDTVRYPDLYEFAYACTGDEACARMLSIIYDREPRTSLAAFLYGDPRLRLTEPVRETGNYHDPDNGITIIRRPEHGRAVVLKHTPYG…
252606	GC_00010591	singleton	P40RS	1068	1	1	1	0	1	1	1							MDVISVAGKQAQLTIGENELLILNSALNEICNGISVPEFETRIGASKEEVCTLLDEIGRILDNMNA
252636	GC_00010621	singleton	D41-sc-1712200	210	1	1	1	0	1	1	1							MKAKHMNISNERSQDRNNGKENEKGKDRNNDEQDKKSAKRDQK
252657	GC_00010642	singleton	D41-sc-1712200	2175	1	1	1	0	1	1	1							MAEYQVNDKSIIPGAPVFHFLKTERNRHDKNAYNGWPAE
252660	GC_00010645	singleton	D41-sc-1712200	2154	1	1	1	0	1	1	1	COG4458	Virulence factor SrfC-related protein (SrfC) (PUBMED:31766712)	Q	Secondary metabolites biosynthesis, transport and catabolism			MNSAIVLVPSEVDAVIHTLEAHVARHGELMNALLIQPEQLRQRWQECQQAQLYQYEGPRFQLEPLSGNEKCCAPIHKTSFAFQAYQYWIEHLQRLAQPPCPPELEAGCMQKICEWIIFSAQQAGLASRLDAKLQHYDHMLAASLTCAAMEVNEFVTWLGYKEISPDLRPRSKANPGRAIFSPLPHDERPLPLTRLGEQPSYRNEAYISDWLIALYARGLEQNTVKAAKE
252692	GC_00010677	singleton	Strain_9	2710	1	1	1	0	1	1	1	COG1396	Transcriptional regulator, contains XRE-family HTH domain (HipB) (PDB:1ADR)	K	Transcription			MNFDSLFHERVSTLRKSLGLTQTELAKQVGIVQRQIAAYEGGESKPRDPVLLRLASALGTTPGWLASGDGQEPNLRNFIPYTSVRQIPLLTMGPFADRLDEVLKSATAFHPCGVAVSDSAFALKIVGESMRGSGGFSFPPGCIVTFDPSVEPQQGSFVLYGYEEEMTFKQYFSDLFQVTLKALNNNYGDLVINKDNGFVIATAVYAEVDLIQSQTMLYGVYQQVVTKADYPSLRKDSDSHKKN
252711	GC_00010696	singleton	D41-sc-1712200	4579	1	1	1	0	1	1	1	COG0791	Cell wall-associated hydrolase, NlpC_P60 family (NlpC) (PDB:2EVR)	M	Cell wall/membrane/envelope biogenesis			MKRIQIPEGIKPLCLMVPLLLSACHTAPHRPGLNDVATAGHVPSDYIDPTKSLFPLGNYPQSVDKWFPPGPDRHVHVMDTDAQQRHFSDLKSCYFGMGAGSVHK
252714	GC_00010699	singleton	RF113A1	3516	1	1	1	0	1	1	1							MKPSKFLIPLLVVAVQVPAATIVYTDSHHPPSNAASSQVVYLDAPDTVQRQLFGELPAGPVQAEQVAKNIIQSPGWQQKQQQIGQAYQGVLQAYSLKLAKYPAVVFDDRYVVYGTADVAVAEDRLAEFQGVR
252722	GC_00010707	singleton	D41-sc-1712200	1630	1	1	1	0	1	1	1							MLSVFFFAEARKGNGDYAHWGSKARGLVLL
252723	GC_00010708	singleton	D41-sc-1712200	4520	1	1	1	0	1	1	1							MDRNSVNFRISKFALMKQVSISIFTGFLGGLYSYEYEYSIYMAMITVGLSSTLGSHLLRLLWSRFIDTPDVKPKK
252730	GC_00010715	singleton	RF113A1	3802	1	1	1	0	1	1	1							MDDFLKDFGKVVEGSSGALSFGLIQCLVMAGAVTSLSRQTGVQYWFMLAAALVATVGFFLCIFSVARVIKDVTSTNKVRRLQLSILLYPAAIGALLSAKVSLISLLGK
252733	GC_00010718	singleton	D41-sc-1712200	2179	1	1	1	0	1	1	1							MILRKLTWPLLRMLRRNIRRQIVTRILDYCRHTGWPEKEIHSIRRALIVLFRLLLRLLNERFIQLHTAATFSPDNTSY
252742	GC_00010727	singleton	D41-sc-1712200	787	1	1	1	0	1	1	1	COG4639	Predicted kinase (PDB:4GP6)	R	General function prediction only			MDEQFSGKYVYHFTYYTNLEQIIKHGLLSTNEKQKQKLAHENLANNDIQHRRSEMRVPCGPGGVVHDYVPFYFTKRSPMLLNVIKNKNIDQEGIIYLAVPIEVVKNSSVVFTNFSANTLTPPTFYSDPAYLKELNWDIITRQVWIPKPDSLKQQKMAELLIHDKVLISVISYIVAWDAGMKQYVSNLLTKNGVHHIDVRDDWRSFDDHYFHDLSVTGRVNIVSGPVILLNETQSTIKFIQENKPSRPYYANLNDALKAINHDFNCIKELSDINGLATDNPFHREDVGTHTRSVVNLLKIQHEYESLSEREQQVVTLAAYFHDIGKGPKTRWSNQIQKVDDTHPIKSLPMLKRILCNEIGGLSNKEIRQIVTLVVYDDLVGDIIFCGRNEDQMKNIIKNK…
252745	GC_00010730	singleton	D41-sc-1712200	3603	1	1	1	0	1	1	1							MKDKIQVKNLKEKELDSDMIKSNSKTEIINIPTRKFLFGAMIAIIAAIILIPSIILFLIKVSISPFLPPESLFVFPIVISLILGLIYFFLPRFRLALNKVCDIGITVPVAVVSLITISKPLGGDFFDSITMENNIVSIIILSFIAVCAITKTIIFILPNFDKVK
252760	GC_00010745	singleton	P40RS	1778	1	1	1	0	1	1	1							MLNCYEIDADKLNITAESKLEYDTGEIGLRLKDIIKVQAVKGGEIAIVEHKELLDEWFPDTGCHIFISHSHKDKGLAIAIANKLFKKYGIRSFIDSEFWGFVDKAIYEINSDHSRSTGNEKYLDYDKCMRVASNFYLILSNALTDGIYHSDSFWFVNSGNAFDAVNESSEGTYSPWLYTELNYTKTVALSPHPKRPALILESAGLESNDNNGWIIKSASRNFSVRFSPEKSHLTKVSSESIENVLYDPKGFAQANDEQIFNNLDRIYTIFN
252763	GC_00010748	singleton	RF113A1	1658	1	1	1	0	1	1	1							EAAKMEAATAQIGVNGWLYIPVSGGKKMLLQWGLLTGASNYSFKFPIAFPVGGLCLVAMAHTTDSADVSMVTMTNGFIRDKTSAFALCARTVNGVQQPFERSVYWFAVGY
252778	GC_00010763	singleton	RF113A1	1844	1	1	1	0	1	1	1							MLALNFYAVNVGLYSYAGKYASAITGLNISVL
252779	GC_00010764	singleton	D41-sc-1712200	3072	1	1	1	0	1	1	1	COG3378|COG4643	DNA primase, phage- or plasmid-associated|Uncharacterized domain associated with phage/plasmid primase	X|X	Mobilome: prophages, transposons|Mobilome: prophages, transposons			MQNDFVSDVRSKANGYWPSILERLAIPTNRGEGPCPVCGGKTRYRFDNKDNRGTYFCSHCGAGTGLDLVMKVNQCGAREAAELVAEAMALPMPEPKPAREKPQTDIAGKVAALTAKASPGQSAYLTSKGLQCPFPILSDGSLLLVLKNGAGATTGAQVIKPDGSKRLVAGTVKKGSFCVVNTGETPETMIIAEGLATALSVQQFRPDATIIAAIDAGNLLPVAQVMRQRYPDAQIIIAADNDIKPGEPNTGKSAAEKSAKAVSGWVALPQSEEKADWNDFHQQHGPEAAAAAFNDSMYQPEGEKVVVKLKAIDGGKENQHEAVTPALNQMGASQRGEVLLAHYDGDLAIHADSDTVHHYNGVVWVPLTDKELQREMAQIYIDAEVAYSQNAIKSAVDTM…
252782	GC_00010767	singleton	D41-sc-1712200	4616	1	1	1	0	1	1	1	COG2274	ABC-type bacteriocin/lantibiotic exporters, contain an N-terminal double-glycine peptidase domain (SunT) (PDB:3K8U)	V	Defense mechanisms			MMSPNDIVLSYENNGSKNECVYFQLWKEAIVQIANHYRLDISEQNILIALQWYREGKKDDVLKAMAKQASLMMKSAPVEQFQFSSWLLPVVVEMRDGRFAIVRNIDDNHTITCAYADEQGLLTTLTRDELLHVGLRVILLRPLTNVADPRVDDYIRPTEKHWVWKIIFQDMRPYYYVILGSLFINILGLAGITYSMQTYDRIIPSQSWPTLWVLFSGVILAFVFDLVLRLMRYSIVDIVGKRADLRISDRVFGRVLRIHSAHRPKSTGTFISQLRELDQIREMITSTTVVAIADLPFFFLFLFVIYLLGDMLFLVPLVGMILMVLPGLLCQKKLALLARSAMRESNLRNAMLVESIQGLDDVKSLQAEYRFQQQWLNYTATTASSNLELKHLTHKLTSW…
252783	GC_00010768	singleton	P40RS	4300	1	1	1	0	1	1	1	COG1388	LysM repeat (LysM) (PDB:1E0G)	M	Cell wall/membrane/envelope biogenesis			MSGQETPAAEHSLNKVDKNVKVVLHKSCQCYFRIETLELIFIDESDAAEFEKCMSKLSELIDKHHKASDDYSDALEKYGNAMKDIANKNKLSGYEDAITSTEIALEKATKDLQAELGEFNEQSGYKPLIELIPIQPLNKSIYGRCYSYVKQSDYDSFESKFTIISVDTFSGDAIFKKDDKGNIIGINISSLKTKLASVKNTIKQMMDSTMTVSADINYEATLTDWANAWNEQCEEYSKEGNYIDVSAGAQFLRFTANASTLNTWNPDTGEVRIKGETCAELMLFTGKVNSTIYTPDRVGWPLRFTVNDTNEVNLGVLRARIDCELTGYVGASAQVEGNLQFVTYNNKQLLMGNRTPGSRFAERKKGVKIKDNKEQTHSLEIKGEAFGGAKAGGSLGGAL…
252787	GC_00010772	singleton	RF113A1	3804	1	1	1	0	1	1	1							MAEVFGAFLKAPVVTQVLAVIFATVMLGIIVLPMIL
252801	GC_00010786	singleton	RF113A1	3841	1	1	1	0	1	1	1							MILSDKIIRVRTVHNELQYMLQYIEMRRNNDC
252803	GC_00010788	singleton	RF113A1	3930	1	1	1	0	1	1	1							MAFISMMNITVLFNALSFISQNGDITCDIYTMGDLILGRNNEPPGKLYALSLCFCSQHVDIPFFNCLHCTDVLYPPR
252819	GC_00010804	singleton	RF113A1	2528	1	1	1	0	1	1	1							MIKYIGIGSNELDTYLDYAVLSIVAIYMFNATPLQMGVLGACFALPFLFSSNLFGRLLDNAKIHHYRVMLFLINAITTPLFMLTGSIAGLYCIASIKTLSRCGLNISNVKLNTDDSESKRFFEIYGYLINISRIVIPIIGVYIYQHYGLWYAIGLSSLLNLVGLLASTEQNSRIISKSSEKNSHDKYSFWLELKKQRDLLYLVVGYTLANLAFFMSNDMLGLFFRALGQSENSIGMIISLLGIGGFFGTKVAAVLNSHIKSVQILMVSMLFNITAFTLFGFVTPQSASVMLFYFAIMLIGASSGITFFAVRYGVRNMVGYTDVGKATGMVQMISSVVAILMPMVGGVIAGATSLIVTFRLTCLMLIATLVAFLIFFYNQQSRSKCHEEPTENE
252823	GC_00010808	singleton	RF113A1	724	1	1	1	0	1	1	1							MSQLGMVWGYATWRERQSRWLLDKNQKRHWVWNDNSSQCTAVIGELDTVEFVRQSQWMAKVSLINEGILDEKNRLGYK
252826	GC_00010811	singleton	Strain_9	2349	1	1	1	0	1	1	1							MLYYDVRAIKKLADDAESFYEFYKKWIGTVEIKHALSLLKISSLYYNRFSEQSEEDYTLYFGRCIYQLLIHFPVHRDLILKTENECRTIHLAYNNFFRRIRVMEKRYYKILGGDYKLNAFLIFSEISMGIICSLLKNVPSERLDNIFPVVIRIDGLPLSENITPQDMKSVSMIFDQISSYTGNIFRELRNLNILDLEHDCSELAVKNTGSWLKEWDDFDSLNRISDLFRFCNAEFSYLDLNNKCLIVDEHCAYKAYEIARSRFSMRGTSLFYEIQQLLTENPNFVEQMKPFVPEWVNKRDFFSIAYFSEMENMSPEDLYIEYGGVNVYSWIHAYEMLIELAKEEMDNRFKKTVPGGLKLKDWVISHTRQEWIQFFVKGGLSWTIAALVTDYFTFDDKAL…
252830	GC_00010815	singleton	RF113A1	3504	1	1	1	0	1	1	1							MMTDQTNNAFSAEDLCELAKLEGDLLVVAAFERLDIGTQPDEDNFTDNQWRIANLAGTFAWECAGDLSRYTHPSCKALFDEVMELASAVCPRAWDYFFKTGLDASLAMSAELDWMD
252835	GC_00010820	singleton	RF113A1	3801	1	1	1	0	1	1	1							MQLEDYISSERLNIYTDILKLKPEEVLGGYNWNKALSAAMQPLLHCLEVTFRNAIDYAIRHNPPPGATGLWRTDAYWIYDLPRYIGDKTYIRQGKRFKTDGQGTPRTFPDGSPMYHFTAWEETCVRKVSKRIIDAGKPLTPERVISGLDFGFWTNLLTAEYEESRKLSLLWPHLTSDVFPSRPAHVKRHHLEQKFSRIRDLRNRLAHHEAVWKFQERNDRGVPDYNRPVYGLNASLHLLRRAWEDILEALYWISPLRHAAFLSEGHHVRFEMLATVEGLQCYTGRENVTGNLNIRPSREARKLIRSLRQGKTLRITDRDRLLAVIGPDWSRLEE
252848	GC_00010833	singleton	D41-sc-1712200	4546	1	1	1	0	1	1	1	COG3539	Pilin (type 1 fimbrial protein) (FimA) (PDB:2M5G)	N	Cell motility			MGGLVVDSACALHPDSYQQYIFVDDFSIDRMIRNEGSELHPFSVNLINCTPWSENKNDRAAFQITFEGQVEGRYFSLQGSAKGLAIEIQDDRGHIAIPGVPMMPHPIPQGERTLNYNLRLVGNSELLRVGEHFALIKYKLDYY
252850	GC_00010835	singleton	D41-sc-1712200	4505	1	1	1	0	1	1	1	COG0583	DNA-binding transcriptional regulator, LysR family (LysR) (PDB:2FYI)	K	Transcription			MILSRPIEHFIQLVKSGNYIKAGDAACVTPSAIRHSVLNLERRLGLKLINKGHNNIALTSVGVDFFEAANNIHLESTKLLERFNYMSANKKHLTIMIDGFHYNELTNKMQDIISKMRNKDIRIFYSPASLYKLKQNQCDLAICSYLTHAPTVSSELYSYPLPEEEIGLLINKELLNPSLDVISIIKKMVFFQKSKLLNHHIADDLKNMLGEEGINTSFVGVPEIVDVVNLVTSGKGITFISESLYEDAVINSDQLIFIRKPFGVKIKLNRGIYFRKEDYNDLIKLVNCIKT
252883	GC_00010868	singleton	RF113A1	1750	1	1	1	0	1	1	1	COG5635	Predicted NTPase, NACHT family domain (NACHT)	T	Signal transduction mechanisms			MYQQIEGSILVVTLSTQSMVEPMNLDIISLDRSFTAVPKDSLGNEDEKSTSMGILMGSIKWSQLEEEYRVVILAAAGAGKTVEMRSRAENIKQSGRLAFFIRIEDLDEADFAWGLEVGSAEEFEAWLDSTDEAWFFLDSVDEARLVAPTAFEKAVKRFAYAIKKSRHRAHIYISGRPYTWSFATDCEMVERHLPFSNQNVVERGYRDNPLTIYSLNPLSLDDIRFYASRREVRDATEFVDEIERANLQAMASRPFDLDFLISTWNKDGKLGSRFELFERNVTTRLDEIDPSRRQARPLQASKALEGASLLAGAVTFTGKSGIQINDKLTERVGVNAEVILDSWEPQNVWALLERGIFSDAIYNMVGFRHREIRDYLTAKWLNSLLEEGHSRRVVESLIF…
252892	GC_00010877	singleton	Strain_9	3558	1	1	1	0	1	1	1	COG1708	Predicted nucleotidyltransferase, MJ0604 family (MJ0604) (PDB:5YEP)	R	General function prediction only			MHIYAFGSVCRGEIDVHSDVDMLAIVNGKDTRFNPNDYSIYSYDRIKKLWNEGNPFAWHLFLEAKMVFSSDGKNFLRDIGCPSTYKSGLDDCRKFLNIFLSAKESIQSSRLTEVFDLSTIFLSVRNFATCYSLNSCECADFSRNSAKNLGEKSLKMSESSYRILERARVLSTRGVGIILNEKEIIQAKSQLNDVELWMNDLIKNIEGDNCE
252917	GC_00010902	singleton	RF113A1	3952	1	1	1	0	1	1	1							MHYIPSFHAKVPKMFYFKFIRELSTAIFSKPLNALAHERRLSGLKQLCRLAAGAPQSYTRDQLWGYFIERSEWPRQDIATAGVYLRFESKAN
252919	GC_00010904	singleton	DSM26481T	748	1	1	1	0	1	1	1							MGAKTHKMADAARGADRRGVDHFGVELNEQVVREQGLADGRASSTLHFFKRDHGCQAVNRLTFKMFLRALKLPAFAIQ
252923	GC_00010908	singleton	RF113A1	3817	1	1	1	0	1	1	1	COG2814	Predicted arabinose efflux permease AraJ, MFS family (AraJ) (PDB:4LDS)	G	Carbohydrate transport and metabolism			MPAPTKSARFAFWASAAVVAHTLWTSAAPAMIYPLYAMQWQLSMTVLAIVFGLYPLSVVLTMLLSAGLSDRLGRKRVMLAGLLSSATGVLMFAVAGDVVTLMAGRVLMGIGVGLSAGPSAAALVDYAGKGGTARSASVTLGAQSVGFAGALLLAGALVTWAPSPTRLSFYVLFALLLVLFLLCLFIPSDRPSGMPRRLLARPHVPPYLRRSFTYAALAVMGAYTHGVLISSLGAQVARSLIGSPSAWVNSLALALFPVALGVAGGLARKIDALRAIVTGSALSVAGMVSLCVSVSAHSLAYFVGASLVSGAGYAFMTFGGLAMIARETRPEDRGNAMSMVFVFAYLFTGGLAIALGKTATTLSLSTAVYTGAFILTGVCLVLIIQGLYQRRYRQPFPVN…
252928	GC_00010913	singleton	D41-sc-1712200	502	1	1	1	0	1	1	1							MSGFGDKSWRLSNLSGLPRSIFVVSVAIFLLLYLGKLKVKS
252939	GC_00010924	singleton	RF113A1	3796	1	1	1	0	1	1	1							MRKQFILGILVIAVGMVILTTFILLNRIHQQRHFSCFTHYYSRKNTLTLNVILRFDFNGNEGIVTMMGRVNDENGSIQIVDKKLLYSFTHTASHFLMISKKKFTQPHDEADDTTLAQFVAPFFFQEGRTLLYRFFAQKNGDYVIEDGKLPLGYCQN
252956	GC_00010941	singleton	RF113A1	3955	1	1	1	0	1	1	1	COG2610	H+/gluconate symporter GntT or related permease, GntP/DsdX family (GntT)	G	Carbohydrate transport and metabolism			MSPLIALFWVLVGIALLVVMNLRFKFHNIFALLIAGIFVAIMEGIPLDKIVKVVQDGMGSILGHLALIIIFGAIIGKFMTESGASQQIADTIIERCGTRFLTVGLMFIGVIFGIAMFYEVAFLIAMPLVLNIAKKADIP
252958	GC_00010943	singleton	D41-sc-1712200	4515	1	1	1	0	1	1	1	COG3772	Phage-related lysozyme (muramidase), GH24 family (RrrD) (PDB:4ZPU)	M	Cell wall/membrane/envelope biogenesis			MDFIRQEEGERLTGYKDSRGIPTIGVGHTGKVNSLPVSIGMTITPEQSVALLKDDLAWVEHTLASAITIGINQNQYDALCSLIFNIGATAFKNSTLLRLLNQGLFAAAADEFLKWRKAGRDPDILLPRRQRERAYFLS
252959	GC_00010944	singleton	P40RS	1633	1	1	1	0	1	1	1	COG3501	Uncharacterized conserved protein VgrG, implicated in type VI secretion and phage assembly (VgrG) (PDB:6SJL) (PUBMED:16980477)	U|X|R	Intracellular trafficking, secretion, and vesicular transport|Mobilome: prophages, transposons|General function prediction only			MLSRLKLLYVADDLLSPDEFPRIVSPSIACHELSFVPDKDILTLFSGFHGGDRIRLEAGVTHKGISTDLRGKVQSALRRGEIVAVDTRPGVLATMGPFYADTEGYLRPQGLLEPNYPVDRIMRRYEEMVKSWGGRRARPSIFPAQVTKAKQSVKPHEPSQARETTLQKTEGLLTKAERWQERKFLIGKGQRSIYPDARIASERLAENNVAVEKAKLAGNVYKTTNPLRDTLGVPEGWKDISNDEGTLNKIGLSRDMLFDNNKSPDFLARVYQPDSSIFGNDMNPTVVFRGSRAPELTSGIGDTAKKILLDGDLSGIKNINDWTNNAAQGIGIDSDYYKKAVEIGNSLRGDVDISGHSLGGGMASAAAMSSGHPAWTFNAAGLNSGTVEKYGGKVIGSAG…
252983	GC_00010968	singleton	RF113A1	3792	1	1	1	0	1	1	1	COG2885	Outer membrane protein OmpA and related peptidoglycan-associated (lipo)proteins (OmpA) (PDB:1OAP)	M	Cell wall/membrane/envelope biogenesis			MINLWNNMDLIKRHFLKLFYIFFISSFTYGTCAYAQDTQSNSEAHHSWVLDTSPGNDQWKTEETRARIVIFRLARDQDTLASKPLNIFLNGHLHTSLLPEHQAVALSLCPGKKELSVVSGDVKNPLRAVEETPYLEPGTLYFYQVAADDQAKMVARWVDRDQAKQVLANVKVQMHMVSRVVDDKSCPTGIYSISSSALFKLNRNDRGGMLPGAAQTLQKLAERIGTDYKTLDKVIVKGYADPLGREEFNQRLSEKRAETIASLLIELGLPENVITSQGMGATHLLVDDCQSRNFKKKQLIECNQPNRRVEVEVYGTKQHAEG
253001	GC_00010986	singleton	RF113A1	3966	1	1	1	0	1	1	1	COG1664	Cytoskeletal protein CcmA, bactofilin family (CcmA) (PDB:2N3D)	Z	Cytoskeleton			MKYDSDQKNSVFLNAGIFLWGMALLAWCYEYRRTATACFLLLSLSFAMHIQQEKMLTTMFGKNKTTGDKDEALPFSVTPTTPSQIKKNELSDPEPLRSDRANSTIIATDVEFEGNINAGGQVYVYGKVKGNMTSAEGLVKVMDNGLVEGNILCRELIIDGTIEGHCQANSIHICEHGRLDGTMTYDQFSVKKGGVFTGQAIQSSQCETVINVIGINHETFYGPIQEAKTTNTKLKE
253002	GC_00010987	singleton	RF113A1	3542	1	1	1	0	1	1	1							MSDKIEKKAGALHSELRIELHTQYAINTWSGRPASDGKPSLIGMPLFFRLISRINRDSLADNPWADAALVEVETLLETASQQLQKWLNDIDALMAMLPANASVSGVTSTAPLNIGVHSHTPLGYRCVYLLVGFDQLILRVFQAHHYGLMSLKERKAWLHRGSHQIRQIFSVALRYRAHSVTRQDIASNNDVARQSIEQFGELDRAILLGTRRSRFSPPVSAESIKALKAAFKRQSRKEKAAKQEVLDDPQ
253007	GC_00010992	singleton	D41-sc-1712200	3597	1	1	1	0	1	1	1							MILLRYVKHHTTNKNYFFNKLKIADIFYQLFYKSFI
253024	GC_00011009	singleton	D41-sc-1712200	4586	1	1	1	0	1	1	1							MDEKEVNFSLSYEQLTRIAEERIRECNLDKNGYLYGRELEKASALLLFWHRLAIAGYTGATGNERVEADLVRLKALIVGKEG
253035	GC_00011020	singleton	D41-sc-1712200	2128	1	1	1	0	1	1	1							MDTNEMYEEEEFMNMMENLRQELAEIIKKHTGVDPEFRQKINEDSVLLTFSIAQDEEISMQYTLSNNT
253041	GC_00011026	singleton	RF113A1	3543	1	1	1	0	1	1	1	COG3183	Predicted restriction endonuclease, HNH family (PDB:6GHC)	V	Defense mechanisms			MNTMFVMGLNGSQLDSKCRLENQDELYGLFLESWGQKNNPQYNEALRTIIYRMQVKKIKKFEVFIASEPLLKNMPSKEDRRLSNSGDGYFHIDQDNADELRLELCRKQKFFSAYAKKEKPTGNGTKRIFLHAKELQLPNDWKEVIYGEDSCNFDLTDNLEILSKRVSKLLNKELIKPIGVAKPFKSTTKVDVYLRCPDVVSYILKISNGVCENCSKPGPFINSLGIPYLEVHHVIPLSKGGPDTPENCVALCPNCHKALHYAENINQRTKMLYEKCKRLQK
253058	GC_00011043	singleton	RF113A1	3871	1	1	1	0	1	1	1							MKHTPQRNAAVLNLHAPTMQISGSVDEKVEQLRKMFAQSSTRTKDDGKRRGDRETVYRED
253065	GC_00011050	singleton	P40RS	4185	1	1	1	0	1	1	1							MHLTARLMPIFIFLLPECIYNPDPNPQDYFSG
253074	GC_00011059	singleton	RF113A1	3501	1	1	1	0	1	1	1							MKENIPAVTHSRIDVDCCDSSAVFVLDNGHDHFAVSLETILSCLKVAEEHGHVPEIGADWWCLIANHTALRYQS
253075	GC_00011060	singleton	D41-sc-1712200	2453	1	1	1	0	1	1	1	COG0582	Integrase/recombinase, includes phage integrase (FimB)	L|X	Replication, recombination and repair|Mobilome: prophages, transposons			MTSLTARTVQALIKAGQPGKYGDGRGLYLKVPPKGEAYWMLRYTIGSKRREITLGKVSHLSLSEVRSLAEDTRRKVATGDDPIAERKLNRPKQLTTVDGLFEDWHKDLVKRLKHPHIPERVYRKDIAPTIGRLALVKVNPLDVRSILQKITDSGRPTISNDALLYMKQLFDHGIKLGLVQSNPATAFKVNDAGGVEKSRERALSLDEITHVFKVFKEHSDSFSRDNYLACALLLLLAVRKSELTEAPWSEFNLDEKKWCLPKERSKSGVGIVIPLPPLAIKILEELKVRAWDSPYIFPNRRVSKSQHMGKDTLNRAIAKLFGAEPGKKKQPPNVMGHIDYFTVHDLRRTSRSLLASLSVPPHVAERCLNHKLKGVEGIYDRYDYFDERKEALQRVAEKI…
253077	GC_00011062	singleton	P40RS	4317	1	1	1	0	1	1	1							MLRFEQGDGEMTNSRENMVVHTGKQTYGIVSRPFLTGSAFMPLQRYGFKTFIRRTGNPFVGSLLSGVDFQGQKFTDAFALQPGIGKRNLGIWA
253078	GC_00011063	singleton	RF113A1	3795	1	1	1	0	1	1	1	COG3710	DNA-binding winged helix-turn-helix (wHTH) domain (CadC1)	K	Transcription			MQKKYLINNYIEFQPSNSLLICHIEPLRSVSLPLPSARCFTLLLERGDLVTHNEFYPYVWGNDSDQIMPNNLYQNISLLRKALRSITPDGHAWVVTVPRKGFKLAPFVEVVIKRSDEQESCPTAPDVMQLMTTGKLNIISDYISQSLPHLLKFGSYLFLVSLAVVCFVVIEQYNNKEMEFADQFLFYKSYGLCELNINKKSRASHFEEKLSPFVLQKCSSSPYVYITAYNASPLSSIIICEKPISYKKPNCDSFFVTEGSE
253081	GC_00011066	singleton	RF113A1	4354	1	1	1	0	1	1	1	COG3680	Uncharacterized protein, contains GIY-YIG domain	S	Function unknown			MDIKEFPPGVMEHLGWYVYRLIDPRDGSTFYVGKGKGNRVFAHMRGEVAAVDDDELLSNKLKQLREIRLAGLEVIHVIHRHGMADEKTAYEVEAALIDAYPGLTNIMSGAGSNEYGAAHIKELIATYQPETVVFQHKVLMISVNRSSKDVDLYDAVRFSWRVRVERARKAEFILATVRGIVKGVYIADEWLESTRENFPEMPSWDADEEFESTQKSRFGFRGRLAPPDIAKIYLGKKIPDVLRKKGAMSPVKYSPDF
253097	GC_00011082	singleton	Strain_9	4383	1	1	1	0	1	1	1							MPVRLFPVYSFMRSWIIASPWLHLRTTWRRMKGTSAGCSPGELQNQYQRAVVAAMKIAGISFTGVFCLNKNDEYHNFLRPSPPASDALPGGKEGYCCASWLRRYSPCRSSIQPGYSRGSALTASSSLSSSSLRRIPVAAMLSSSCSTRFAPIITLVTAF
253104	GC_00011089	singleton	D41-sc-1712200	1131	1	1	1	0	1	1	1							MVVRGIMYGISQLIMHLILLQTMQNISLFARIVVTSADITV
253111	GC_00011096	singleton	D41-sc-1712200	4553	1	1	1	0	1	1	1							MQPTFGCAGNGAPDNADVWHLRFHWRRDGKELLNKVQQGHYWLSPMQQVHCRNGQTMAPRALHNHNEKRQRLY
253113	GC_00011098	singleton	D41-sc-1712200	4511	1	1	1	0	1	1	1	COG3209	Uncharacterized conserved protein RhaS, contains 28 RHS repeats (RhsA) (PDB:4IGL)	R	General function prediction only			MLSTLTDKPAEVEALFTAGGQQTQLQPGQALVWTPRNELLKMSPVIRDGSADDRESYRYDGSSQRVLKVSVQNTGNNVQTQRVLYLPGLELRSTQSGNTETESQQVITVGEAGRAQVRVLHWETGRPAEITGDQVRYSYDNLTGSSGLELDGDGNVISMEEYYPYGGTAVWTSRSAVEADYKAVRYSGKERDATGLYYYGYRYYQPWAGRWLSADPAGSVDGLNLFRMCRNNPATLNDLDGLAPKEDKSQQEVGRTYIKEAKYLAVQQLSVAEKFLNNSSNNEVALDIYKTFFGLHMGEEKLGIWKAQIKNVLEGINKLDTKRNIQYSSQKITSSGEKSESVAAEADTQAFQQGDKVYMNIYTDVLGKVKKNEKLGVDHLAHILIHEISHLRLNTEDNA…
253114	GC_00011099	singleton	P40RS	4375	1	1	1	0	1	1	1							MRHAGGIRSANADISNDKAGEKPARRK
253115	GC_00011100	singleton	Strain_9	1537	1	1	1	0	1	1	1							MKLNKKKKITKRDIDLSSLMPSPRPSPTGRGIVSECLHDGSKGLRHALNVAGV
253119	GC_00011104	singleton	RF113A1	3875	1	1	1	0	1	1	1							MRLVNCCDDLSLISRVIAGVTLDASQHLNKPSGHEHSAGYRLPRPGAPVKPVAKLSGFSEWEVHERPHIDSLPGRQPDRDEIQKFHHYAEKLHQMMVSHIWLTHRISDYSAEHMRDCVDRDKYHQLQNINLMIRGLEGLVSNILRNQERPHTSFVNLAKAITEYRVALSNLLMILDQAFVEREVVGSRTGCVEQDMFAGFSFH
253132	GC_00011117	singleton	D41-sc-1712200	4634	1	1	1	0	1	1	1							MERKLLGQLLALRLEGLLDNIPYLGSHCYRYSSSWYFSR
253133	GC_00011118	singleton	RF113A1	3547	1	1	1	0	1	1	1	COG1734	RNA polymerase-binding transcription factor DksA (DksA) (PDB:1TJL)	K	Transcription			MKADWVDEAQEVTQLMVDSQVERIRSSLISPAISSAECELCGHEIPEARRRAVPGVRLCVECQTIAEFRRRVGYGGFDES
253147	GC_00011132	singleton	D41-sc-1712200	2121	1	1	1	0	1	1	1							MRSVAILLVLLSLPTTTWAATGAWSDKAAGGVVSVGKQLLVGRSLHAPSHQIPASARVTRLSWRIQLLSPPPPGLQIKLCGETSCLPLPALAGEIAPSMKLPATGDFHFIYIVNYKGQLTPPLNVVNNTLTLNYR
253156	GC_00011141	singleton	RF113A1	3499	1	1	1	0	1	1	1	COG3266	Cell division protein DamX, binds to the septal ring, contains C-terminal SPOR domain (DamX)	D	Cell cycle control, cell division, chromosome partitioning			MLNLKSFLRPVRSRPDALPTPEATKSSLPPAYFRPMTASELLATTRRQQWLQSLWDYSSLPKEMYRQYYLAPLEHCVTLMQQFPLTESGPYAHPGGMIDYMLETVSYAARLSKSYMLPVGAPPEEQAAQSAAWNAVVVYVAMLPSLEYLCHLHVELENGKRWFPLLEAPPEPYRFRFEPELSAERLQSFGAMLAWKIIPPEAINWLSCWPEAIKTLSTYLTGFRAQSGVVDAIVSEAIRLTVGVAGTEPLVVPVVAVPVESLQGGELLSGLVENAPELVASPSEDEFLPAVELILVSEVVPEHQGGPDDTDALLAVMGFVGEEAEEHTPSVGTCDPGEAFWQWLLDGCRSGSLIPNKPDGRIHLVAGYVFLRAPGIFHQFLTETNAPKEDKASLQKAFE…
253203	GC_00011188	singleton	RF113A1	3525	1	1	1	0	1	1	1							MFCSALSSLRFSFRLWCVRFLTVALTGISAAHAGLPTVEGPKSSTDSSFYGQISGYLNDGIVLGGLILAAVAMLAVGNAIIATFAEVRDGKSTWAKFGMLCVVGVILIVVVIWLASKAATVLL
253207	GC_00011192	singleton	RF113A1	3507	1	1	1	0	1	1	1							MTNRLSLAFTPVSITLPAWEHAVEVFDFSQWECRQFALIKAAQDAWNHRSDPDTQQVTFSLTLFVRLGDETAERTQNFVARYVDDALVVTVGEHV
253222	GC_00011207	singleton	Strain_9	987	1	1	1	0	1	1	1							MYFFQEDKTIHQYICQHKLWVLGRVVDLYNRNTNKQEQMLEPLWRKYHEGLEGIMVFCSRIEAAIYSIHLDKTFREKWLVYSLNELNIKEMMIHNQRVKNTDDYNILLSAGFWANKDNQLLYSGYHLAQVTIPITYNTNAVANGEGHAILRIPSSVVDYFEKYWKARFANFKDYTELHSSSNSKIIMEQALIAYNNLNLSESNSIDDCQYITTWEKKWIFNNPANLTLNK
253226	GC_00011211	singleton	RF113A1	3821	1	1	1	0	1	1	1	COG0824	Acyl-CoA thioesterase FadM (FadM) (PDB:2FUJ)	I	Lipid transport and metabolism	COG0824	Menaquinone biosynthesis	MFSKMYDVDEDHIDFQGVVDGLYYPFYREWARHAFMKEALGIDIEEEFTQGRIYMVLDYSLRFRQSLKKGDRMEVTCQLERNVKRNRVNFYQQIRVEGVICAEATFTATCLLNGRPSMPEAVMNALAF
253236	GC_00011221	singleton	RF113A1	2281	1	1	1	0	1	1	1							MKLKFGTSRKYIRRFQLILFFMGVFASYFTGDVYALLMFVIFISIFYSLTYMSVKMIKLGHVKIIKDLSNTIWNISTAVSFSYAVYLLLRFKIKNITIDDASINYINLHPYLSSSILIFLIFTAIIRASVSIAELVTTDYTKQ
253240	GC_00011225	singleton	D41-sc-1712200	2129	1	1	1	0	1	1	1	COG0859|COG5010	ADP-heptose:LPS heptosyltransferase (RfaF) (PDB:1PSW)|Flp pilus assembly protein TadD, contains TPR repeats (TadD) (PDB:3WXX)	M|U|W	Cell wall/membrane/envelope biogenesis|Intracellular trafficking, secretion, and vesicular transport|Extracellular structures			MVKHIIKNRNKRKPISGPTQLQKIQSLIQSGCTTDAWKVIKSTLNIAPKDVPLLQEAAKLARKEQNYDDSVNFYLRALEVSPNNADLLNGLGITYYNANSFEEAEKYYLAAQQADPNYIAGYNNHAILLNKTGRYEDSVRKFQMLVTRWPNLADIRYRLAIALLQIGRLEEAECELRRAQILRPDEISYQLTLGLVLLQQERHHEGWRGYQLRHSAKNKAPYFRLPDFRQPYWQGESLEGKRIMVMTEQGRGDEIQFCRYLTRLKHEKKASRVLFTGREALRPLISSLEGLDEYVLKPDEHSFDYWCMLLDLPLWFLDTPQPFVTGERYLYCNPGSQIRWPIVSDKLKVGLVWKGSTTHDNDARRSLSHFSVLAPLLTIPHIHWVSLQKGAGEDEIAQW…
253261	GC_00011246	singleton	D41-sc-1712200	2166	1	1	1	0	1	1	1							MAELQHQRLMALAGQPYQRRTRSVATGCGLGMELYGRLGASAS
253272	GC_00011257	singleton	RF113A1	3934	1	1	1	0	1	1	1							MKQSNKGSKWWVALSVSFYFAAAPVPGGEAKLNFNGAHFFNVNVTQVTNNITVTNIPPVHSSITPPKPKPKVNKATHKSSCVR
253296	GC_00011281	singleton	RF113A1	417	1	1	1	0	1	1	1	COG0463	Glycosyltransferase involved in cell wall bisynthesis (WcaA) (PDB:5MLZ)	M	Cell wall/membrane/envelope biogenesis			MKIAIGISTLNDGIYQVQEKIRSLPANVIVIISHQIANKKNYPENIITYPNAIIEQSFVKGLSKSRNILLERAIKLNVDYLLISDDDVFYLNEGLLQLEEFLNNQSGSSHYQFQSCTESGMLRKKYPLSLKKINRLDSFKISSIEMCLNIKKIIKNGVRFDERFGLGATYQAGEEPIFINDLFQSKESIIFVPITVTVHPIESSGNKIYTSSESLADRGAIFIRCGGYALGLVYLFAFWMRKFLFSKKVIENKIKPFSALRILLKGYFSV
253303	GC_00011288	singleton	RF113A1	2531	1	1	1	0	1	1	1							MSELLRYEKTFIFFDGKVVLRDFNVEGNKMTMGYMASGHYRWLAEDAERFIIVSGNAIFAFNDKEVNAQPGDEVFVPPGTTFTVEVAEPLDYRCYYA
253305	GC_00011290	singleton	Strain_9	3559	1	1	1	0	1	1	1	COG1357	Uncharacterized conserved protein YjbI, contains pentapeptide repeats (YjbI) (PDB:2BM4)	S	Function unknown			MIDSGREKISDQKFDSSISNETYINKLFERLVALNIEFKNIDFRYCIFDAAYIRKCSFDNCNFTGCRFINCNFTGTSFNGCKFDYASFDKTHIDNDILDVGCPGPENLKLKFARSLRVNYQQIGDSKSANKAIAIELQATEAHLHKAWDSNESYYRKKYKGRERFYMYLEWIQFKALDIVWGNGESTIKLIRAVMIIILLMSLNHVWCCGDVWSVKSYLDALEISPQILLGTLTPSGYATSYITLITFVRLVMFGFFMSIIIKRFNRR
253308	GC_00011293	singleton	RF113A1	3883	1	1	1	0	1	1	1							MKRIRHVCQAGTAAERVHALTGGDVLAIADDASVGPLQDSDLPDPRLRAAFWEAVFDSDPDMVGMDWYRELGEIRFQLSTLLREADEIVIWAGHHPTEQLLRRRIHGWLQDTSIPVYEVVPGRDDRQPEPGEATGVMPIATIPPDILRQRYQERRLVSAGLRRQLASEWEGWRENGKGIRTLKNGILTESAIDSVDPVILSLFSQRPLALHRGIGHAMAITGLTDALCRWRINILLSAGLLKLEEGVISLSSPA
253310	GC_00011295	singleton	RF113A1	3790	1	1	1	0	1	1	1	COG5301	Phage-related tail fiber protein (PDB:6CL6)	X	Mobilome: prophages, transposons			KRGVGNGANQLPDMSNFAGSLGFSGYQKLPTGLIIQWGALSVNGTSGAVGTTDINFPIAFPTAFRHLSALMSTNDPSMRFTGFDIGNTTTTKVRFTYVTPTSNSIYWMAI
253321	GC_00011306	singleton	RF113A1	3861	1	1	1	0	1	1	1							MIVPNKSIPLKDSIVYKMLVVLEEDFDVIDLIDLYDRVSLSFSNLDEFVYSLDVLFILEKIELIEERRIKKC
253325	GC_00011310	singleton	RF113A1	1215	1	1	1	0	1	1	1							MKDDNDLNNNENQNITISRGRALKVVGGSDFEAVFDNSSSRMQTNYTAPSHMEEEVATISREELEARLAANKAEMESIASSIRVEMALNRENTNIQFAALNSTLNILSAKIDGKMDSVDGEIKAIDGKIEGINGKFEGIQNQISGINTAISGIQSGISSRLAIFGIIIAVLVAVPGMISAFKDSPQPAQVQPTPPIIIQVPQASPQTAEAPPTSHLPSKAHR
253328	GC_00011313	singleton	RF113A1	2915	1	1	1	0	1	1	1							MMKIYDITVSGPTADWLTTARGDMPLPVFIRKLLTIIASQPEKYIDLTNTINDSVECKCQTRTTKK
253330	GC_00011315	singleton	RF113A1	3548	1	1	1	0	1	1	1	COG1475	Chromosome segregation protein Spo0J, contains ParB-like nuclease domain (Spo0J) (PDB:1R71)	D	Cell cycle control, cell division, chromosome partitioning			MTSKKSSQLGEKLLQRGRTPTSESSAVVLPVNEMPMVLTLEQLRPNPDNPRTSRNPKYDDIKASIRARGLDSVPKVTKDPESLEDVYIFSDGGNTRYSILTELYTETGDERFRRVQCIVKPWPGRLQCVIGHLAENDVRGELSFIEKAFGIEKARAIYEEQLGREVSQRELADLLKEAGYPVHHSNISRMVATIEYLWPWMPNLLNSGMGRPQIIQLIALRTAAEKAWQTFSQTVALPPEQGFNAVFGGVCRDLDEPEHYSVEVFKDELIAALLKAMPDPQLTYDSWLIELDPHEQNRRKLFGAPEPLPQHVLDADKTHNEPSPPPTAEPPSFTIDSCATERKPATAGGNTFEHIDQLPDEEQLDLYSENISGDSAPEFPDVPPEEVQEPGDNVDDLLL…
253333	GC_00011318	singleton	RF113A1	3820	1	1	1	0	1	1	1	COG3386	Sugar lactone lactonase YvrE (YvrE) (PDB:1E1A)	G	Carbohydrate transport and metabolism	COG3386	Non-phosphorylated Entner-Doudoroff pathway	MMNKRMMKTALALSVALVAGSTALHALGAEVQALPAISELAQERAIGKPEVVATFSGAMPTGVTVTETGRIFVNFPRWGDDVPFTVAEVKDNQLVPYPDAAINIADNSAPRKHLLSVQSVVADGRGRVWILDTAAPGFSKPVAGGPKLVAVNLKTNQVEKIIVFPTDVIKPATYVNDMRFDFRIGKAGVAYVTDSSLSGTGAIIVIDLDTGKALRRLEGDRTTSPEAGFSPVVEGETLQQRHPDGTTAPFSVASDGIAISPDGKTLYYSPLSGRHLYAVSTALLRDPAVTESQLSSSVKDLGEKGASDGLESDANGTVYAGDYERNAIRKLPVGGEWTTLAHGPEILWPDTLSVGPDGYLYFTTNQLNRQPGFHSGKDLRQKPYALLRIKINAAPAPTY
253339	GC_00011324	singleton	P40RS	1779	1	1	1	0	1	1	1							MGNYETVHELKTPQPRGFLLCTENPQLGWVFRKAFSVKSVIKTPFDLLKQLAVWQLQERNKKSKGGPNGGREELSAHPMEL
253347	GC_00011332	singleton	D41-sc-1712200	2454	1	1	1	0	1	1	1	COG4104	Zn-binding Pro-Ala-Ala-Arg (PAAR) domain, involved in Type VI secretion (PAAR) (PDB:4JIV)	U	Intracellular trafficking, secretion, and vesicular transport			MNAIDSRMIIFSTQKKFNDRHADDMQSGDIDVDTLIKHYHLGQVSTFIDWTTFGPSYKHPYLNSLPPASKEKAIGMLYDELRSQSYVFSFQGPYQGLIKDLFNHMQRNNGRDYQNPAMNNAYRNLILADNSPNSTRAIIKRAIEQFDFSKSKLTKENFTNDLYKSHLPKYTRWKDWVNGMGITVHDVNSTEISIESLVLEGNKYTAVIKYRAQDHFGLDREDILKPKFNSISFFRIWFVLQRAKHLAQKPFFTNFEASITLTGEANVQI
253354	GC_00011339	singleton	D41-sc-1712200	4523	1	1	1	0	1	1	1							MKLKKIISVCMLAASLFSVSSLASVAKAECNGEPVYVDIGNGVVIDVCDPANWPAE
253382	GC_00011367	singleton	RF113A1	3535	1	1	1	0	1	1	1							MKKFNAVLLLGVLTVSTVAFAVSPVIQGNSQTVDTLLQTLEQKKMMQSAQEWGLTTEEWRRYETLKKGRRGVLSPGLDPLTMLGIEARSDEERRHFAELAVKQEFQRVEAELAFQREVNSAWMRVYPDVLPVQDLRSEVSNARQALFVKDSCPACERKLAQLMKSNQPLDIYLVDSGGKDEAVRSWAKKHNIPAEKVKSRQVTLNHDNGMWLKYGNGLMPVVLQQGAQGWQRVN
253396	GC_00011381	singleton	RF113A1	3794	1	1	1	0	1	1	1	COG3710	DNA-binding winged helix-turn-helix (wHTH) domain (CadC1)	K	Transcription			MEKELVGYYIGENFQLDILHKKITSYDCKGTPQKFFVMRETMMRLFVYLLQNACDRIVTTEEILYNVWDLHGLKSSSQRLWQVMQSLRFKLAMLGVSHDFIMRIETIETKGFSIKKDSVRPLFMIREEV
253399	GC_00011384	singleton	D41-sc-1712200	4550	1	1	1	0	1	1	1							MRKALISLSLLALPFSALAATSVVVTVTGELYAPTTCDLSDPPAVDFGDVLTTGIDNGSYERLIDITLTCQNRNPLESVNVQINVPGATANLIPVSGAEGFELALKMSGAVQNLNTPIRMDRDGPLNLTLTPVKKAGEAYKLGPFNATATVVVSVQ
253411	GC_00011396	singleton	D41-sc-1712200	4508	1	1	1	0	1	1	1							MRFLNTPVRTFDFTFEPCRRMRQPDILQVLHHILEYMAFGHKSVIEVQYFQARWKVNSAMAFGAMALKKNAALIPQPHRTPSGIPGM
253428	GC_00011413	singleton	RF113A1	3537	1	1	1	0	1	1	1	COG3170	Type IV pilus assembly protein FimV (FimV)	N|W	Cell motility|Extracellular structures			MNLHIPMAVCLTASILAGCTQKLQQPDSQPHPTALNGNVQPARLDVYAASPEVVRYDRYLLVDTSPSVAQRAPLEQAIDIRIPASLSPTVADAMRYALRQSGYSLCSTTPANRVLYNQKLPAVHYQLGPMRLSQALQILAGSAWQLEVDSVQRIVCHSLRDGYRLPPEAVKTSVTSVSVPLPAQPVNITAPAPQRMLK
253449	GC_00011434	singleton	D41-sc-1712200	4614	1	1	1	0	1	1	1							MQKIEIIAADGKSTPISTGVNRMKVAQPGSVVKISVTKDAISGSQKDGNNLILVQKNGSKITIEDFFKTEGSLKNKLILEDGGKSYEAEYNAENFTGLAFFPVKQMNTESTDNGEVSTAVWLVPLLIVAGTGIGIAIHKNDKNDKNDKNDKNEDNESSQPNVSSDNKEKQALDNAQKAAEGKGNELISAQKTLTEAIKAMQLNTSVSTIKKVEDASAVVKTAMDALNEASSKLMSAIASAKAKGIDTTQAEKVQTQADEGVSAAKNDLDSVGELVKTATVLSDESTQVVAEQAKQEYKFATDAATAANVQPNRDNINAAKAKLSSADATLVKLNIQIEKLTQLIVKAKEQGFNVDNATSFLKNLKEQQISFGKESNALAEYVAQAEQSLQNLDTVRKNV…
253450	GC_00011435	singleton	D41-sc-1712200	3602	1	1	1	0	1	1	1							MSMLKAVWIVMTNFKSILITIVVYSVTCFYSLIISFSDTANYYARVAFGTVALTLIMFSPVLFIWIKTSIKDIMKRFNFVD
253454	GC_00011439	singleton	P40RS	3556	1	1	1	0	1	1	1							KYNTGFILYSKECDRDLRKKIRNALSFILGCKLIHISSVLKDENYNSLEYEIHTQSAINDLYHSSYSLPPTPLHSANTKHLYLGEDEIGLMVEKIINHYDDYDFSHISWLYWHAVASPLHLKGVGFGATLEFIQRKYIEKNSTQFSVKLIEKGLWKPLYKELRQVLENAKHLSERDRKLLLNKLSSLNQTPQSILTSKFYEILDLSLGHLELISFKQRNNSAHGNKSEDSEIIPLVREVKILRILCNRIILRIYDLSDFYNDFYSLGFRVRHVSDSISDQEQGV
253463	GC_00011448	singleton	P40RS	1777	1	1	1	0	1	1	1							MSVFMLNINVLWFSCALLGILCRYRHIFVDLFIMIEDYSFVKKGDFMSNASLVATLGFIQETIKRMAANSLFIKGWCISLSGIVVVLGKKEYESDYLAQIFLGLIVFSFFFSLLDAYYLNQERIFRNEYNRKISELTDVDEKNNLTIISVNQERIGFFKAYFSVSVFPFYALVIGVGYFIARGCL
253470	GC_00011455	singleton	Strain_9	1611	1	1	1	0	1	1	1							MTDNNDTYITIEMIITVDAKEEIASNLKSFNSLIQSHPKIAIQKETLTWKDYKFNYKLQHGNIDEKNNFRH
253474	GC_00011459	singleton	RF113A1	3957	1	1	1	0	1	1	1							MAHRYLPYIHNQVLELADPTRDLSRKAMRERFRDKVKKSASGSNPDEVERNREFLALHDMLPVTLTRTRAEETGKNALIRFAEVTDEDVEFSQ
253487	GC_00011472	singleton	P40RS	3295	1	1	1	0	1	1	1	COG1479	DNAse/DNA nickase specific for phosphorothioated or glycosylated phage DNA, GmrSD/DndB/SspE family, contains DUF262 and HNH nuclease domains (GmrSD) (PDB:6JIV) (PUBMED:17188297;32251370)	V	Defense mechanisms			KISFFIDYLMEKVLLIDISVSSESEAHRVFVTMNDRGLRLGAIELLKGYILSRITDPEDSQECHQEWVKTMSRLRDNDPEGDSLFIRNLLRAKWANTIRGKNKGDEAGDFDKINDAYHRWFEDKTHEIGLNNSDDFYNFAKKDIPEYAELCLMLANAEKKLTQDYPDVFYNGIRKFNFQTMIILSSVELTDTRDIRKKKIQLISKYIDLILTSRIVTKKANTYDNLKDIAFNLAKEVRGKDYPALLNYIQSEWNKHYILLDKIPEMTYENKSRSDMLYMLARIASHIENQLNITNKVGFDTYMQRDKGMKTFDIEHILRSVVDNTVMPSTALGFASDAEYNIKRNLIGGLILLPRSRNRSLSDNLYSAKQTVYSGENILCQTLCPGFYQNNPELTRFLA…
253506	GC_00011491	singleton	RF113A1	3816	1	1	1	0	1	1	1	COG1309	DNA-binding protein, AcrR family, includes nucleoid occlusion protein SlmA (AcrR) (PDB:2QOP)	K	Transcription			MARPKKISNEDILTRVIPVFWKSGLAGTSLGQLEEATNVNRSSLYATFCSKEQLFVSALEYYASSAPAQFLLQKQPYGWDNIEAFLLAAPFNNPVFNGCFLVNSSREVGELPDEALAIVRHFRDAVVAQIQMNIPAEEAGDNSGVMADIIWSTLVEACLEANDALDRAAWQQRVIHLLKFLKSSR
253508	GC_00011493	singleton	D41-sc-1712200	2122	1	1	1	0	1	1	1							MARSIFKKYNKIYEISLELLDIVTQEQWDKVVDLTETYVTSMHDAPSHSSEELTADEKEELANLLQNILANENEISRKLRARLDFLTQHMSSLHRGKKQTCLYLLQFTSRFH
253520	GC_00011505	singleton	RF113A1	2279	1	1	1	0	1	1	1							MLTQSLVNLFSKETIGTLIATLPVMKIILNYLNKPLDEVNEIYKKAKISTWRVRLFMVKISTKKNT
253523	GC_00011508	singleton	D41-sc-1712200	3604	1	1	1	0	1	1	1							MSTLENFDAHTPMMQQYHFSVIKLLKLRNKVIAKQVLAY
253530	GC_00011515	singleton	RF113A1	1216	1	1	1	0	1	1	1							MIAELSAAMAAIKETAGLAKVINDAKTDAEVKAATIELQNRLITLQAECFSLGEVIRQREEEAMLLKAKIAEYEDFQSQTEGYVFNQLESGTFVYSKEQIVGEKKVTVHLCPQCFTKRIVSILQPTGEPYYNAHARCYFHQSICHNCNASYSMNTSNYTLDASWIS
253548	GC_00011533	singleton	D41-sc-1712200	2458	1	1	1	0	1	1	1	COG0286	Type I restriction-modification system, DNA methylase subunit (HsdM) (PDB:2AR0) (PUBMED:26872910)	V	Defense mechanisms			MSEELIQLSPKSLGRYLYYRVGSSTLSQLKKNKVIKTKVNADIATKKPDGLVVLAGGDVKAVIEYKQPSELRTNALIEKAIYQEIEVAKSLCKLLIVTCGSKTIWINALNGERINDENGHELKKLFDVKYIEDGSLTNEQQLEFEKLIDKIDYSLTENNNTITLPEVLDPSQLAKTLWQKIWINTGKEPERCLYNVVELFVFKFLSDVGVLKKHLNFTSVYNLLQTESSSEALKHYANTCRKEIRDLFPKGADGTTVINGTIFVNEKGEPNIAQSSLFGEVLKDLQDYDSKFGSFKYIRREFKTRLYESFLRQNAGVRSLGQYFTPRNVVRAIVSMSDSSKLKKGARVCDPFCGVGGFLLELIAENKNIWKEFEPKNGSIDPAIDIVGYDKGSDEKEDE…
253560	GC_00011545	singleton	D41-sc-1712200	3068	1	1	1	0	1	1	1							MKKINALHGQGFAHPVASQLDISANRKQVISGDWSPINRGEFTLADLGLRHNGNGLVWLRSGVSVHEADHDAGISGKDKTKGRVNGLPFEFVGQWQEYPTKRSFAVSVSTELRRQYYPDDATFGKAMREAGYIPVRTRKLTGKLASYWLYRVTGNDKGVCTAEPAPCKASAPVVQIISKPHPWFKRVALDGKWQYVYADHIRFLTKKRHRVDGVRVQGFTASGLKVEAIL
[truncated: 260 more rows]
